# Supplementary material for: Estimating the total number of phosphoproteins and phosphorylation sites in eukaryotic proteomes
Source: Gigascience. 2017 Jan 7;6(2):1–11. doi: 10.1093/gigascience/giw015 (PMC5466708; doi:10.1093/gigascience/giw015)
Supplement: Supplemental Files [file giw015_supp.zip]

Archive with 8 entries (8 files):
- S1_yeast_psites.csv
- S2_human_psites.csv
- S3_mouse_psites.csv
- S4_Arabidopsis_psites.csv
- S5_published_datasets.xlsx
- S6_GRG_minimization_curve_fitting.mp4
- S7_jaccard_distance_of_datasets.xlsx
- S8_Rcapture_CF_evaluation.xlsx
