# Supplementary material for: Estimating the total number of phosphoproteins and phosphorylation sites in eukaryotic proteomes
Source: Gigascience. 2017 Jan 7;6(2):1–11. doi: 10.1093/gigascience/giw015 (PMC5466708; doi:10.1093/gigascience/giw015)
Supplement: Supplemental Files [file giw015_supp.zip › S1_yeast_psites.csv]

psites_offset_1	motif	aminoacid	15665377	17287358	17330950	18407956	19060867	19547744	19684113	19779198_1	19779198_2	19779198_3	19795423	19823750	20377248	20395639	21177495	21551504	23149688	23221999	24298058	24489116	PhosphoGrid2	20HTP
YDR033W_289	EAVMAPKAPVASPRPAATPNLSK	S	1	1	1	1	1	0	1	1	1	1	1	1	1	1	1	1	1	0	0	1	0	17
YDR033W_295	KAPVASPRPAATPNLSKDKKKKS	T	1	1	1	1	1	0	1	1	1	1	1	1	1	1	1	1	1	0	0	1	0	17
YHR064C_480	ENAEEDDESEWSDDEPEVVREKL	S	1	1	1	1	1	0	1	1	1	1	1	1	0	1	1	1	1	1	0	1	0	17
YJL026W_15	ETPSKAAADALSDLEIKDSKSNL	S	1	0	1	1	1	1	0	1	1	1	1	1	1	1	1	1	1	1	0	1	0	17
YOL109W_49	EASIDNLKNEATPEAEQVKKEEQ	T	1	1	1	1	1	0	0	1	1	1	1	1	1	1	1	1	1	1	0	1	0	17
YBL058W_315	GGFSGQGQRLGSPIPGESSPAEV	S	1	0	1	1	1	0	0	1	1	1	1	1	1	1	1	1	1	1	0	1	0	16
YBR279W_147	LKRKRRLDDGDSDDENLDVNHII	S	1	0	1	1	1	0	1	1	1	1	1	1	1	1	1	1	1	0	0	1	0	16
YDL051W_19	EEQEKPQSRRNSFAVIEFTPEVL	S	1	1	1	1	1	0	1	1	1	1	1	0	1	0	1	1	1	1	0	1	0	16
YFR015C_655	FKIARPLSVPGSPKVRSNSTVYM	S	1	1	1	1	1	0	1	1	1	1	0	1	1	1	1	1	1	0	0	1	0	16
YKR048C_20	PKSSMQIDNAPTPHNTPASVLNP	T	1	0	1	1	1	0	1	1	1	1	1	1	1	1	1	1	1	0	0	1	0	16
YLR196W_52	AKATLEEAEGESGVEDDAATGSS	S	1	0	1	1	1	0	1	1	1	1	1	1	1	0	1	1	1	1	0	1	0	16
YNL178W_221	EPKEEEPILAPSVKDYRPAEETE	S	1	1	1	1	1	1	0	1	1	1	1	1	1	0	0	1	1	1	0	1	0	16
YOL109W_25	DVQQKLEETKESLQNKGQEVKEQ	S	1	1	1	1	1	0	0	1	1	1	1	1	1	1	1	1	1	0	0	1	0	16
YOL109W_40	KGQEVKEQAEASIDNLKNEATPE	S	1	0	1	1	1	1	0	1	1	1	1	1	1	1	1	1	1	0	0	1	0	16
YPL228W_15	TDNPPQTKRALSLDDLVNHDENE	S	0	1	1	1	1	1	0	1	1	1	1	1	1	1	1	1	1	0	0	1	0	16
YAL003W_86	EEEDDDVDLFGSDDEEADAEAEK	S	1	0	1	1	1	0	1	1	1	1	1	1	1	0	1	1	0	1	0	1	0	15
YBR086C_757	NYYLRFDEDGKSIRDAKSSAESS	S	1	1	1	1	1	1	0	1	1	1	1	0	1	1	1	0	1	0	0	1	0	15
YBR200W_458	TGEDLKLNKKLSDLSLSGSKQAP	S	1	0	1	1	1	0	1	1	1	1	1	1	1	1	0	1	1	0	0	1	0	15
YDR002W_60	ETKKEGDDAPESPDIHFEPVVHL	S	0	1	1	1	1	0	0	1	1	1	1	1	1	1	1	1	1	0	0	1	0	15
YDR122W_764	REAYAAQKFEGSDDDENHPLPPL	S	1	0	1	1	1	1	0	1	1	1	0	1	1	1	1	1	1	0	0	1	0	15
YFL023W_580	KKFDPKILENISDDDYDDDDDGN	S	0	0	1	1	1	0	1	1	1	1	1	1	1	1	1	1	1	0	0	1	0	15
YFR015C_651	GGKKFKIARPLSVPGSPKVRSNS	S	1	1	1	1	1	0	1	1	1	1	0	1	1	1	0	1	1	0	0	1	0	15
YGR116W_134	KRVGDEGNAAESESDNVAASRQD	S	0	0	1	1	1	0	1	1	1	1	1	1	1	1	1	1	1	0	0	1	0	15
YIL147C_833	IFNSQFNKAPGSDDEEGGNLGRP	S	0	0	1	1	1	1	1	1	1	1	1	1	1	0	1	1	1	0	0	1	0	15
YJL020C_103	EVEQKDLPEPISPETKKETLSGP	S	0	1	1	1	1	0	0	1	1	1	1	1	1	0	1	1	1	1	0	1	0	15
YKL054C_260	TPKPKAVKKTESPLENVAELKKE	S	0	1	1	1	1	0	1	1	1	1	1	1	1	0	1	1	1	0	0	1	0	15
YKR018C_380	AAVKDSSNSEDSEDEEMDGPTLL	S	0	0	1	1	1	0	0	1	1	1	1	1	1	1	1	1	1	1	0	1	0	15
YLR335W_20	QIQRETYDSNESDDDVTPSTKVA	S	0	1	1	1	1	0	1	1	1	1	1	0	1	1	1	1	1	0	0	1	1	15
YNL272C_515	SSKIGPLVEDDSDEDQNDAISVR	S	0	0	1	1	1	0	1	1	1	1	1	1	1	0	1	1	1	1	0	1	0	15
YOL139C_15	EEVSKKFEENVSVDDTTATPKTV	S	1	1	1	1	1	0	0	1	1	1	1	1	1	0	1	1	1	0	0	1	1	15
YOL144W_370	EPVSQFKLIEDSDNDIDHAKDVD	S	0	1	1	1	1	1	0	1	1	1	1	1	1	1	0	1	1	0	0	1	0	15
YPL049C_272	YRNKRVNDSYDSPLSGTASTGKT	S	0	0	1	1	1	0	1	1	1	1	1	1	1	1	1	1	1	0	0	1	0	15
YPL237W_40	FDAAVNGKENGSGDDLFAGLKKK	S	0	0	1	1	1	1	0	1	1	1	1	1	1	1	1	1	1	0	0	1	0	15
YBL047C_1100	EDGESVSSIQESPKISAQPKAKT	S	0	1	1	1	1	0	0	1	1	1	1	1	1	0	1	1	1	0	0	1	0	14
YBR011C_266	SKAASDAIPPASPKADAPIDKSI	S	1	0	0	1	1	0	0	1	1	1	1	1	1	0	1	1	1	1	0	1	0	14
YBR086C_726	TEKRNSLVKVPTVGSYGVAGATL	T	0	0	1	1	1	0	0	1	1	1	1	1	1	1	0	1	1	1	0	1	0	14
YBR200W_461	DLKLNKKLSDLSLSGSKQAPAQS	S	1	0	1	1	0	0	1	1	1	1	1	1	1	1	0	1	1	0	0	1	0	14
YDL110C_68	EGADDRLEADDSDDLENIDSGDL	S	0	0	1	1	1	0	0	1	1	1	1	1	1	0	1	1	1	1	0	1	0	14
YDL225W_548	NDTYTDLASIASGRD________	S	0	0	1	1	1	0	1	1	1	1	1	1	1	1	0	1	1	0	0	1	0	14
YDR119W_106	KIDDSPQDEVNSIKGKPADKANE	S	0	0	1	1	1	0	0	1	1	1	1	1	1	1	1	1	1	0	0	1	0	14
YDR168W_14	IDYSKWDKIELSDDSDVEVHPNV	S	0	1	1	1	1	0	1	1	1	1	1	1	1	0	0	1	1	0	0	1	1	14
YDR168W_17	SKWDKIELSDDSDVEVHPNVDKK	S	0	1	1	1	1	0	1	1	1	1	1	1	1	0	0	1	1	0	0	1	1	14
YDR422C_331	NNTRNKGNAGGSNDDFTAPISAT	S	0	0	1	1	1	0	1	1	1	1	1	1	1	0	1	1	1	0	0	1	0	14
YDR480W_225	YHAKRKKLAGRSPHLEDLTSRKR	S	0	1	1	1	1	0	0	1	1	1	1	1	1	1	1	1	1	0	0	0	0	14
YFL004W_657	AGRDPKLMGVDSEEEEIELPPGV	S	1	1	1	1	1	1	0	1	1	1	1	1	1	0	0	1	1	0	0	0	0	14
YGR086C_233	ALLELLDDSPVTPGETRPAYDGY	T	1	0	1	1	1	0	0	0	1	1	1	1	1	0	1	1	1	1	0	1	0	14
YGR116W_136	VGDEGNAAESESDNVAASRQDST	S	0	0	1	1	1	0	1	1	1	1	1	1	1	1	0	1	1	0	0	1	0	14
YHR064C_477	PKEENAEEDDESEWSDDEPEVVR	S	0	0	1	1	1	0	1	1	1	1	1	0	1	1	0	1	1	1	0	1	0	14
YHR158C_613	NLTPANQIKNNSPILETLPSNEI	S	1	0	1	1	1	0	0	1	1	1	1	1	1	0	0	1	1	1	0	1	0	14
YKL160W_142	QVKRGRGALVDSDDE________	S	1	0	1	1	1	1	1	1	1	1	1	1	0	1	0	1	1	0	0	0	0	14
YKR048C_24	MQIDNAPTPHNTPASVLNPSYLK	T	1	0	1	1	1	0	1	1	1	1	1	0	1	1	0	1	1	0	0	1	1	14
YKR048C_27	DNAPTPHNTPASVLNPSYLKNGN	S	0	0	1	1	1	0	1	1	1	1	1	0	1	1	1	1	1	0	0	1	0	14
YLL021W_254	TTHKNYWDVNDSPIIKVDKDIDN	S	1	0	1	1	1	0	0	1	1	1	1	1	1	0	1	1	1	0	0	1	0	14
YLR335W_203	GPKKENRKKDESDSENDIEIKGP	S	0	1	1	1	1	0	1	1	1	1	1	1	1	0	0	1	1	0	0	1	0	14
YLR335W_205	KKENRKKDESDSENDIEIKGPEF	S	0	1	1	1	1	0	1	1	1	1	1	1	1	0	0	1	1	0	0	1	0	14
YLR413W_665	STTSRIIEEHESPIDAEKNFAR_	S	1	0	1	1	1	1	0	1	0	1	1	1	1	0	1	1	1	0	0	1	0	14
YML052W_301	IRKSHERPDDVSV__________	S	0	1	1	1	1	0	1	1	1	1	1	1	1	1	0	1	1	0	0	0	0	14
YML093W_423	ELMKNRELAAVSSDEDNEDHDIA	S	0	1	1	1	1	0	1	1	1	1	1	0	1	1	0	1	1	0	0	1	0	14
YML093W_738	TRLKIVDPYGGSDDEQGDNVFMF	S	0	1	1	1	1	0	0	1	1	1	1	1	1	0	1	1	1	0	0	1	0	14
YOL006C_14	IADASKVNHELSSDDDDDVPLSQ	S	0	0	1	1	1	0	1	1	1	1	1	1	1	1	0	1	1	0	0	1	0	14
YOL006C_15	ADASKVNHELSSDDDDDVPLSQT	S	0	0	1	1	1	0	1	1	1	1	1	1	1	1	0	1	1	0	0	1	0	14
YOL051W_1034	IMSDSKKIKVDSPDDPFMTKSGA	S	0	1	1	1	1	0	0	1	1	1	1	1	1	1	0	1	1	0	0	1	0	14
YOR042W_407	KNPDEDEFLINSDDEM_______	S	0	0	1	1	1	1	1	1	1	1	1	1	1	0	0	1	1	0	0	1	0	14
YOR078W_144	SRHVTFDKLDESDENEEALAKAI	S	0	0	1	1	1	0	1	1	1	1	1	1	1	0	1	1	1	0	0	1	0	14
YOR124C_907	RKKNESNDAEVSENEDTTGLTSP	S	0	0	1	1	1	0	0	1	1	1	1	1	1	0	1	1	1	1	0	1	0	14
YPL030W_107	LKKFEIDNGNESGEEDVKKINIE	S	0	0	1	1	1	1	0	1	1	1	1	1	1	0	1	1	1	0	0	1	0	14
YPL195W_918	SKNKLKTKAKNSPEPNEFLRDQS	S	1	0	1	1	1	1	0	1	1	1	1	1	1	0	0	1	1	0	0	1	0	14
YPL226W_1191	SSPKGTPKPVDTDDEED______	T	1	0	1	1	1	0	1	1	1	1	1	1	1	0	0	1	1	0	0	1	0	14
YPR133C_89	ERKRKHISTDFSDDDLEKEEHND	S	0	1	1	1	1	0	0	1	1	1	1	1	1	0	1	1	1	0	0	1	0	14
YBL047C_241	VVNQPNRTTPLSANSTGVSSLTR	S	1	0	1	1	1	0	1	1	1	1	1	0	0	1	1	0	1	1	0	0	0	13
YBR112C_943	MREEEQTSQEKSPQENTLPRENV	S	0	0	1	1	1	0	0	1	1	1	1	1	1	1	1	1	1	0	0	0	0	13
YBR142W_678	KAADELGIDVDSDEDDISKSNSD	S	0	0	1	1	1	0	0	1	1	1	1	1	1	0	1	1	1	0	0	1	0	13
YCR057C_232	TKRPSDDDDNESEDDDKQEEVDI	S	0	0	1	1	1	0	1	1	0	1	1	1	0	1	1	1	1	0	0	1	0	13
YCR088W_169	PPVKKSFTPSKSPAPVSKKEPVK	S	1	1	0	1	1	0	0	1	1	1	0	1	1	1	1	0	1	0	0	1	0	13
YDL153C_339	KKLNELQNSEDSDAEDGGKQKQE	S	0	0	0	1	1	0	1	1	1	1	1	1	1	0	1	1	1	0	0	1	0	13
YDL173W_39	AGNIHKSMSKPSPVLLPLKSNSK	S	1	0	1	1	1	0	0	1	1	1	0	1	1	0	1	1	1	0	0	1	0	13
YDL182W_396	SIIKNFHAEVSTPQVLSAKKNKK	T	1	1	1	0	1	0	0	1	1	1	1	1	1	0	0	1	1	0	0	1	0	13
YDR028C_75	HKSTFNLKRTRSMGLLDEYIDPT	S	1	1	1	1	1	0	0	1	1	1	1	1	1	1	0	0	1	0	0	0	0	13
YDR097C_145	RNHKRRVNYAESDDDDSDTTFTA	S	0	0	1	1	1	0	1	1	1	1	1	1	0	1	0	1	1	0	0	1	0	13
YDR299W_379	VVKDSVDDNENSDDGLDIPKNYD	S	0	0	1	1	1	0	0	1	1	1	1	1	1	1	0	1	1	0	0	1	0	13
YDR299W_41	SLFQHNEKNGESDLSDYGNSNTE	S	0	0	1	1	1	0	0	1	1	1	1	1	1	1	0	1	1	0	0	1	0	13
YDR361C_205	IVTRKYEVNFDTDDDTDSGKRNK	T	0	0	1	1	1	0	0	1	1	1	1	1	1	0	1	1	1	0	0	1	0	13
YDR422C_494	EQRELTLDENASLDSEKQLNPRI	S	0	0	1	1	1	0	1	1	1	1	1	1	1	1	0	1	0	0	0	1	0	13
YDR422C_497	ELTLDENASLDSEKQLNPRIRMV	S	0	0	1	1	1	0	1	1	1	1	1	1	1	1	0	1	0	0	0	1	0	13
YDR454C_149	TETEESINKRLSAAQAELAYAET	S	0	1	1	1	1	0	0	1	0	1	1	1	1	0	1	1	1	0	0	1	0	13
YGL092W_667	GTFGTLSGKDDSIVEEKAYEPDL	S	1	0	1	1	1	0	0	1	1	1	1	1	1	0	0	1	1	0	0	1	0	13
YGL097W_135	KEQLKDMDADDSSDDEDGDLNEL	S	0	0	1	1	1	0	1	1	1	1	1	1	1	0	0	1	1	0	0	1	0	13
YGL097W_136	EQLKDMDADDSSDDEDGDLNELE	S	0	0	1	1	1	0	1	1	1	1	1	1	1	0	0	1	1	0	0	1	0	13
YGR008C_69	IPPVFKKDRRGSNLQSHEQKFEN	S	0	1	0	1	1	0	0	1	1	1	1	1	1	1	1	0	1	0	0	1	0	13
YGR186W_515	NAMGLRDEEAPSENEEDELFGEK	S	0	0	1	1	1	1	1	1	1	1	1	1	1	0	1	0	1	0	0	0	0	13
YGR196C_100	ISPSDKEVGYLSDGVPKLMASRE	S	1	0	1	1	1	0	0	1	1	1	0	1	1	1	0	1	1	0	0	1	0	13
YGR229C_394	KGEDSGSADVQSVQDHESVKIVK	S	0	0	1	1	1	0	0	1	1	1	1	1	1	0	1	1	1	0	0	1	0	13
YGR270W_1142	RAAMELEAKEQSQENILQEPDLK	S	0	0	0	1	1	1	0	1	1	1	1	1	1	0	1	1	1	0	0	1	1	13
YIL038C_454	NANSRIGSALNTPKLSTSSLSLQ	T	1	0	1	1	1	0	1	1	1	1	0	0	1	1	0	1	1	0	0	1	0	13
YIR006C_570	FSATMPLTAQKTGFGNNEIYTKS	T	0	0	0	1	1	0	1	1	1	1	1	0	1	1	1	1	1	0	0	1	1	13
YJL123C_436	NKSYDQKKQKESEDEDEDDEIID	S	0	0	1	1	1	0	0	1	1	1	1	1	1	0	1	1	1	0	0	1	0	13
YKL060C_313	DYVLNKKDYIMSPVGNPEGPEKP	S	0	0	1	1	1	0	0	1	1	1	1	1	1	0	0	1	1	1	0	1	0	13
YKL062W_558	GKVPVQPRKRKSITTIDPNNYDK	S	1	1	1	0	1	0	0	1	1	1	0	1	1	0	1	1	1	0	0	1	0	13
YKL160W_117	DAKTQNDGEIDSDEEEVDSDEER	S	0	0	1	1	1	0	0	1	1	1	1	1	1	0	0	1	1	1	0	1	0	13
YKR071C_206	VYRVVDDLIEDSDDDDFSSDSSK	S	0	0	1	1	1	0	1	1	0	1	1	1	1	0	1	1	1	0	0	1	0	13
YLL021W_585	ASFLNDVEEEESPVKPLKITQKA	S	0	0	1	1	1	0	1	1	1	1	0	1	1	0	1	1	1	0	0	1	0	13
YLR175W_378	KLDKYGRVNENTPEQWKKEYVPL	T	0	1	1	1	1	1	0	1	0	1	0	1	1	1	1	1	1	0	0	0	0	13
YLR249W_1040	KKKELGDAYVSSDEEF_______	S	0	0	1	1	1	0	1	1	1	1	1	0	1	1	0	1	1	0	0	1	0	13
YLR257W_121	LLLLKKKQRNKSINSESFSSPSL	S	1	0	1	1	1	0	0	1	1	1	1	1	0	0	1	1	1	0	0	1	0	13
YLR335W_17	ADAQIQRETYDSNESDDDVTPST	S	0	1	1	1	1	0	1	1	0	1	1	0	1	1	0	1	1	0	0	1	1	13
YLR421C_135	KMIGVLNNSSESDEEESNDEKQK	S	0	0	1	1	1	0	0	1	1	1	1	1	1	0	0	1	1	1	0	1	1	13
YLR449W_82	NNDGLEEDESESEQEADVPKRSV	S	0	0	1	1	1	0	1	1	1	1	0	0	1	1	1	1	1	0	0	1	0	13
YML052W_293	PKGINFFTIRKSHERPDDVSV__	S	0	1	0	1	1	0	1	1	1	1	1	1	1	1	0	1	1	0	0	0	0	13
YMR011W_32	TPIVQKLETDESPIQTKSEYTNA	S	1	0	1	1	1	0	0	1	1	0	1	1	1	0	1	1	1	0	0	1	1	13
YMR212C_771	DDFKDANEDLHSLSSRGKIFSST	S	0	1	1	1	0	0	0	1	1	1	1	1	1	1	0	1	1	0	0	1	0	13
YMR229C_187	KKSKVEDAEYESSDDEDEKLDKS	S	0	1	1	1	1	0	0	1	1	1	1	1	0	1	0	1	1	0	0	1	0	13
YMR229C_188	KSKVEDAEYESSDDEDEKLDKSN	S	0	1	1	1	1	0	0	1	1	1	1	1	0	1	0	1	1	0	0	1	0	13
YMR311C_12	MGGILKNPLALSPEQLAQQDPET	S	1	0	0	1	1	0	0	1	1	1	1	1	1	0	1	1	1	0	0	1	0	13
YNL113W_33	IQEEEEQDVDMTGDEEQEEEPDR	T	0	0	1	1	1	0	1	1	1	1	1	1	0	0	1	1	1	0	0	1	0	13
YNL118C_751	PISSTVSSNQQSPKSQHLSGDEE	S	0	0	1	1	1	0	1	1	1	1	1	0	1	0	1	1	1	0	0	1	0	13
YOR123C_132	RKFYGEDANNFSDQDETTHTFKE	S	0	0	1	1	1	0	0	1	1	1	1	1	1	0	1	1	1	0	0	1	0	13
YOR298C-A_143	LGVKLRGNNIGSPLGAPKKK___	S	1	1	1	1	1	0	0	1	1	1	1	0	1	0	1	1	1	0	0	0	0	13
YPL019C_274	SKSNSLSSDGNSNQDVEIGKSKS	S	0	0	0	1	1	0	1	1	1	1	1	1	1	1	1	1	1	0	0	0	0	13
YPL019C_621	RHVIADLEDHESSDEEGTALPKK	S	0	0	1	1	1	0	1	1	1	1	1	1	0	1	0	1	1	0	0	1	0	13
YPL019C_622	HVIADLEDHESSDEEGTALPKKS	S	0	0	1	1	1	0	1	1	1	1	1	1	0	1	0	1	1	0	0	1	0	13
YPL237W_112	AKAGLDNVDAESKEGTPSANSSI	S	0	0	1	1	1	1	0	0	1	1	1	1	1	1	0	1	1	0	0	1	0	13
YPR091C_640	EIDVQDKKNDDSADERESDNPIL	S	0	1	1	1	1	0	0	1	1	1	0	1	1	0	1	1	1	0	0	1	0	13
YPR091C_669	ISNRRPVPRRPSQPLNTLSPKLE	S	1	1	1	1	1	0	1	1	1	1	1	0	0	1	1	0	1	0	0	0	0	13
YAR042W_712	FIEATKESDEDSDADEFFDAEEA	S	0	0	1	1	1	0	0	1	1	1	0	1	1	0	1	1	1	0	0	1	0	12
YBR054W_341	KKAQEEEEDVATDSE________	T	0	0	0	1	1	0	1	1	1	1	1	0	1	1	0	1	1	0	0	1	0	12
YBR059C_541	KSTSYGAATIGSDEALANEKTAG	S	0	0	1	1	1	0	0	1	1	1	1	1	1	0	0	1	1	0	0	1	0	12
YBR275C_1637	QTEKSKVDDLRSDEDEHGTVAQE	S	0	1	1	1	1	0	0	1	1	1	0	1	1	1	0	1	1	0	0	0	0	12
YCL054W_529	EDNDDEGVEGDSDDDEAITNLIS	S	0	0	1	1	1	0	0	0	1	1	1	1	1	0	1	1	1	0	0	1	0	12
YCL061C_605	KSHHVKHIINESDSDTEVEAKPK	S	0	1	1	0	1	0	1	0	1	1	1	1	1	0	0	1	1	0	0	1	0	12
YCL061C_607	HHVKHIINESDSDTEVEAKPKEK	S	0	0	1	0	1	0	1	1	1	1	1	1	1	0	0	1	1	0	0	1	0	12
YCR034W_334	EYVNVDLKNVPTPSPSPKPQHRR	T	0	1	1	0	1	0	1	1	1	1	1	0	1	0	0	1	1	0	0	1	0	12
YCR057C_912	DNKLPLSNENDSSDEEENEKELP	S	0	0	1	1	1	0	1	1	1	1	0	1	1	0	0	1	1	0	0	1	0	12
YCR057C_913	NKLPLSNENDSSDEEENEKELP_	S	0	0	1	1	1	0	1	1	1	1	0	1	1	0	0	1	1	0	0	1	0	12
YCR088W_181	PAPVSKKEPVKTPSPAPAAKISS	T	0	1	1	1	1	0	0	1	0	1	1	0	1	1	0	1	1	0	0	1	0	12
YCR088W_183	PVSKKEPVKTPSPAPAAKISSRV	S	0	1	1	1	1	0	0	1	0	1	1	0	0	1	1	1	1	0	0	1	0	12
YDL022W_27	NAGRKRSSSSVSLKAAEKPFKVT	S	1	0	1	0	1	0	0	1	1	1	1	1	0	1	0	1	1	0	0	1	0	12
YDL122W_531	SKKEKAAQQDSSEDENIGGEYYT	S	0	0	1	1	1	0	1	0	1	1	0	1	1	1	0	1	1	0	0	1	0	12
YDL122W_618	GNTIKKRIIEHSDVENENVKDNE	S	0	1	1	1	0	0	0	1	1	1	1	1	1	0	0	1	1	0	0	1	0	12
YDL150W_137	KGLETIDNGAESSENEAEDDDNE	S	0	0	0	1	1	0	1	1	1	1	1	1	1	0	0	1	1	0	0	1	0	12
YDL150W_138	GLETIDNGAESSENEAEDDDNEG	S	0	0	0	1	1	0	1	1	1	1	1	1	1	0	0	1	1	0	0	1	0	12
YDL223C_1034	GKQSFMGRVRKSISGGTFGFRSE	S	1	0	1	0	1	0	0	1	1	1	1	1	0	1	1	1	1	0	0	0	0	12
YDL225W_447	IKTESSPKFLNSPDLPERTKLRN	S	1	0	1	1	1	0	0	0	1	1	0	1	1	0	1	1	1	0	0	1	1	12
YDL225W_545	IKKNDTYTDLASIASGRD_____	S	0	0	1	1	0	0	1	1	1	1	0	1	1	1	0	1	1	0	0	1	1	12
YDR097C_150	RVNYAESDDDDSDTTFTAKRKKG	S	0	0	1	1	1	0	1	1	1	1	1	0	0	1	0	1	1	0	0	1	0	12
YDR299W_44	QHNEKNGESDLSDYGNSNTEETK	S	0	0	1	1	1	0	0	1	0	1	1	1	1	1	0	1	1	0	0	1	0	12
YDR333C_119	NHTAEAAKDKGSDDDDDDEEFDK	S	0	1	1	1	1	0	0	1	1	1	1	1	0	0	0	1	1	0	0	1	0	12
YDR365C_225	TSKKKKTDDSDSDMDIGIKDLYE	S	0	1	1	1	1	0	0	1	1	1	1	1	1	0	0	1	0	0	0	1	0	12
YDR428C_9	___MSNTVRAISPDITLFNKTLT	S	1	0	1	1	1	0	0	1	1	1	1	1	0	0	1	0	1	0	0	1	0	12
YDR443C_375	QETNKISPKDFSPNFTGIDKLML	S	0	0	1	1	1	0	0	1	1	1	0	1	1	1	0	1	1	0	0	1	0	12
YDR477W_413	VSDELDTFLSQSPPTFQQQSKSH	S	0	0	1	1	1	0	0	1	1	1	0	1	1	0	0	1	1	1	0	1	0	12
YDR507C_719	LETIRRSKFLGSSFNIDKELKLS	S	1	0	0	0	0	0	0	1	1	1	1	1	1	1	1	1	1	0	0	1	0	12
YER122C_398	AISSDQLFGRGSFDEAANREAHD	S	0	0	1	1	1	1	0	1	1	1	0	0	1	1	1	0	1	0	0	1	0	12
YGL009C_495	QDQSSPKVEVTSEDEKELESAAY	S	0	1	0	1	1	0	0	0	1	1	1	1	1	0	1	1	1	0	0	1	0	12
YGL092W_679	IVEEKAYEPDLSDADFEGIEASP	S	0	0	0	1	1	0	0	1	1	1	1	1	1	0	0	1	1	1	0	1	0	12
YGL093W_380	NDGDLEMMEKMSPITFSDVDNKI	S	0	0	1	1	1	0	0	1	1	1	1	1	1	0	0	1	1	0	0	1	0	12
YGR048W_354	DHDSSKSKAPKSPEVIEID____	S	1	0	1	1	1	1	0	1	1	1	0	1	1	0	0	1	1	0	0	0	0	12
YGR162W_948	ATNMFSALMGESDDEE_______	S	0	0	1	1	1	0	0	1	1	1	1	1	1	0	0	1	1	1	0	0	0	12
YGR202C_16	TTGKSSIRAKLSNSSLSNLFKKN	S	0	1	0	1	0	0	0	1	1	1	1	1	1	1	0	1	1	0	0	1	0	12
YHR117W_55	QLKGTKDNRRQSEAFAGQNEDEA	S	0	1	1	1	1	0	0	1	0	1	1	1	1	0	0	1	1	0	0	1	0	12
YIR003W_277	EQQEEKIFQNPTDEESTTSLNEK	T	0	0	1	1	1	0	0	1	0	1	1	1	1	0	1	1	1	0	0	1	0	12
YJL020C_158	SGNGERKVPMDSPKLKARLSMFN	S	0	1	1	1	1	1	0	1	0	1	0	1	0	1	1	1	1	0	0	0	0	12
YJL042W_577	KEAPNELKRIVTNNEEEVTVSKT	T	0	0	1	1	1	0	1	1	1	1	0	0	1	0	1	1	1	0	0	1	0	12
YJR002W_177	RISSGQDERHSSPDPYGINDKFF	S	0	1	1	1	1	0	0	1	1	1	1	1	0	1	0	0	1	0	0	1	0	12
YJR025C_176	HCKTLNYARPQSN__________	S	1	0	1	1	1	0	1	1	1	1	1	1	1	0	0	0	1	0	0	0	0	12
YJR033C_1244	RMRPSLFDKFGSPSASDIESPNP	S	1	0	0	1	1	0	0	1	1	1	0	1	1	1	0	1	1	0	0	1	0	12
YKL021C_430	RDAETADIGDQSEVESDTEELKK	S	1	0	1	1	1	0	0	1	1	1	1	0	0	1	0	1	1	0	0	1	0	12
YKL112W_720	LIGKADDEEDLSDENIQPELRGQ	S	0	0	1	1	1	1	0	1	1	1	1	1	1	0	0	1	1	0	0	0	1	12
YKL160W_124	GEIDSDEEEVDSDEERIGQVKRG	S	0	0	1	1	1	0	0	1	1	1	1	1	0	0	0	1	1	1	0	1	0	12
YKL179C_364	KKIEFGVNEDDSDNDIRSEDKND	S	0	1	1	1	0	1	0	1	1	1	1	1	1	0	0	1	0	0	0	1	0	12
YLR116W_95	FVPPSRKNRSPSPPPVYDAQGKR	S	0	0	0	1	1	0	1	0	0	1	1	1	1	1	1	1	1	0	0	1	0	12
YLR249W_1039	KKKKELGDAYVSSDEEF______	S	0	0	1	1	1	0	1	1	1	1	0	0	1	1	0	1	1	0	0	1	0	12
YLR330W_590	SNEDVKPEEKGSEAEDDINNVSK	S	0	0	1	1	1	0	0	1	1	1	1	1	1	0	0	1	1	0	0	1	0	12
YLR449W_80	QDNNDGLEEDESESEQEADVPKR	S	0	0	1	1	1	0	1	1	1	1	0	0	1	0	1	1	1	0	0	1	0	12
YLR452C_587	PEVSLKPSKNLSNENCSFKKQGF	S	1	0	1	1	1	0	1	1	0	1	0	1	1	0	1	1	1	0	0	0	0	12
YML007W_14	VSTAKRSLDVVSPGSLAEFEGSK	S	1	0	1	0	1	0	0	1	1	0	1	1	1	0	1	1	1	0	0	1	0	12
YML072C_1350	RSPSNLNSTSVTPRASLDYDPSV	T	1	0	1	1	1	0	1	1	1	1	1	0	0	1	1	0	1	0	0	0	0	12
YML093W_424	LMKNRELAAVSSDEDNEDHDIAR	S	0	1	1	1	1	0	1	1	1	1	1	0	0	1	0	0	1	0	0	1	0	12
YML093W_562	VENGDDIKLFESDEEETNGENIQ	S	0	0	1	1	1	0	0	1	1	1	1	1	1	0	0	1	1	0	0	1	0	12
YMR011W_29	IHSTPIVQKLETDESPIQTKSEY	T	1	0	1	1	0	0	0	1	1	0	1	1	1	0	1	1	1	0	0	1	1	12
YMR014W_257	ANQTHSNIDYDTDDGNEKNAIDS	T	0	1	1	1	1	0	0	1	1	1	1	0	1	0	1	1	1	0	0	0	0	12
YMR016C_771	SKSQVDGAGDVSNEEIAADDTKK	S	0	0	0	1	1	0	0	1	1	1	1	1	1	0	1	1	1	0	0	1	0	12
YMR031C_130	SKMGPKVVRNNSITSATSKTSKE	S	0	1	0	0	1	0	1	1	1	1	0	1	1	0	1	1	1	0	0	1	0	12
YMR039C_119	KRPKTKMVRLLSDDEYEDDNNND	S	0	0	1	1	1	0	0	0	1	1	1	1	1	0	1	1	1	0	0	1	0	12
YMR086W_352	IEEKGKEKPLNSDQEDVFISEKT	S	0	0	1	1	1	0	0	1	1	1	0	1	1	0	1	1	1	0	0	1	0	12
YMR086W_816	KYLGHSSRFADSDSEDESQFFNQ	S	0	0	1	1	1	0	1	1	1	1	1	1	0	0	0	1	1	0	0	1	0	12
YMR086W_818	LGHSSRFADSDSEDESQFFNQGP	S	0	0	1	1	1	0	1	1	1	1	1	1	0	0	0	1	1	0	0	1	0	12
YMR165C_748	QIYLELGSPLASPKLRYLDDMDD	S	1	0	1	1	1	0	0	1	1	1	0	1	1	0	0	1	1	0	0	1	1	12
YMR219W_1326	DIKRQQLLKNLSDLENYSQRLIE	S	1	0	1	1	1	0	1	1	1	1	1	0	0	0	1	0	1	0	0	1	0	12
YNL035C_351	MNVLGDDDREGSINLDEPLIIQK	S	0	0	1	1	1	1	0	0	1	1	1	1	1	0	0	1	1	0	0	1	0	12
YNL157W_64	KHTMQKRKYFDSGDYALQKAGIQ	S	0	0	1	0	1	0	0	1	1	1	1	1	1	1	0	1	1	0	0	1	1	12
YNL173C_160	IFSQEVVELPDSEDETQQVNKTG	S	0	0	0	1	1	0	0	1	1	1	1	1	0	0	1	1	1	1	0	1	0	12
YNL273W_1213	KRSLEASAADESDEDEEAIRLFG	S	0	0	1	1	1	0	0	1	1	1	1	1	1	0	0	1	1	0	0	1	0	12
YNR016C_1157	VKSKMGMNRAVSVSDLSYVANSQ	S	1	0	1	1	1	0	0	1	1	1	1	0	0	1	1	0	1	1	0	0	0	12
YNR034W_320	KKYKFYDDENLTE__________	T	1	0	1	1	1	0	0	1	1	1	1	1	1	0	0	1	1	0	0	0	0	12
YOL041C_184	FGTNPIAETEESGNEKEEESSKK	S	0	0	1	1	1	0	0	1	1	1	1	1	1	0	0	1	1	0	0	1	1	12
YOL059W_72	CHEDHPIRRSDSAVSIVHLKRAP	S	1	1	1	1	1	0	0	1	1	1	1	0	0	1	1	0	1	0	0	0	0	12
YOL139C_22	EENVSVDDTTATPKTVLSDSAHF	T	0	0	1	1	0	0	0	1	1	1	0	1	1	0	1	1	1	1	0	1	0	12
YOL145C_1017	RRKAAKKTLSDSDEDDDDVVKKP	S	0	0	1	1	1	0	0	1	1	1	1	1	0	1	0	1	1	0	0	1	0	12
YOR008C_353	DINPFDDSRRISNGTFINGGPGG	S	1	0	1	1	1	0	1	1	1	1	1	0	1	0	0	1	1	0	0	0	0	12
YOR042W_21	SSLLEKSNVPESINEDISKTTDV	S	0	0	1	1	1	0	0	1	1	1	1	1	1	0	1	1	1	0	0	0	0	12
YOR042W_364	GKVVAETTYIDTPDTETKKKWQP	T	0	0	1	1	1	0	0	1	0	1	1	1	1	0	1	1	1	0	0	1	0	12
YOR206W_149	FAGTNPLDGIDSQDEGEDAERNS	S	0	0	1	1	1	0	0	1	1	1	1	1	1	0	0	1	1	0	0	1	0	12
YOR281C_35	RAKGVIPERAPSPTAKLEEALEE	S	1	1	1	1	1	0	0	0	1	1	1	1	1	0	1	0	1	0	0	0	0	12
YOR287C_41	NKSKREIDEQESSDDELKTLSFG	S	0	0	1	1	1	0	1	1	1	1	1	1	0	0	0	1	1	0	0	1	0	12
YOR287C_42	KSKREIDEQESSDDELKTLSFGS	S	0	0	1	1	1	0	1	1	1	1	1	1	0	0	0	1	1	0	0	1	0	12
YOR304W_831	YDITGDIRNEGSDAEEEEGEYKN	S	0	0	1	1	1	0	0	1	1	1	1	1	1	0	0	1	1	0	0	1	0	12
YPR072W_377	KRYLMQPLQEMSPKMVSQLESSL	S	0	0	1	1	1	0	0	0	1	1	1	1	1	0	1	1	1	0	0	1	0	12
YAR042W_678	QPQVETEANEESDDANSMIKGSQ	S	0	0	1	1	1	0	0	0	1	1	1	1	1	0	1	1	0	0	0	1	0	11
YBL047C_1307	GNSKAEPTKVATPSIPQQPIPLK	T	1	0	1	1	1	0	0	1	1	0	0	1	1	0	1	1	1	0	0	0	0	11
YBL051C_655	DGLEQGLNRSLSGLDLQNQNKKN	S	1	0	0	1	1	0	0	1	1	1	0	0	1	0	1	1	1	0	0	1	0	11
YBL085W_209	KNISKSNISTKSLEPSSESVRQL	S	1	0	1	0	1	0	0	1	0	1	0	1	0	1	1	1	1	0	0	1	0	11
YBR054W_343	AQEEEEDVATDSE__________	S	0	0	0	1	1	0	1	1	1	1	1	0	0	1	0	1	1	0	0	1	0	11
YBR069C_84	QLPPDRNSELESQEKNNLTKSIK	S	0	1	1	1	1	0	0	1	0	1	0	0	1	1	1	1	0	0	0	1	0	11
YBR114W_109	EIIEIKEERDVSDDDEPLTKKRK	S	0	0	1	1	1	0	0	1	1	1	0	0	0	1	1	1	1	0	0	1	0	11
YBR114W_25	STKKSVNYNELSDDDTAVKNSKT	S	0	0	1	1	1	0	0	1	1	1	0	1	1	0	0	1	1	0	0	1	0	11
YBR189W_184	ARRNAARKAEASGEAAEEAEDEE	S	1	0	1	1	1	0	1	1	1	1	1	0	0	0	0	1	1	0	0	0	0	11
YCR034W_338	VDLKNVPTPSPSPKPQHRRKR__	S	0	1	1	0	1	0	1	1	1	1	0	0	1	0	0	1	1	0	0	1	0	11
YCR073W-A_42	GALAPKNERKHSVPNISMNALDM	S	0	1	1	1	1	0	1	1	1	1	1	0	0	0	0	1	1	0	0	0	0	11
YCR088W_365	DLKSKFEGLAASEKEEEEMENKF	S	0	0	1	1	1	1	0	1	1	1	1	0	1	0	0	1	0	0	0	1	0	11
YDL065C_62	KDSDGVQVANESEEDPELKEMMV	S	0	0	0	1	1	0	0	1	1	1	1	1	0	0	1	1	1	0	0	1	0	11
YDL099W_87	ENNDQNDVDEESEEKEIEQVKSD	S	0	0	1	1	1	0	0	1	1	1	1	0	0	1	1	1	1	0	0	0	0	11
YDL102W_30	TPQLEKKIKRQSIDHGVGSEPVS	S	0	0	1	1	1	0	0	1	1	1	0	1	1	0	0	1	1	0	0	1	0	11
YDL122W_530	MSKKEKAAQQDSSEDENIGGEYY	S	0	0	1	1	1	0	1	0	1	1	0	0	1	1	0	1	1	0	0	1	0	11
YDL122W_638	DNEELQEIDNVSLDEPKINVEDQ	S	0	0	1	1	1	0	0	1	1	1	1	1	1	0	0	1	0	0	0	1	0	11
YDL153C_336	FNEKKLNELQNSEDSDAEDGGKQ	S	0	0	0	1	1	0	1	1	1	1	1	0	1	0	0	1	1	0	0	1	0	11
YDL195W_1050	PYAPPPQQRVATPLSGGVPPAPL	T	1	0	1	1	1	0	0	1	1	1	1	0	0	0	1	0	1	1	0	0	0	11
YDL195W_999	SRVPSLVATSESPRASISNPYAP	S	1	0	1	1	1	0	0	1	1	1	1	0	0	1	0	0	1	1	0	0	0	11
YDR033W_299	ASPRPAATPNLSKDKKKKSKKSK	S	0	1	0	0	1	0	0	0	0	1	1	1	1	1	1	1	1	0	0	1	0	11
YDR060W_710	LTNTPVDYEYESDAEEEQGDKDI	S	1	0	0	1	1	0	0	0	1	1	1	1	1	0	0	1	1	0	0	1	0	11
YDR060W_73	SEEDLKLIQGLSDDDDAKSEQEF	S	0	0	1	1	1	0	0	1	1	1	0	1	1	0	0	1	1	0	0	1	0	11
YDR063W_137	LIEVSSGLEDDSDVEELREQLEN	S	0	0	0	1	1	0	0	1	1	1	1	1	1	0	0	1	1	1	0	0	0	11
YDR135C_903	NDLDFGNSDAISLRRASDATLGS	S	1	0	1	1	1	0	0	1	1	1	1	0	0	0	1	0	1	1	0	0	0	11
YDR293C_164	QSSIYGHSRRHSLGLNEAKKAAA	S	0	1	1	0	1	1	0	1	1	1	0	0	1	1	1	0	1	0	0	0	1	11
YDR382W_100	EEEKEEEAKEESDDDMGFGLFD_	S	1	0	1	1	1	0	1	0	1	1	0	0	1	0	0	1	0	1	0	1	1	11
YDR422C_220	SASLPALTKTDSIDIPVRQPYSK	S	0	0	1	0	1	0	0	1	1	1	0	1	1	0	1	1	1	0	0	1	0	11
YDR460W_258	QNSRLKDAVPFTPFNGDREAHPR	T	1	0	1	1	1	1	0	0	1	1	0	0	1	0	1	1	1	0	0	0	1	11
YDR465C_184	AVDGQKEESVGSDDDATAANQQV	S	0	0	1	0	1	0	0	1	1	1	1	1	1	0	0	1	1	0	0	1	0	11
YDR496C_35	LAKKPRISIDSSDEESELSKKED	S	0	0	1	1	1	0	0	1	1	1	1	0	1	0	0	1	1	0	0	1	0	11
YEL017W_116	YIKEDDDEKPQSGDETSATKPLS	S	0	0	1	0	1	0	0	1	1	1	1	1	1	0	1	1	0	0	0	1	0	11
YEL022W_284	IGMKVNNEEAISEDDGIEEEHIH	S	1	0	1	1	1	0	0	1	0	1	1	0	1	0	0	1	1	0	0	1	0	11
YEL034W_2	__________MSDEEHTFETADA	S	1	0	1	1	1	0	0	0	1	1	1	1	1	0	0	1	0	0	0	1	1	11
YER054C_221	RDGSPMLIRSKSVHFDQAAPVKY	S	0	1	0	1	0	1	0	1	0	1	1	1	0	1	1	1	0	0	0	1	0	11
YFL004W_615	ITSQGDLEADGSSDEETEQEPHS	S	0	0	1	1	1	0	1	1	1	1	1	0	0	1	0	1	1	0	0	0	0	11
YFL004W_616	TSQGDLEADGSSDEETEQEPHSK	S	0	0	1	1	1	0	1	1	1	1	1	0	0	1	0	1	1	0	0	0	0	11
YFL014W_73	KGKDNAEGQGESLADQARDYMGA	S	0	0	0	1	1	0	0	1	0	1	1	1	1	0	1	1	1	0	0	1	0	11
YFR014C_420	FLNINRVCSSDSDLPGSDIKSLD	S	0	0	1	0	1	0	0	1	1	1	1	1	1	1	0	1	1	0	0	0	0	11
YGL173C_1510	PSSGTNSTECQSPKSQSNAADRD	S	0	1	0	1	1	0	0	1	1	1	0	1	1	1	0	1	1	0	0	0	0	11
YGR145W_529	KRIRALTAAEESDEERIAMKDGR	S	0	1	1	1	1	0	1	1	1	1	1	0	0	1	0	0	1	0	0	0	0	11
YGR229C_400	SADVQSVQDHESVKIVKTEPSEA	S	0	0	1	1	1	0	0	1	1	1	1	1	1	0	0	1	0	0	0	1	0	11
YGR240C_179	PTSKDAFLEATSEDEIISRASSD	S	1	0	1	0	1	0	0	1	1	1	1	0	0	1	0	0	1	1	0	1	0	11
YHL002W_162	EKHNMSTQADNSDDEELQKALKM	S	0	0	1	1	1	0	0	0	0	1	1	1	1	0	1	1	1	0	0	1	0	11
YIL003W_291	VVDKHEQPQIESPK_________	S	0	0	1	0	1	0	0	1	0	1	1	1	1	0	1	1	1	0	0	1	0	11
YIL036W_559	HEPYSQRFGSDTDDDDIDLKPVE	T	0	1	1	1	1	0	1	1	1	1	1	0	0	0	0	0	1	0	0	1	0	11
YIL038C_450	TTSSNANSRIGSALNTPKLSTSS	S	0	0	1	1	1	0	1	1	1	1	0	0	0	1	0	1	1	0	0	1	0	11
YIL063C_31	AVENPIDKLDGTPKRPREKDQDE	T	0	0	0	1	1	0	0	0	1	1	1	1	1	0	1	1	1	0	0	1	0	11
YJL020C_166	PMDSPKLKARLSMFNQDITEQVP	S	1	0	1	1	1	0	0	1	1	1	0	1	1	0	0	1	1	0	0	0	0	11
YJL076W_231	PPPSSKIVSNNSDDEDEDIGERS	S	0	0	1	1	1	0	1	1	1	1	1	0	1	1	0	0	1	0	0	0	1	11
YJL165C_395	INLEKAFSIIPSQRFIKSQTLKK	S	0	0	1	1	1	0	0	1	1	1	0	0	1	0	1	1	1	0	0	1	0	11
YJR104C_39	PTTVSYEIAGNSPNAERGFHIHE	S	1	0	0	1	1	0	1	1	1	1	1	0	0	0	1	0	1	1	0	0	0	11
YJR125C_203	VHGISVSADFDSDNEDNEDGSFS	S	0	0	1	1	1	0	1	1	1	1	0	0	0	0	1	1	1	0	0	1	0	11
YKL052C_155	TSTGQILKLPDSSDEDTGSEAVP	S	0	0	1	1	1	0	0	1	1	1	1	0	0	1	1	0	1	1	0	0	0	11
YKL054C_646	YYQTQNGQEQQSPNQGVAQHSED	S	0	0	1	1	1	0	1	0	0	1	0	0	1	0	1	1	1	1	0	1	0	11
YKL088W_42	VSILTNKERRKSIHDESNFERSD	S	0	1	1	1	1	0	0	1	1	1	0	0	1	0	0	1	1	0	0	1	0	11
YKL127W_120	KCTGGGIILTASHNPGGPENDLG	S	1	0	1	1	1	0	1	0	1	1	0	0	0	1	1	1	1	0	0	0	0	11
YKL152C_116	FGEEKFNTYRRSFDVPPPPIDAS	S	1	1	1	1	1	0	0	1	1	1	1	0	0	0	1	0	1	0	0	0	0	11
YKR001C_599	TKNKKKLAALESPPPVLKATGQM	S	1	0	0	1	1	0	0	0	1	1	1	1	1	0	1	1	1	0	0	0	0	11
YKR048C_177	LVDEEEKAQNDSEEEQVKGIPSF	S	0	0	1	1	1	0	0	0	1	1	1	1	1	0	1	1	1	0	0	0	1	11
YLL021W_1179	DRKAKSEAEVHTSEEDIDESNNV	T	0	0	1	1	1	0	1	1	0	1	1	1	1	0	0	0	1	0	0	1	0	11
YLL021W_1180	RKAKSEAEVHTSEEDIDESNNVN	S	0	0	1	1	1	0	1	1	0	1	1	1	1	0	0	0	1	0	0	1	0	11
YLL021W_599	KPLKITQKAINSPIIRPSSSNGV	S	1	0	1	1	1	0	0	1	1	1	0	0	0	0	1	1	1	0	0	1	0	11
YLL040C_1715	EFERKLAVLDPSILGERSRASQS	S	1	0	1	1	1	0	0	1	1	1	1	0	0	0	1	0	1	0	0	1	0	11
YLR096W_549	ALGTKVALNNNSPDIMTKMRSPQ	S	0	0	1	1	1	0	1	0	1	0	0	1	1	0	1	1	1	0	0	1	0	11
YLR131C_709	KLTSPKKSLLDSPHDTSPVKETI	S	0	0	0	1	1	0	0	1	1	1	1	1	1	0	0	1	1	0	0	1	0	11
YLR192C_75	SSADRALLDIDTLDEKTRKELIK	T	1	0	1	1	1	1	0	1	0	0	0	1	1	0	1	1	1	0	0	0	0	11
YLR258W_655	LKVARPLSVPGSPRDLRSNSTVY	S	1	0	1	1	1	0	1	1	1	1	1	0	0	0	1	0	1	0	0	0	1	11
YLR319C_233	QNLKSNNAPNASDDDDALSQLKK	S	0	0	1	1	1	0	0	0	1	0	1	1	1	0	1	1	1	0	0	1	0	11
YLR323C_33	KINFSEEKLVASDEEKGSSDLMS	S	1	0	1	1	1	0	0	0	1	1	1	1	0	0	1	1	1	0	0	0	0	11
YLR357W_682	GQQQIPLSRVGSPGAGGPLTVQG	S	1	0	1	1	1	0	0	1	1	1	1	0	1	0	1	0	1	0	0	0	0	11
YML007W_528	DDDDDKKAANMSDDESSLIKNQL	S	0	0	1	1	1	0	0	1	1	1	1	1	1	0	0	1	0	0	0	1	0	11
YML017W_238	KPFITKTQRSKSNPFGSAKPVDT	S	0	1	1	0	0	0	0	1	1	1	0	1	1	0	1	1	1	0	0	1	0	11
YMR031C_584	QDAIVDHKRKISGYGNDLDAQKN	S	1	1	1	0	1	0	0	1	0	0	1	1	0	1	1	1	1	0	0	0	0	11
YMR031C_775	AVQTKEPEEKISIGNKSSGKEDA	S	0	0	0	1	1	1	0	1	0	1	0	0	1	1	1	1	1	0	0	1	0	11
YMR054W_223	GALGNDLTRNQSVEDLSFLEQGY	S	1	0	1	1	1	0	1	1	1	1	1	0	0	0	1	0	1	0	0	0	0	11
YMR075W_683	KFLNIENPENQSE__________	S	1	0	0	1	1	1	1	1	1	0	1	1	0	0	0	1	1	0	0	0	0	11
YMR105C_119	EKCTGGIILTASHNPGGPENDMG	S	1	0	0	1	1	0	0	1	1	1	0	0	1	1	1	1	1	0	0	0	0	11
YMR165C_744	DIGKQIYLELGSPLASPKLRYLD	S	0	0	1	1	1	0	0	1	1	1	0	1	1	0	0	1	1	0	0	1	1	11
YMR205C_163	TPPPAPEASAESGLSSKVHSYTD	S	0	0	1	0	1	0	0	1	0	1	1	0	0	1	1	1	1	1	0	1	0	11
YMR205C_171	SAESGLSSKVHSYTDLAYRMKTT	S	0	0	1	0	1	0	0	1	1	1	1	1	0	0	1	1	1	0	0	1	0	11
YMR261C_181	LSSSLMKNPNLSFDSHPPRVRSS	S	1	1	1	1	1	0	0	1	0	1	0	0	0	1	1	0	1	0	0	1	0	11
YNL015W_74	IENVEEDKEVHTN__________	T	0	0	1	1	1	0	1	1	1	1	0	1	1	0	0	0	1	0	0	1	0	11
YNL039W_178	SNKLPKKIRLGSITENDMNLKTF	S	1	0	0	1	1	0	0	1	1	0	0	1	1	0	1	1	1	0	0	1	0	11
YNL098C_235	SSTTVVNARNASIESKTGLAGNQ	S	1	0	1	0	1	0	0	1	0	1	0	1	1	1	0	1	1	0	0	1	0	11
YNL127W_81	RNSFHADKRNKSDGNISALTFKA	S	0	0	1	1	1	0	0	1	0	1	1	1	1	0	0	1	1	0	0	1	0	11
YNL267W_10	__MHKASSSKKSFDDTIELKKNE	S	0	1	0	1	0	0	0	1	1	1	1	1	1	1	0	1	0	0	0	1	0	11
YNL271C_1170	EQNEDEGLDKKSLPENSTASAAS	S	0	0	1	1	1	0	0	1	1	1	1	1	1	0	0	1	0	0	0	1	0	11
YNL308C_486	EQDLKFRYREVSPESFGLTAREI	S	1	0	1	1	1	0	0	1	1	1	1	0	0	1	1	0	1	0	0	0	0	11
YNL323W_36	DNPEEEEDVDASEFEEDEVKPVR	S	0	0	1	1	1	0	0	1	1	1	1	1	0	0	0	1	1	0	0	1	0	11
YNR051C_282	KKAAPIKTKEGSVEAINAVNNSS	S	0	0	0	1	1	0	0	1	1	1	0	1	1	0	1	1	1	0	0	1	0	11
YOL054W_310	LSALKNRHVIITDDEEEEQRRHA	T	0	0	1	1	1	1	0	1	1	1	1	0	0	1	1	0	1	0	0	0	0	11
YOL144W_268	FDFDKPMTLNDSDEELLTEQRKG	S	0	0	1	1	1	0	0	1	1	1	1	1	1	0	0	1	0	0	0	1	0	11
YOL145C_1015	SKRRKAAKKTLSDSDEDDDDVVK	S	0	0	1	1	1	0	0	1	1	1	0	1	0	1	0	1	1	0	0	1	1	11
YOR123C_358	RRQLKEKEKQESPDAAFETGFRK	S	0	0	1	1	1	0	0	1	0	1	1	1	0	0	1	1	1	0	0	1	0	11
YOR153W_849	DLSSDRKMLQESSEEESDTYGEI	S	0	0	1	1	1	0	1	0	1	1	1	1	1	0	0	1	0	0	0	1	0	11
YOR153W_850	LSSDRKMLQESSEEESDTYGEIG	S	0	0	1	1	1	0	1	0	1	1	1	1	1	0	0	1	0	0	0	1	1	11
YOR175C_605	ASGSGERVRKMSFSGYSPKPISK	S	0	1	1	0	1	0	0	1	1	1	1	0	1	0	0	1	1	0	0	1	0	11
YOR198C_336	RKVVADDLVLVTPKKDDFVNVAP	T	1	0	1	1	1	1	0	0	0	1	1	1	1	0	0	1	0	0	0	1	1	11
YOR261C_319	DKQSKVSDDSESESGDKEATAPL	S	1	0	1	1	1	0	0	1	1	1	1	1	0	1	0	0	1	0	0	0	1	11
YOR265W_94	YQGTEDVSDARSAITSAQELLDS	S	1	0	0	1	1	0	0	1	1	1	1	0	1	0	1	0	1	0	0	1	0	11
YOR281C_62	QHENRLEDKDLSDLEELEDDEDE	S	0	0	1	1	1	0	0	1	1	1	1	1	1	0	0	1	0	0	0	1	0	11
YOR287C_14	YYFKNLKPDLNSDVEEDDGNLLE	S	0	0	1	1	1	0	0	1	1	1	0	1	1	0	0	1	1	0	0	1	0	11
YOR308C_268	VKVNFDSANNMSDEDGGDFKPLK	S	0	0	1	1	1	0	1	0	1	1	1	1	1	0	0	1	0	0	0	1	0	11
YOR340C_285	SNKKIVFDDEVSIENKESHKELD	S	1	0	0	1	1	1	0	1	1	1	1	1	1	0	0	1	0	0	0	0	0	11
YPL019C_198	SLASTSKLSHFSNLEDASFKSYK	S	0	0	1	1	1	0	0	1	1	1	1	0	1	1	0	1	0	0	0	1	0	11
YPL037C_151	DEAIPELVEGQTFDADVE_____	T	0	0	1	1	1	1	0	1	1	1	0	0	1	0	0	1	1	1	0	0	0	11
YPL085W_1515	YTHRIGDSLQGSPQRIHNTQFAA	S	1	0	1	1	1	0	1	1	1	1	1	0	0	0	1	0	1	0	0	0	0	11
YPL180W_107	SNQGKRSASFHSPVHNTLLSPKN	S	0	1	1	1	1	0	0	0	0	1	1	1	1	0	0	1	1	0	0	1	0	11
YPL263C_47	NKSLNGEEDDESDQDLDEILSSF	S	0	0	1	1	1	0	0	0	1	1	1	1	1	0	0	1	1	0	0	1	0	11
YPR041W_397	KPFITWLETAESDDDEEDDE___	S	0	0	1	1	1	0	0	1	1	1	1	1	1	0	0	1	1	0	0	0	0	11
YPR112C_264	TDIGLVNDDANSDEKENEKRRNL	S	0	0	1	1	1	0	0	0	0	1	1	1	1	0	1	1	1	0	0	1	0	11
YPR160W_31	PHQIPRLTRRLTGFLPQEIKSID	T	1	0	1	1	1	0	0	1	1	1	1	0	0	0	1	0	1	1	0	0	1	11
YBL047C_1093	TKRANSNEDGESVSSIQESPKIS	S	0	1	1	1	0	0	0	1	1	1	0	1	0	0	0	1	1	0	0	1	0	10
YBL051C_653	LDDGLEQGLNRSLSGLDLQNQNK	S	0	0	0	1	1	0	0	1	1	1	1	0	1	0	1	1	0	0	0	1	0	10
YBL085W_655	SLVTSPLKTSLSPINSKSNIALA	S	1	0	0	1	1	0	0	1	1	0	0	0	1	0	1	1	1	0	0	1	0	10
YBL091C_35	VEQQDQAKADESDPVESKKKKNK	S	0	0	0	1	1	0	0	0	1	1	1	1	1	0	1	1	1	0	0	0	0	10
YBR086C_701	KTGVVKAVDNDTAGSAGKKPLAT	T	0	0	1	0	1	0	0	0	1	1	1	1	1	1	0	1	1	0	0	0	0	10
YBR086C_704	VVKAVDNDTAGSAGKKPLATEST	S	0	0	1	0	1	0	0	0	1	1	1	1	1	1	0	1	1	0	0	0	0	10
YBR086C_729	RNSLVKVPTVGSYGVAGATLPET	S	0	0	1	0	0	0	0	1	1	1	1	1	0	1	0	0	1	1	0	1	0	10
YBR086C_847	NAAVNDNQSKVSVATEQTKKTEV	S	0	0	0	1	1	0	0	1	1	1	0	1	1	1	0	1	0	0	0	1	0	10
YBR112C_741	AEPQVKKQKLNSPNSNINKLVNT	S	0	0	0	1	1	0	0	0	1	1	1	1	1	0	0	1	1	0	0	1	0	10
YBR127C_515	SGKKKDASQEESLI_________	S	0	0	1	1	1	0	0	1	1	1	1	0	0	0	0	1	1	0	0	1	0	10
YBR278W_186	QYKSALDVGEHSDSSDIEVDHTK	S	0	1	1	1	1	0	1	0	1	1	0	1	0	0	0	0	1	0	0	1	0	10
YCL005W_241	LSNRAKLRRNASDADIVNIKILR	S	0	1	0	1	1	0	0	1	1	1	1	1	1	0	0	0	1	0	0	0	0	10
YCL014W_1075	EFLRAADVENLSDDDEHRQNESR	S	0	0	1	1	1	0	1	1	1	1	1	0	0	0	1	0	1	0	0	0	0	10
YCL014W_1254	HDAHYNWKRLASQVSLSEGLKVN	S	0	0	0	1	1	0	0	1	1	1	0	1	1	1	0	1	0	0	0	1	0	10
YCR034W_336	VNVDLKNVPTPSPSPKPQHRRKR	S	0	1	1	0	1	0	1	1	1	1	0	0	0	0	0	1	1	0	0	1	0	10
YDL022W_24	GHLNAGRKRSSSSVSLKAAEKPF	S	1	0	1	0	1	0	0	1	1	1	1	0	0	1	1	0	1	0	0	0	1	10
YDL031W_101	KEIAAFPMLEMSDDENNASGKTQ	S	0	0	1	1	1	0	0	0	1	1	1	1	1	0	0	1	0	0	0	1	0	10
YDL150W_178	RNLIEDEDDGESEKSSDVDMDDE	S	0	0	1	0	1	0	1	1	1	1	1	1	0	0	0	1	0	0	0	1	0	10
YDL150W_224	ETVKREIQEALSEKPTREPTPSV	S	0	1	1	1	0	0	0	1	1	1	0	1	1	0	0	1	0	0	0	1	0	10
YDL153C_477	NGADLDDKDYGSEDEAVSRSINT	S	0	0	1	1	1	0	0	1	1	1	1	0	0	0	1	0	1	0	0	1	0	10
YDL166C_188	DGVTNEYQGPRSDDEDDEDSE__	S	0	0	0	1	1	0	1	1	1	1	1	1	1	0	0	1	0	0	0	0	0	10
YDL166C_196	GPRSDDEDDEDSE__________	S	0	0	0	1	1	0	1	1	1	1	1	1	1	0	0	1	0	0	0	0	0	10
YDL173W_246	AIGRGGAGNIISPKSSRNTINHN	S	1	0	1	1	1	1	0	0	1	1	0	1	0	0	0	1	1	0	0	0	0	10
YDL188C_43	NNTKARSNDEDTDEELEDFNFKP	T	0	0	1	1	1	0	0	1	0	1	1	0	0	0	1	1	1	0	0	1	0	10
YDL195W_992	PPPLHKNSRVPSLVATSESPRAS	S	0	0	1	1	1	0	0	1	1	1	1	0	0	1	0	0	1	1	0	0	0	10
YDL225W_539	QSTRSQIKKNDTYTDLASIASGR	T	0	0	0	0	1	0	0	1	1	1	1	1	1	1	0	0	1	0	0	1	0	10
YDL226C_157	TAASATPGVAQSREGTPLENRRS	S	0	0	1	1	1	0	0	1	1	1	1	0	0	1	1	0	1	0	0	0	0	10
YDR060W_80	IQGLSDDDDAKSEQEFDAVADED	S	0	0	1	1	1	0	0	1	1	1	1	0	0	0	0	1	1	0	0	1	0	10
YDR060W_878	GKKSNKASNFDSDDEMDENEIWS	S	0	0	0	1	1	0	0	0	1	1	1	1	0	0	0	1	1	1	0	1	0	10
YDR089W_327	SAGNKSIRSAKSFNDLQHTLSLS	S	0	0	0	1	1	0	0	1	1	1	1	1	1	0	0	1	0	0	0	1	0	10
YDR119W_99	QPLHEGPKIDDSPQDEVNSIKGK	S	0	0	0	1	1	0	0	1	0	1	1	0	1	1	0	1	1	0	0	1	0	10
YDR135C_911	DAISLRRASDATLGSIDFGDDEN	T	0	0	1	1	1	0	1	1	1	1	1	0	0	0	0	0	1	0	0	1	1	10
YDR135C_914	SLRRASDATLGSIDFGDDENIAK	S	0	0	1	1	1	0	1	1	1	1	1	0	0	0	0	0	1	0	0	1	0	10
YDR146C_492	PESRFVISETPSPVLKSQSKYEG	S	1	0	0	1	1	0	1	0	1	1	1	0	1	0	0	0	1	0	0	1	1	10
YDR167W_58	KQKREAVVDDGSENAFGIPEFTR	S	0	0	0	1	1	0	0	0	1	1	1	1	0	0	1	1	1	0	0	1	0	10
YDR217C_56	NKVNSTNIIEGSPKANPNPVKFM	S	0	0	0	1	1	0	0	1	1	1	1	1	1	0	0	1	1	0	0	0	1	10
YDR284C_285	QRIPDEELHPLSDEGM_______	S	1	0	1	1	1	1	0	1	1	1	1	0	0	0	0	0	1	0	0	0	0	10
YDR365C_369	DMDFKAYLASDSDESDGQVDEEA	S	0	0	1	1	1	0	1	0	1	1	1	0	0	0	0	1	1	0	0	1	0	10
YDR365C_372	FKAYLASDSDESDGQVDEEAKNK	S	0	0	1	1	1	0	1	0	1	1	1	0	0	0	0	1	1	0	0	1	0	10
YDR389W_491	KPPKQRRPHSKSFGSTPVPPDVI	S	0	0	1	1	1	0	1	1	1	1	0	0	0	0	0	1	1	0	0	1	0	10
YDR432W_224	WQDLKDLARENSLETTFSSVNTR	S	1	0	1	1	1	0	0	1	1	1	1	0	0	0	1	0	1	0	0	0	0	10
YDR496C_34	KLAKKPRISIDSSDEESELSKKE	S	0	0	1	1	1	0	0	1	1	1	0	0	1	0	0	1	1	0	0	1	0	10
YDR497C_26	SNVGDAVGNADSVEFNSEHDSPS	S	0	0	0	0	1	0	0	1	1	1	1	1	1	0	1	1	0	0	0	1	0	10
YDR507C_471	SPTPASRNKRASVINVEKNQKRA	S	0	0	1	1	1	0	0	1	0	1	0	1	1	0	1	1	1	0	0	0	0	10
YDR508C_127	DNELNRKSSYITVDGIKQSPQEQ	T	1	0	1	1	0	0	0	1	1	1	1	0	0	0	0	1	1	0	0	1	0	10
YDR517W_155	ISKESDDLDDVSLNHDERRPSSG	S	0	0	1	1	1	0	0	1	1	1	1	0	0	1	1	0	1	0	0	0	0	10
YEL013W_16	CSCLKDSSDEASVSPIADNEREA	S	0	0	1	1	1	0	0	1	1	1	1	0	0	1	1	0	1	0	0	0	0	10
YER033C_275	AKNRNRQARIHSHDDIINLGKAS	S	0	1	1	1	1	0	0	1	1	1	0	0	0	1	0	0	1	0	0	1	0	10
YER033C_676	PNYSFSLKRNNSDDETEHTSAIK	S	0	1	0	1	1	0	0	0	0	1	1	1	0	0	1	1	1	0	0	1	0	10
YER043C_393	SFREKHIEFQKTGPFEVGVHVLP	T	0	1	1	1	0	0	0	1	1	0	1	1	1	0	0	1	0	0	0	1	0	10
YER070W_887	AIDNPEACEMCSG__________	S	0	0	0	1	1	1	1	1	1	0	0	1	1	0	0	1	1	0	0	0	0	10
YER114C_519	PKNNQGGGKALSPIPSPTRNSVR	S	0	0	1	1	0	0	0	1	1	1	0	0	1	1	0	1	1	0	0	1	0	10
YER149C_230	SLEKNTSSPPISPNAAAIQEEDS	S	0	0	1	1	0	0	0	1	1	0	1	1	0	1	0	1	0	1	0	1	0	10
YER155C_1012	VFKSVYDNDGKSRPASMVIETPK	S	0	1	1	1	1	0	0	1	1	1	0	0	1	0	0	1	0	0	0	1	0	10
YER164W_36	AAAHQQNYFNDSDDEDDEDNIKQ	S	0	0	1	1	1	0	0	1	1	1	1	0	0	0	1	1	1	0	0	0	0	10
YER178W_313	LEYETYRYGGHSMSDPGTTYRTR	S	1	0	1	1	1	0	0	1	0	1	1	0	0	1	1	0	1	0	0	0	1	10
YFL004W_196	LASASKFSSIVSNDIDMNFRSFK	S	1	0	1	0	1	0	0	1	1	1	1	0	1	0	0	1	0	0	0	1	0	10
YFL007W_56	SRLYAADGRPHSPLRARSATPTL	S	0	1	1	1	1	0	0	1	1	1	0	0	1	0	1	0	0	0	0	1	1	10
YFL007W_62	DGRPHSPLRARSATPTLQDQKLF	S	0	1	0	1	1	0	0	1	1	1	1	0	0	1	0	0	1	0	0	1	0	10
YFL021W_399	TASVAASKRKNSLNIVAPLKSQD	S	0	0	1	0	1	0	0	1	1	1	0	1	0	0	1	1	1	0	0	1	0	10
YFR014C_417	KEKFLNINRVCSSDSDLPGSDIK	S	0	0	1	0	1	0	0	1	1	1	1	1	0	1	0	1	1	0	0	0	0	10
YFR024C-A_303	NSRLAPTNSGGSGGKLDDPSGAS	S	1	0	1	1	1	0	0	1	1	1	0	0	0	1	0	0	1	1	0	0	0	10
YGR097W_1070	AHPAFYKRGNNSAQNLTTSSSTA	S	0	1	0	1	1	0	1	0	1	1	1	0	1	0	0	0	1	0	1	0	0	10
YGR116W_94	KRREREEDDRLSEDDLDLLMENA	S	0	1	1	1	1	0	0	1	1	1	1	0	0	0	0	0	1	0	0	1	0	10
YGR145W_555	DYEDEESDEEESDDETNQKSNKE	S	0	0	1	1	1	0	0	1	1	1	1	0	0	0	0	1	1	0	0	1	0	10
YGR178C_436	PISKTPSAKTVSPTTQISAGKSE	S	0	0	1	1	1	0	0	0	1	1	0	1	1	0	1	1	1	0	0	0	0	10
YGR202C_346	DPFTRKLIREASPATEFANEFTG	S	1	0	0	1	1	0	0	1	0	1	1	1	1	0	1	0	1	0	0	0	0	10
YGR240C_185	FLEATSEDEIISRASSDASDLLR	S	0	0	1	1	1	0	0	1	1	1	1	0	0	1	0	0	0	1	0	1	0	10
YGR253C_251	IKELKEKEAAESPEEADVEMS__	S	0	0	1	1	1	0	0	0	1	1	1	1	0	0	0	1	1	1	0	0	1	10
YHL007C_502	KSPVMNSAANVSPLKQTHAPTTP	S	0	0	0	1	1	0	0	0	1	1	1	1	1	0	0	1	1	0	0	1	1	10
YHR132W-A_63	RHKMQDRQYFDSGDYALKKAGVI	S	0	1	0	1	0	0	0	1	1	1	0	1	1	1	0	0	1	0	0	1	0	10
YHR146W_343	SLQSKLVEKRESTEGVLDGSKKV	S	0	0	0	1	1	0	0	1	0	1	1	1	0	1	1	0	1	0	0	1	0	10
YHR158C_1022	YHALKMEHSSLSQDVLVKENEIK	S	0	0	1	1	1	0	0	0	1	1	1	1	1	1	0	0	0	0	0	1	0	10
YHR205W_726	KHQPMMTATPLSPAMQAKFAGFT	S	0	0	1	1	1	0	1	0	1	1	0	1	0	0	0	1	1	0	0	1	1	10
YIR003W_183	VNKSNNEVTEHSDSEDLTEKQKV	S	0	0	1	0	0	0	0	1	1	1	1	1	0	0	1	1	1	0	0	1	0	10
YIR003W_36	SGSESGDIKANSEPPTPAGTPNV	S	0	0	1	1	1	0	0	1	1	1	0	0	0	0	1	1	1	0	0	1	0	10
YJL020C_565	FEDANDGLRKHSMVEQAFQIGNN	S	0	0	1	1	1	0	0	1	1	1	0	0	1	0	0	1	1	0	0	1	0	10
YJL076W_497	KQQEHQPPRKSSLETIVEKKSQA	S	1	1	1	0	1	0	0	1	0	0	1	0	1	1	1	0	1	0	0	0	0	10
YJR002W_176	KRISSGQDERHSSPDPYGINDKF	S	0	1	1	1	1	0	0	1	1	1	0	1	0	0	0	0	1	0	0	1	0	10
YJR059W_623	LKKETLTSKPRSMLEIAESPSLK	S	0	0	0	1	1	0	0	1	1	1	0	0	1	1	1	1	1	0	0	0	0	10
YJR059W_711	TPTSTKVEDNLSEDDSTMKELKS	S	0	0	1	1	1	0	0	1	0	1	1	0	1	0	1	1	1	0	0	0	0	10
YJR083C_165	NNSPNMLKGKKSINDFFSKPNNN	S	0	0	1	1	1	0	0	1	1	1	0	1	0	0	0	1	1	0	0	1	0	10
YKL021C_434	TADIGDQSEVESDTEELKKIMFG	S	0	0	1	1	1	0	0	1	1	1	1	0	0	0	0	1	1	0	0	1	0	10
YKL033W_817	EYFDSKLREPDSDDDEEEREEEV	S	0	0	0	1	1	0	0	1	0	1	1	0	0	1	1	1	1	0	0	1	0	10
YKL068W_783	HDESTPDPQSKSPNGSTSIPMIE	S	0	0	0	1	1	0	0	1	0	1	1	1	1	0	1	1	0	0	0	1	0	10
YKL126W_653	IDSVVDEYLSESVQKQFGGWTYV	S	0	0	1	1	1	0	0	1	1	1	0	0	0	0	1	1	1	0	0	1	0	10
YKR048C_76	LLLQSIQDRLGSLVGQDSGYVGG	S	1	0	1	1	1	0	0	1	1	1	1	0	0	0	1	0	1	0	0	0	0	10
YKR084C_124	DRLPDWLDEEESEGERNGEEAND	S	0	0	1	1	1	0	0	1	1	1	1	0	0	0	0	1	1	0	0	1	0	10
YLL018C_301	TYFKGKAYLAQSPQFNKQQLIVA	S	1	0	1	1	1	0	0	0	1	0	0	1	1	0	1	1	1	0	0	0	0	10
YLR018C_294	SSKYAYMMNSQSPRGKI______	S	1	1	0	1	1	0	0	0	1	1	0	0	1	0	0	1	1	0	0	1	0	10
YLR044C_223	KNPVILADACCSRHDVKAETKKL	S	0	0	0	1	1	1	0	1	1	1	0	1	1	0	0	1	1	0	0	0	0	10
YLR116W_93	NDFVPPSRKNRSPSPPPVYDAQG	S	0	0	0	1	1	0	1	0	0	1	1	0	1	1	0	1	1	0	0	1	0	10
YLR219W_155	TAGNNNDSRANSITVKTTQVTDP	S	0	0	1	0	0	0	0	1	0	1	0	1	1	1	1	1	1	0	0	1	0	10
YLR314C_509	SINSASPNVNHSPVPTKKKGFLR	S	0	0	0	1	0	0	0	1	1	1	0	1	1	0	1	1	1	0	0	1	1	10
YLR323C_105	ELAEKAKKRRPSDDNELVLNMSG	S	0	1	0	0	1	0	0	1	1	1	1	1	1	0	0	1	0	0	0	1	0	10
YLR328W_95	QDDFQPLSAEVSSEDDDADFRSK	S	0	0	1	0	1	0	1	1	1	1	1	0	0	0	0	1	1	0	0	1	0	10
YLR328W_96	DDFQPLSAEVSSEDDDADFRSKE	S	0	0	1	0	1	0	1	1	1	1	1	0	0	0	0	1	1	0	0	1	0	10
YLR410W_1107	MPPKFTPVNITSPNLSFQKRKTR	S	1	0	0	0	1	0	0	1	1	1	0	1	0	0	1	1	1	1	0	0	0	10
YLR421C_140	LNNSSESDEEESNDEKQKAQDVD	S	0	0	1	1	0	0	0	1	1	1	1	0	1	0	0	1	1	0	0	1	1	10
YLR429W_454	SEKEVKQEAPKSPSPLKSASSSS	S	0	1	0	1	1	0	0	0	0	1	0	1	1	1	0	1	1	0	0	1	0	10
YML035C_138	SQNSGGKPRTLSASAQHILPETL	S	1	1	1	1	0	0	0	1	1	1	0	0	0	0	1	0	1	0	0	1	0	10
YML123C_321	NGLERASTAVESLDNHPPKASFK	S	0	0	1	1	1	0	0	1	1	1	1	0	0	1	1	1	0	0	0	0	0	10
YMR005W_36	TVPETKPAFNLSPGKASELSHSL	S	0	1	1	1	1	0	0	0	0	1	0	1	1	0	1	1	1	0	0	0	0	10
YMR031C_838	GSSIEDDQDAISNQEKK______	S	0	0	0	1	1	0	0	1	1	1	1	1	1	0	0	1	0	0	0	1	0	10
YMR044W_73	DMESEARDREQSEEEEDIEDFGE	S	0	0	1	1	1	0	0	1	1	1	1	0	0	1	0	1	1	0	0	0	0	10
YMR074C_126	FERKDFSEDLNSFDKQNAKNDDD	S	0	0	0	1	1	0	0	1	0	1	1	1	1	0	0	1	1	0	0	1	0	10
YMR109W_357	IMETNHGMKRGSVYHVPLNIVQA	S	1	1	1	1	1	0	0	0	0	1	1	1	0	0	0	0	1	0	0	1	1	10
YMR219W_911	EFSSTKYKVRNSDLEDDESLKKE	S	0	0	1	1	1	0	0	1	0	1	1	1	0	0	0	1	1	0	0	1	0	10
YMR221C_269	DSIPSRPQRRKSVLETYVEDKLQ	S	0	0	1	1	1	0	0	1	1	1	0	1	0	0	0	1	1	0	0	1	0	10
YNL074C_11	_MCVYKSNSNNSNPSFIFERTVQ	S	0	0	0	1	1	0	1	1	1	1	1	0	0	1	0	0	1	1	0	0	0	10
YNL074C_257	TSRPPMKSQAYSCPFILKRSPPQ	S	1	0	0	0	1	0	0	1	1	1	0	1	1	0	1	1	1	0	0	0	0	10
YNL074C_439	EKVSEVLKKKVSNGGFSTEFNSC	S	0	0	0	1	1	0	1	1	1	1	0	1	1	0	0	1	1	0	0	0	0	10
YNL149C_119	AKRRNQGLDPDSDADIEELLEE_	S	0	0	1	1	1	0	0	1	1	1	1	1	0	0	0	1	1	0	0	0	0	10
YNL227C_504	LLASLGDKGLQTDDDEDWSTKAK	T	0	0	1	1	1	0	0	1	0	1	1	1	0	0	0	1	1	0	0	1	0	10
YOL059W_75	DHPIRRSDSAVSIVHLKRAPFKV	S	1	1	1	1	0	0	0	1	1	1	1	0	0	1	0	0	1	0	0	0	0	10
YOR083W_62	LKNGFGTPSPPSPPGITKSITKS	S	1	0	0	0	1	0	1	1	1	1	1	0	1	0	0	0	1	0	0	1	1	10
YOR153W_837	NANDPENVGERSDLSSDRKMLQE	S	0	1	1	1	1	0	0	0	1	1	0	0	1	0	0	1	1	0	0	1	0	10
YOR153W_841	PENVGERSDLSSDRKMLQESSEE	S	0	1	1	0	1	0	0	0	1	1	0	0	1	0	1	1	1	0	0	1	0	10
YOR204W_539	FLKDAMMSAPGSRSNSRRGGFGR	S	0	1	1	1	1	0	0	0	1	1	1	0	0	1	1	0	1	0	0	0	0	10
YOR217W_40	SKPEVIDLDTESDQESTNKTPKK	S	0	0	1	1	1	0	1	0	1	1	1	0	0	0	1	0	1	0	0	1	0	10
YOR276W_154	ILGFNAFAALESEDEDDEA____	S	0	0	0	1	1	0	0	0	1	1	1	0	1	0	0	1	1	1	0	1	0	10
YOR276W_91	GWCTFEAKKKGSGEDDEEETETT	S	0	0	1	1	0	0	0	1	1	1	1	1	0	0	0	0	1	1	0	1	0	10
YPL019C_592	KLDNMRRLSKISVPDGKTTERQG	S	0	1	1	1	0	0	0	1	1	1	0	0	1	0	1	1	0	0	0	1	0	10
YPL032C_551	NNSNNSIPRKPSFPQLQQSANVR	S	1	0	1	1	1	0	1	1	1	1	0	0	0	0	1	0	1	0	0	0	0	10
YPL057C_349	LARQQKRLRKDSNTNIVLLKSSR	S	0	1	1	1	1	0	0	0	0	1	0	1	0	0	1	1	1	0	0	1	0	10
YPL071C_21	GNPNHIRKRNHSPDPIGIDNYKR	S	0	1	0	1	1	0	0	1	1	1	1	1	0	0	1	0	1	0	0	0	0	10
YPL077C_95	SYNGVAKFRRNSVDIPLQTHNRL	S	0	0	1	1	1	0	1	1	1	1	1	0	0	0	1	0	1	0	0	0	0	10
YPL085W_1986	ADKYNDVIEDESDDDNMSTDEAK	S	0	0	1	1	1	0	0	0	1	1	1	0	1	0	0	1	1	0	0	1	0	10
YPL180W_52	NASFKGLRRVLTHDGTLDNDYFN	T	0	1	0	1	0	0	0	1	1	1	0	1	1	0	0	1	1	0	0	1	0	10
YPR135W_377	ESSTKHGLFVDSESDLENLEGND	S	0	0	1	1	0	0	0	1	1	1	1	0	1	0	0	1	1	0	0	1	0	10
YPR135W_379	STKHGLFVDSESDLENLEGNDDI	S	0	0	1	1	1	0	0	1	1	1	1	0	1	0	0	0	1	0	0	1	0	10
YPR143W_69	DESSKIIDNEQSDAEEDDDEEEE	S	0	0	1	0	1	0	0	1	0	1	1	1	0	0	1	1	1	0	0	1	0	10
YPR161C_417	APRGHIVEKGESPVVKNLGAIPR	S	0	0	1	1	1	1	0	1	0	1	0	1	0	0	1	1	1	0	0	0	0	10
YPR163C_71	SNNTRSGGFGGSFGGRSRLDPAL	S	1	0	0	1	1	0	1	1	1	1	0	0	0	1	1	0	1	0	0	0	0	10
YPR185W_649	ATKFKSSISPRSIDSISSSFIKS	S	1	0	0	1	1	0	0	1	1	1	0	0	0	1	0	1	1	0	0	1	0	10
YAL031C_609	PNPSASSSLAPSPKVSSINNTSS	S	0	0	0	1	1	0	0	0	1	1	0	1	1	0	1	1	1	0	0	0	0	9
YAR042W_694	SMIKGSQESTNTLEEIVKFIEAT	T	0	0	0	1	0	0	0	1	1	1	1	1	0	1	0	1	0	0	0	1	1	9
YBL047C_1087	IEDGSTTKRANSNEDGESVSSIQ	S	0	0	0	1	0	0	0	1	0	1	1	1	1	0	0	1	1	0	0	1	0	9
YBL047C_931	VSKFVETTVENSNLNVNRVKDDE	S	0	0	0	1	1	0	0	1	1	1	1	0	1	0	0	1	0	0	0	1	0	9
YBL051C_466	QGQFSMQPTLTSPKMNIHHSSQY	S	1	0	1	0	1	0	0	0	1	1	0	1	1	0	1	0	1	0	0	0	0	9
YBL058W_322	QRLGSPIPGESSPAEVPKNETPA	S	0	0	1	0	0	0	0	1	1	1	1	0	1	0	0	1	1	0	0	1	0	9
YBL085W_104	NSGVKYGNLNDSASNIGKVSSHQ	S	0	0	1	0	1	0	0	1	1	1	1	1	0	0	0	1	1	0	0	0	0	9
YBL101C_140	SDTNRRTSGRLSVDQEPRISGGR	S	1	0	1	1	1	0	0	1	0	1	0	0	0	1	1	0	1	0	0	0	0	9
YBR059C_1072	EMRKSFARARQSLDLERVRREAM	S	0	0	1	1	1	1	0	1	0	1	1	0	0	0	1	0	1	0	0	0	0	9
YBR112C_815	ASPAEEATKAASVSPSTKPLNTE	S	0	0	1	1	1	0	0	1	1	1	0	0	1	0	0	0	1	0	0	1	0	9
YBR121C_203	IGNPVTGETLESPRAFNLMFETA	S	1	0	1	1	1	0	0	1	1	1	1	0	0	0	0	0	1	0	0	0	0	9
YBR188C_139	VLQEPDRDNDDSG__________	S	0	0	0	1	1	0	1	1	1	1	1	1	0	0	0	0	1	0	0	0	0	9
YBR212W_524	NNYDYHRNKNGSHSDLVNLQRSN	S	1	0	0	1	1	0	0	1	0	1	1	0	0	1	1	0	1	0	0	0	0	9
YCL014W_1134	EKGVSNENTNISLKTNEDASTLT	S	0	0	0	1	1	0	0	1	1	1	0	1	1	0	0	1	0	0	0	1	0	9
YCL014W_1160	SPQASKVLTENSNELKDTNNEGK	S	0	0	0	1	1	0	0	1	1	1	0	0	1	1	0	1	0	0	0	1	0	9
YCL014W_1257	HYNWKRLASQVSLSEGLKVNTEE	S	0	0	0	1	1	0	0	1	1	0	0	1	1	1	0	1	0	0	0	1	0	9
YCL032W_202	VHNRQSPSRRESPVTVFRQPSLS	S	0	0	1	1	1	0	0	1	0	1	1	0	0	1	1	0	1	0	0	0	1	9
YCR088W_313	DKVIKGFRNEKSPAQLWAERKAK	S	0	0	0	1	1	1	0	1	0	1	0	0	1	0	1	1	1	0	0	0	0	9
YDL122W_755	GKMKDDLEAIQSNNEEDDEKEQE	S	0	0	1	1	1	0	0	0	0	1	1	1	0	0	0	1	1	0	0	1	0	9
YDL126C_519	LHPDQYTKFGLSPSKGVLFYGPP	S	1	0	1	0	0	0	0	0	1	1	0	1	1	1	0	1	1	0	0	0	0	9
YDL161W_163	RKGRRRRGTGRSDENDDDLQRAI	S	0	0	0	1	1	0	1	1	0	1	1	0	0	1	1	0	1	0	0	0	0	9
YDL164C_75	KHMLEDRMDNVSGEEEYATKKLK	S	0	1	0	1	1	0	0	0	1	1	0	0	1	0	1	1	1	0	0	0	0	9
YDL175C_49	ALRGQGRYFGVSDDDKDAIKEAA	S	0	0	1	1	1	0	0	1	1	1	1	0	0	1	0	0	1	0	0	0	0	9
YDL223C_962	QGRKVSVGSMGSGKSKHHHNHHR	S	0	0	0	0	1	0	0	0	1	1	1	1	0	1	1	1	0	0	0	1	0	9
YDR006C_191	PKNIYTNINNPSPSPPPSSKQPP	S	0	0	0	1	1	0	0	1	1	1	1	0	0	0	0	1	1	0	0	1	0	9
YDR006C_193	NIYTNINNPSPSPPPSSKQPPSA	S	0	0	0	1	1	0	0	1	1	1	1	0	0	0	0	1	1	0	0	1	0	9
YDR028C_421	DRKANLDQNLNSPDNNRFPSSTS	S	0	0	1	1	1	0	0	0	1	1	1	0	0	0	1	1	1	0	0	0	0	9
YDR135C_908	GNSDAISLRRASDATLGSIDFGD	S	0	0	1	1	1	0	1	1	1	1	1	0	0	0	0	0	1	0	0	0	1	9
YDR176W_134	EETNIIDKGVQSPPKPPPSNEIS	S	0	0	1	1	1	0	0	0	1	0	1	1	1	0	0	0	1	1	0	0	0	9
YDR186C_692	QQASPLLMRNNSNSNLLFEKNLI	S	0	0	1	1	1	0	0	1	1	1	1	0	0	0	1	0	1	0	0	0	0	9
YDR186C_706	NLLFEKNLINKSFEELRRQPSVN	S	1	0	1	1	1	1	0	0	0	1	0	0	0	1	0	0	1	0	0	1	0	9
YDR251W_659	NGMNGTQSRLNSLSNQSTFRSQQ	S	0	0	1	1	1	0	0	1	1	1	0	0	0	0	1	1	1	0	0	0	0	9
YDR264C_57	LKAIRSGNEEESGNEQVNHNDEA	S	0	0	1	1	1	0	0	1	1	1	0	0	0	1	0	1	1	0	0	0	0	9
YDR293C_183	KAAAEEQAKRISGGEAGVTVKID	S	1	0	0	1	1	0	0	0	0	1	0	1	1	0	1	1	1	0	0	0	0	9
YDR303C_236	EEFLTIKKRKLSEDGVTDGDGKP	S	0	0	1	1	1	0	0	1	0	1	1	1	0	0	1	0	1	0	0	0	0	9
YDR333C_158	KNDDTNEEGFFTASEPEEASSQP	T	0	0	1	0	0	0	0	1	1	1	1	1	1	0	0	1	0	0	0	1	0	9
YDR333C_160	DDTNEEGFFTASEPEEASSQPWK	S	0	0	1	0	0	0	0	1	1	1	1	1	1	0	0	1	0	0	0	1	0	9
YDR351W_532	DKQIYKNIDLASMEELQKNKERD	S	0	0	0	1	1	0	0	0	1	1	0	1	1	0	0	1	1	0	0	1	0	9
YDR356W_60	NEGPVKKRQRRSIDDTIDSTRLF	S	0	0	1	1	1	0	0	1	1	1	1	0	0	0	1	0	1	0	0	0	1	9
YDR358W_378	DFNKVSLSSPKSPQENDTVVDIL	S	0	0	1	1	0	0	0	0	0	1	0	1	1	0	0	1	1	1	0	1	0	9
YDR365C_223	NKTSKKKKTDDSDSDMDIGIKDL	S	0	0	1	1	1	0	0	1	1	1	0	0	1	0	0	1	0	0	0	1	0	9
YDR365C_367	IDDMDFKAYLASDSDESDGQVDE	S	0	0	1	0	1	0	1	0	1	1	1	0	0	0	0	1	1	0	0	1	0	9
YDR379W_763	PKLIRVHDELPSPGKVPLSPSPK	S	0	0	1	1	1	0	1	0	0	1	0	0	1	0	0	1	1	0	0	1	1	9
YDR457W_1890	DHDEVEDEVDESDKEEIPDMFKN	S	0	0	1	1	1	0	0	1	0	1	1	1	0	0	0	1	0	0	0	1	0	9
YDR464W_1014	QDKLELTKRAESVEPVENNVETA	S	0	0	0	1	1	0	0	0	0	1	1	1	1	0	1	1	1	0	0	0	0	9
YDR481C_123	RTRSSDSLVTDSAAGATAFACAL	S	0	0	1	1	1	0	1	1	1	1	0	0	0	0	1	0	1	0	0	0	0	9
YER092W_124	KETPLLYNDTHTP__________	T	0	0	0	1	1	0	0	1	1	1	1	1	1	0	0	0	1	0	0	0	0	9
YER122C_389	IAERYGTQKAISSDQLFGRGSFD	S	1	0	0	0	1	0	0	1	1	1	1	0	0	0	1	0	1	0	0	1	0	9
YER159C_141	VEEGQTQPEEESA__________	S	0	0	0	1	1	0	1	1	1	0	0	1	1	0	0	1	1	0	0	0	0	9
YER166W_53	ATSNKYSRPQVSFNDETPKNKRE	S	0	1	0	1	1	0	0	1	0	1	0	1	0	0	0	1	1	0	0	1	0	9
YER169W_561	NISGISHSAPHSPVNPNISLIKR	S	0	0	1	1	0	0	0	1	1	1	0	1	0	0	0	1	1	0	0	1	0	9
YFL014W_21	GEKASEALKPDSQKSYAEQGKEY	S	0	1	0	1	0	0	0	0	0	1	1	1	0	0	1	1	1	0	0	1	0	9
YFL014W_59	DNKGVFQGVHDSAEKGKDNAEGQ	S	0	0	0	1	1	0	0	0	1	1	1	1	0	0	1	1	1	0	0	0	0	9
YFL021W_418	KSQDIPIPKIASPSIPQYLRSNT	S	1	0	1	1	1	0	0	1	1	1	0	0	0	0	1	0	1	0	0	0	0	9
YFL033C_733	QTNSFKLIHDKSPISSPFTFSKD	S	0	0	1	1	1	0	0	0	0	1	0	1	0	1	0	1	1	0	0	1	0	9
YGL008C_911	VEDFMAAMQRVSTQHEKET____	S	1	0	1	0	1	0	1	1	1	1	0	0	0	1	0	0	1	0	0	0	1	9
YGL008C_912	EDFMAAMQRVSTQHEKET_____	T	1	0	1	0	1	0	1	1	1	1	0	0	0	1	0	0	1	0	0	0	1	9
YGL049C_913	MFDALMNNDGDSD__________	S	0	0	1	0	1	0	0	1	1	0	1	1	1	0	0	1	1	0	0	0	0	9
YGL077C_42	EEEIKPLDDMDSKGAVAADGEVH	S	0	0	0	0	1	0	0	1	1	1	1	1	0	0	1	1	0	0	0	1	0	9
YGL232W_72	LYGDIKEGEDESENDEKKDLSIE	S	0	0	1	1	1	0	0	1	0	1	0	1	1	0	0	1	0	0	0	1	0	9
YGR008C_28	KYFSHTGNYGESPNHIKKQGSGK	S	0	1	0	1	1	0	0	0	1	1	0	1	1	0	1	1	0	0	0	0	0	9
YGR090W_10	__MATSVKRKASETSDQNIVKVQ	S	0	1	1	1	1	0	0	1	0	0	1	1	0	0	1	0	1	0	0	0	0	9
YGR100W_764	DLAEEVNLIDLSDDEGEEKRTVK	S	0	0	1	1	1	0	0	1	0	1	0	1	1	0	0	1	1	0	0	0	0	9
YGR116W_155	QDSTSKLEDFFSEDEEEEESGLR	S	0	0	1	1	1	0	0	1	1	1	1	0	0	0	1	0	1	0	0	0	0	9
YGR145W_550	GRGHYDYEDEESDEEESDDETNQ	S	0	0	1	1	1	0	0	1	1	1	0	0	0	0	0	1	1	0	0	1	0	9
YGR184C_296	GTTTAKTSPSNSPEASPSLAKID	S	0	0	1	1	0	0	0	1	1	1	1	0	1	0	0	1	0	0	0	1	0	9
YGR285C_50	HAQRTLRNHTWSEFERIEAEKNV	S	0	1	1	0	1	0	1	1	1	1	0	0	0	0	1	0	1	0	0	0	1	9
YHL034C_91	PASKHALVKFPTKIDFDNIKENY	T	0	0	1	1	0	0	0	0	1	1	1	1	1	0	0	1	0	0	0	1	0	9
YHR016C_301	YGRGRGYGDFDSEDEDYDYGRSP	S	0	0	1	1	1	0	0	1	1	1	1	0	0	0	1	0	1	0	0	0	0	9
YHR023W_1171	ETKEQEQKKRNSLVESLNDSKIK	S	0	0	0	1	1	0	0	1	1	1	0	1	1	0	0	1	1	0	0	0	0	9
YHR027C_19	KQQTIDEQSQISPEKQTPNKKDK	S	0	0	0	1	0	0	0	0	1	0	1	1	1	0	1	1	1	0	0	1	1	9
YHR082C_526	ARDEFNTRDFFTPPSVQHRYMEG	T	1	0	1	1	1	0	1	1	1	1	0	0	0	0	0	0	1	0	0	0	0	9
YHR082C_529	EFNTRDFFTPPSVQHRYMEGFSN	S	1	0	1	1	1	0	1	1	1	1	0	0	0	0	0	0	1	0	0	0	0	9
YHR084W_226	RRPSSTTKSDNSPPKLESENFKD	S	0	0	1	1	0	0	0	1	1	0	1	1	1	0	0	1	0	0	0	1	0	9
YHR084W_400	YSSNNNKEKLVSPSDPTSYMKYD	S	1	0	1	0	1	0	0	1	0	1	0	1	1	0	0	1	1	0	0	0	0	9
YHR094C_44	EGKNESFHDNLSESQVQPAVAPP	S	1	0	1	0	1	0	0	1	1	0	0	0	0	1	0	1	1	0	0	1	0	9
YHR103W_459	LSRSKLSERTKSSDFLPIELKEA	S	1	0	1	0	1	0	0	1	1	1	0	1	0	0	0	0	1	0	0	1	0	9
YHR103W_520	ERQINKSMSVASLDQLGKNKDRE	S	0	0	0	1	0	0	0	1	1	1	0	1	1	1	0	1	0	0	0	1	0	9
YHR146W_440	QTVKAPKKQTASPLSSSTEEPKK	S	0	0	1	1	1	0	0	0	0	1	1	1	0	0	1	1	1	0	0	0	1	9
YHR154W_532	DNTNVLSKKDGTPISSFENSIDE	T	0	0	1	1	0	0	0	1	1	1	0	0	1	0	0	1	1	0	0	1	0	9
YIL036W_557	IKHEPYSQRFGSDTDDDDIDLKP	S	0	0	1	1	1	0	1	1	1	1	0	0	0	0	1	0	1	0	0	0	0	9
YIL115C_805	QTSSTRLPETPSDEDGEVVEEEA	S	0	0	1	1	1	0	0	1	1	1	1	0	0	0	0	0	1	1	0	0	0	9
YIL115C_940	DHNDDPKDGYVSGSEISVRTSES	S	0	0	0	1	1	0	0	1	1	1	1	0	0	0	1	0	1	0	0	1	0	9
YIL138C_157	EAQKELDEIANSLENL_______	S	1	0	0	1	1	1	0	0	1	0	1	1	0	0	0	1	1	0	0	0	0	9
YIR006C_1003	STPTPVDDRSSSPSYSQFKTAEE	S	1	0	1	0	1	0	0	1	1	1	1	0	0	0	1	0	1	0	0	0	0	9
YIR006C_1180	LRKQIEDAQNESDEEETNGKDNF	S	0	0	0	1	1	0	0	0	0	1	1	1	1	0	0	1	1	0	0	1	0	9
YJL070C_41	ARVLSENDGDVSPSVLKQKEISV	S	0	0	1	1	1	0	0	1	1	1	1	0	0	0	0	1	0	0	0	1	0	9
YJL080C_1112	TYEPIDLSSILSDGEEKEVTKDT	S	1	0	0	1	1	0	0	0	1	1	1	0	0	0	1	0	1	1	0	0	0	9
YJL080C_50	AEEHPQLEKKPTPLPSLKDLPSL	T	0	0	1	1	1	0	0	1	0	1	1	0	1	0	0	1	0	0	0	1	0	9
YJL112W_376	FYSKSKKRHRKSFPTFQQLYEPG	S	0	0	0	1	0	0	0	1	1	1	1	1	0	0	1	0	1	0	0	1	0	9
YJL155C_446	SSTKLHQLLNDSPLEDKF_____	S	0	0	1	1	1	0	0	0	1	1	0	1	1	0	0	1	1	0	0	0	0	9
YJL165C_391	NGEQINLEKAFSIIPSQRFIKSQ	S	0	0	1	1	0	0	0	1	1	1	0	0	1	0	0	1	1	0	0	1	0	9
YJL212C_51	IDEDVNNLTATTDEEDRDPESQK	T	0	0	0	0	1	0	1	0	1	0	1	1	1	0	0	1	1	0	0	1	0	9
YJR060W_48	KQRDQGLLSQESNDGNIDSALLS	S	0	0	0	1	1	0	0	1	1	0	1	0	1	0	0	1	1	0	0	1	0	9
YJR089W_477	PTSSHLLKGIDSDNDNVIREDDT	S	0	0	0	0	1	0	0	0	1	1	0	1	1	0	1	1	1	0	0	1	0	9
YKL052C_156	STGQILKLPDSSDEDTGSEAVPS	S	0	0	1	1	1	0	0	1	1	1	0	0	0	1	0	0	1	1	0	0	0	9
YKR067W_693	KQGQWKSEGETSEDEDEFDEKNP	S	1	0	0	0	1	0	0	1	1	1	1	0	0	1	0	0	1	0	0	1	0	9
YKR072C_56	INSPVSGRQSISPTLSNATTTTT	S	1	0	0	1	1	0	0	1	1	1	0	0	0	0	1	0	1	0	0	1	0	9
YKR100C_273	NKRDALEDVFATPKSAAQSQLPN	T	1	0	0	1	1	1	0	0	0	0	1	1	0	0	0	1	1	0	0	1	0	9
YLL021W_274	IDNEKGPEQLKSPEVQRAENNNP	S	0	0	0	1	1	0	0	0	0	1	0	1	1	0	1	1	1	0	0	1	0	9
YLL021W_817	PANIVELDLHESPESVKIESPES	S	0	1	0	1	0	0	0	1	1	1	1	0	1	0	0	1	0	0	0	1	0	9
YLL021W_883	KNFQEPLGNVESPDMTQKVKSLG	S	0	0	1	1	1	0	0	0	1	1	0	1	1	0	0	1	0	0	0	1	0	9
YLL021W_979	LASSGEVDKIESPRMVRESESLE	S	0	0	1	1	1	0	0	1	1	1	0	0	0	1	1	0	1	0	0	0	0	9
YLL032C_762	TTIDNTSQSGASPQRHKMPVITT	S	0	1	0	1	1	0	1	0	1	1	0	0	0	0	1	1	1	0	0	0	0	9
YLL048C_940	GEDELVKSSILSRANSSANLAAK	S	1	0	0	0	0	0	0	1	1	1	1	1	1	1	0	0	0	0	0	1	0	9
YLR006C_673	ESRMTDSVLVKSPQKPIAPSNPH	S	0	1	1	0	1	0	0	0	0	1	0	1	1	0	1	1	0	0	0	1	0	9
YLR131C_80	ELRDLDIPLVPSPKTGDGSSDKK	S	1	0	1	0	1	0	0	1	1	1	1	0	0	0	1	0	1	0	0	0	0	9
YLR177W_34	DKLLFKNNSGKSLADLPGKMADF	S	0	0	0	1	1	0	0	1	1	1	0	1	1	1	0	1	0	0	0	0	0	9
YLR187W_701	DSRRSKNEDLGSLKEFEELSQKI	S	0	0	1	1	1	0	0	1	1	1	0	1	1	0	0	1	0	0	0	0	0	9
YLR206W_167	ARPRPRRQRTRSNPHDSSPSYQD	S	0	0	1	1	1	0	0	1	0	1	1	0	0	1	1	0	1	0	0	0	0	9
YLR219W_151	KNKSTAGNNNDSRANSITVKTTQ	S	0	0	1	0	0	0	0	1	0	1	0	1	1	1	0	1	1	0	0	1	0	9
YLR220W_83	VGKDNRNGDNGSDNEKANLGFFQ	S	0	0	1	1	1	0	1	1	1	1	0	0	0	0	1	0	1	0	0	0	0	9
YLR258W_651	GGKKLKVARPLSVPGSPRDLRSN	S	1	0	1	1	1	0	1	1	1	1	0	0	0	0	0	0	1	0	0	0	1	9
YLR314C_503	KKQLELSINSASPNVNHSPVPTK	S	1	0	0	0	1	0	0	1	1	1	0	1	0	0	0	1	1	0	0	1	1	9
YLR314C_9	___MSLKEEQVSIKQDPEQEERQ	S	0	1	0	1	1	0	0	1	1	0	1	0	1	0	0	1	0	0	0	1	0	9
YLR410W_31	KNNLPSAPSEMSPLFLNKNTQKA	S	1	0	0	1	1	0	0	0	1	0	0	1	0	0	1	1	1	0	0	1	0	9
YML062C_266	AEGDNIDEDYESDEDEERKERFK	S	0	0	1	1	1	0	0	0	1	1	1	1	0	0	0	0	1	0	0	1	0	9
YML074C_80	GDFDEDEIDEESSEEEEEEKTQK	S	0	0	1	1	1	0	0	1	1	1	0	0	1	0	0	1	0	0	0	1	0	9
YMR044W_242	TRSTRQQAIDASEEEEEEEEEKV	S	1	0	1	1	1	0	0	1	1	1	1	0	0	0	0	1	0	0	0	0	0	9
YMR086W_675	NNKRHSAIPLGTPEKGKPKRNSV	T	0	1	0	1	1	0	0	0	0	1	0	1	1	0	1	1	1	0	0	0	0	9
YMR216C_449	GIKNSNNSFLNSVPHSVTRMFIN	S	0	0	1	1	0	0	0	1	1	1	0	0	0	1	1	0	1	0	0	1	0	9
YMR295C_23	NTSDHDGANRASDVKISEDDKAR	S	0	1	0	0	1	0	0	1	1	1	0	0	1	0	1	1	0	0	0	1	0	9
YMR309C_103	KSSNYDSSDEESDEEDGKKVVKS	S	0	0	1	0	1	0	0	1	0	1	1	0	0	1	0	1	1	0	0	1	0	9
YNL004W_343	DVKSKESVHNHSDGDDVDIPMDD	S	0	0	1	1	1	0	0	0	1	1	1	0	0	0	0	1	1	0	0	1	0	9
YNL039W_49	IPESKEIEEDNSDNDKGVDENET	S	0	0	1	1	1	0	0	0	0	1	0	1	1	0	0	1	1	0	0	1	0	9
YNL098C_238	TVVNARNASIESKTGLAGNQATN	S	1	0	0	0	1	0	0	1	0	1	0	1	1	0	0	1	1	0	0	1	0	9
YNL118C_682	PHRDMPTESNKSINETVGLSSTT	S	1	0	0	1	0	0	0	1	1	0	1	1	1	0	0	1	0	0	0	1	0	9
YNL127W_18	SHSKGPIIRSVSLEDLKRNSSFK	S	1	0	0	1	1	0	0	1	0	0	0	1	1	1	0	1	1	0	0	0	0	9
YNL131W_44	TNNDVVDDEDDSDSDFEDEFDEN	S	0	0	0	1	1	0	1	1	0	1	0	0	0	0	0	1	1	1	0	1	0	9
YNL131W_46	NDVVDDEDDSDSDFEDEFDENET	S	0	0	0	1	1	0	1	1	0	1	0	0	0	0	0	1	1	1	0	1	0	9
YNL164C_106	KIDGQSAYHIDSAEEKETFESKI	S	0	0	1	0	0	0	0	1	1	1	1	1	1	0	0	1	0	0	0	1	0	9
YNL308C_184	KSAFSDEENEESSGDEDDGFLKK	S	0	0	1	0	1	0	0	0	1	1	1	0	1	0	0	1	1	0	0	1	0	9
YNL308C_185	SAFSDEENEESSGDEDDGFLKKK	S	0	0	1	0	1	0	0	0	1	1	1	0	1	0	0	1	1	0	0	1	0	9
YNR014W_136	CAHHKNFQRRASEPQLPSFDNRS	S	1	1	0	1	1	0	0	1	0	1	1	0	0	0	1	0	1	0	0	0	0	9
YNR047W_300	KTNSLTNTKNLSNLSLNEIKENE	S	0	0	0	1	0	0	0	1	1	1	0	1	1	1	0	1	0	0	0	1	0	9
YNR054C_13	SEKVNSDFEDFSSDEETDQHNVL	S	0	0	1	0	0	0	0	1	1	1	1	1	1	0	0	1	0	0	0	1	0	9
YNR054C_14	EKVNSDFEDFSSDEETDQHNVLI	S	0	0	1	0	0	0	0	1	1	1	1	1	1	0	0	1	0	0	0	1	0	9
YOL006C_76	KTEPVQSSSLPSPPAKKSATSKP	S	0	0	1	1	1	0	0	0	1	1	0	0	1	0	1	1	1	0	0	0	0	9
YOL051W_793	LSISNAASQQPTPRSASNTAKST	T	0	0	0	1	1	0	1	1	1	1	0	0	0	1	0	1	1	0	0	0	0	9
YOL054W_143	FKNSALAVADDSDDGITRCSNCH	S	0	0	1	1	1	0	1	1	1	1	1	0	0	0	0	0	1	0	0	0	0	9
YOL054W_403	RQKRFRVVLGDSDDE________	S	0	0	1	0	1	1	0	1	1	1	0	1	0	0	0	1	1	0	0	0	0	9
YOL123W_2	__________MSSDEEDFNDIYG	S	0	0	1	1	1	0	0	1	0	1	0	1	1	0	0	1	0	0	0	1	0	9
YOL123W_3	_________MSSDEEDFNDIYGD	S	0	0	1	1	1	0	0	1	0	1	0	1	1	0	0	1	0	0	0	1	0	9
YOL138C_1036	DSPTKSAQFHASPIAKSIPILQK	S	0	0	1	1	1	0	0	1	0	1	0	0	1	0	0	1	1	0	0	1	0	9
YOL139C_28	DDTTATPKTVLSDSAHFDVKHPL	S	0	0	0	1	0	0	0	1	1	0	0	1	1	1	0	1	1	1	0	0	0	9
YOR042W_220	NPNEREQHHEDSEEEDSWSQFVE	S	0	0	1	1	1	0	0	1	1	1	1	0	0	0	1	0	1	0	0	0	0	9
YOR083W_59	PVRLKNGFGTPSPPSPPGITKSI	S	0	0	0	0	1	0	1	1	1	1	1	0	1	0	0	0	1	0	0	1	1	9
YOR153W_840	DPENVGERSDLSSDRKMLQESSE	S	0	1	1	0	1	0	0	0	1	1	0	0	1	0	0	1	1	0	0	1	0	9
YOR153W_854	RKMLQESSEEESDTYGEIGLSKS	S	0	0	1	0	1	0	1	0	1	1	1	1	1	0	0	0	0	0	0	1	0	9
YOR174W_237	EQKGQMAKKEGTPKTDSFIFDGT	T	0	1	1	1	0	0	0	0	1	1	0	1	1	0	0	0	1	0	0	1	1	9
YOR175C_513	QKKLEKDISASSPNLGGILKAKI	S	1	0	1	0	1	0	0	1	1	1	1	1	0	0	0	0	1	0	0	0	0	9
YOR188W_538	EVPQQSTVRRDSAPDNQGIYHTV	S	0	0	1	1	1	0	0	1	1	1	0	0	0	0	1	1	1	0	0	0	0	9
YOR204W_535	EVPSFLKDAMMSAPGSRSNSRRG	S	0	1	1	1	1	0	0	0	1	1	1	0	0	0	1	0	1	0	0	0	0	9
YOR206W_70	KSAKEEVFKDMSVETFFEKGIEI	S	0	0	1	1	0	0	0	1	1	0	0	1	1	1	0	1	0	0	0	1	0	9
YOR206W_698	TEEAKLLNSLESDDDNEDVEMSD	S	0	0	1	0	1	0	1	0	1	0	1	1	1	0	0	1	1	0	0	0	0	9
YOR206W_708	ESDDDNEDVEMSDA_________	S	0	0	1	0	1	0	1	0	1	0	1	1	1	0	0	1	1	0	0	0	0	9
YOR220W_132	DHRNKPLLSINTDPGVTGVDSSS	T	0	0	1	1	1	0	0	0	1	1	1	0	0	0	1	1	0	1	0	0	0	9
YOR220W_152	SSSLNKGGSSLSPDKSSLESPTM	S	1	0	1	0	1	0	0	1	1	1	0	1	0	1	0	0	0	0	0	1	0	9
YOR220W_160	SSLSPDKSSLESPTMLKLSTDSK	S	1	0	1	0	1	0	0	0	0	1	1	1	1	0	0	0	1	0	0	1	0	9
YOR220W_255	DVNATASNPPKSPSITVNEFFH_	S	0	0	0	1	1	0	0	1	1	0	0	1	1	0	0	1	1	1	0	0	0	9
YOR239W_321	DNTGDQNAVEKSDFEKSDTEGSR	S	0	0	1	1	1	0	0	1	0	1	0	0	0	0	1	1	1	0	0	1	0	9
YOR276W_102	SGEDDEEETETTPTSTVPVATIA	T	1	0	1	1	0	0	0	1	0	1	0	0	0	1	1	0	1	1	0	0	0	9
YOR352W_105	VDDFQPRINVSSPFSSATKLSEL	S	1	0	0	0	1	0	0	1	1	1	1	0	0	1	1	0	1	0	0	0	0	9
YPL085W_483	SGNDEKLPWEVSDGEVSSGKTEN	S	0	0	1	0	0	0	0	1	1	1	1	1	1	0	0	1	0	0	0	1	0	9
YPL085W_607	PNQQVSVPNIVSPKPPVVKDNRS	S	1	0	0	1	1	0	0	0	1	1	0	0	1	0	0	1	1	0	0	1	0	9
YPL085W_674	SFSSLDKPIPQSRKGSNNSNRPP	S	0	0	1	1	1	0	0	1	1	1	0	0	0	0	1	1	1	0	0	0	0	9
YPL085W_678	LDKPIPQSRKGSNNSNRPPVIPL	S	0	0	0	1	1	0	1	1	1	1	0	0	0	1	1	0	1	0	0	0	0	9
YPL146C_31	GKKAWRKNIDLSDVEQYMEKKID	S	0	0	0	1	1	0	0	0	1	1	0	1	1	0	0	1	1	0	0	1	0	9
YPL195W_888	NLIVKDEKDNLSDTEEVIVIKKK	S	1	0	1	0	0	0	0	1	1	0	1	1	1	0	0	1	0	0	0	1	0	9
YPL217C_578	WRGEDDDSKDESDIEEDVDDDFF	S	0	0	1	0	1	0	0	1	1	1	1	0	0	0	0	1	1	0	0	1	0	9
YPR008W_241	KSGNNWQDSSVSLPAKADSRLNM	S	1	0	0	1	1	0	0	1	1	0	0	0	1	1	0	1	0	0	0	1	0	9
YPR091C_723	KFSVSSNDSQNSLKNGDPHVKAS	S	0	0	1	1	0	0	0	0	1	1	1	1	1	0	0	1	0	0	0	1	0	9
YPR185W_461	KAVKSPLQPQESQEDLMDFVKLL	S	0	0	0	1	1	0	0	0	1	1	0	1	1	0	0	1	1	0	0	1	0	9
YAL021C_285	TATNSAVSTPLTPKIELFANGKD	T	0	0	1	0	0	0	0	1	1	1	0	0	1	0	0	1	1	0	0	1	0	8
YAR002W_10	__MHRKSLRRASATVPSAPYRKQ	S	0	1	1	1	1	0	0	1	0	1	0	0	1	0	0	0	1	0	0	0	0	8
YAR042W_490	EPLPLISSRSQSLSEITPGPHSR	S	1	0	1	1	1	0	0	1	0	0	0	0	0	1	1	0	1	0	0	0	0	8
YBL008W_610	TSNSIDDIAVLSEEENDFHRMTL	S	0	0	1	1	1	0	0	1	1	0	1	0	1	0	0	0	1	0	0	0	0	8
YBL042C_56	DANVIEKKDTDSENNITIAQDDE	S	0	0	1	0	1	0	0	0	1	0	1	1	0	0	0	1	1	0	0	1	0	8
YBL047C_244	QPNRTTPLSANSTGVSSLTRHST	S	0	0	1	0	0	0	1	1	1	1	0	0	0	1	0	0	1	1	0	0	0	8
YBL051C_194	LEEQHRSSSNLSLDSLSKMSGSG	S	0	0	0	0	1	0	0	1	1	1	1	0	0	1	0	0	1	0	0	1	0	8
YBR023C_537	YSKKSLGHKRASTFDLLKKHSSK	S	0	0	1	0	0	0	0	0	1	1	1	1	1	0	0	1	0	0	0	1	0	8
YBR086C_793	LLPDGDAVDALSRKIDQIPKIAV	S	0	0	0	1	1	0	0	1	1	0	0	0	1	0	0	1	1	0	0	1	0	8
YBR086C_844	PVVNAAVNDNQSKVSVATEQTKK	S	0	0	0	0	0	0	0	1	1	1	0	1	1	1	0	1	0	0	0	1	0	8
YBR112C_817	PAEEATKAASVSPSTKPLNTEPE	S	0	0	1	1	1	0	0	1	1	1	0	0	1	0	0	0	0	0	0	1	0	8
YBR214W_458	SPLMTAMEDPPSPRSSAIAIPPP	S	0	0	1	1	1	0	0	1	1	1	1	0	0	0	1	0	0	0	0	0	0	8
YCL014W_1614	SYAYLKDFVALSDDEDEDGKQNC	S	0	0	1	1	1	0	0	1	1	0	0	1	0	0	0	1	0	0	0	1	0	8
YCL050C_60	PSLIEKPERGQTPEGEDPLGKPE	T	0	0	1	1	1	0	0	1	1	1	0	0	0	0	1	0	1	0	0	0	0	8
YCR084C_439	AKDVENLNTSSSPSSDLYIRSVC	S	1	0	0	0	1	0	0	1	1	1	1	0	0	0	0	0	1	1	0	0	0	8
YCR088W_165	KASTPPVKKSFTPSKSPAPVSKK	T	1	0	0	0	0	0	0	0	1	1	0	0	1	1	0	0	1	1	0	1	0	8
YDL122W_555	LHERFEQEFEDSEEEKEYDDAEG	S	0	0	1	1	0	0	0	1	1	1	1	0	1	0	0	1	0	0	0	0	0	8
YDL131W_410	SIIKDFHAELSTPLLKPVNKGTD	T	0	1	0	0	1	0	0	1	1	0	1	1	0	0	0	0	1	0	0	1	0	8
YDL135C_40	DEYKNLDAEDESLAKWKESLGLS	S	0	0	1	1	1	0	0	1	1	0	1	0	0	0	0	1	1	0	0	0	0	8
YDL146W_463	GHLYSNRELDVSAESLTKRKAKA	S	0	0	1	1	0	0	0	1	1	1	0	0	1	0	0	0	1	0	0	1	1	8
YDL150W_228	REIQEALSEKPTREPTPSVKTEP	T	0	1	1	0	0	0	0	1	1	1	0	0	1	0	0	1	0	0	0	1	0	8
YDL195W_1053	PPPQQRVATPLSGGVPPAPLPKA	S	0	0	1	1	1	0	0	1	1	1	0	0	0	0	0	0	1	1	0	0	0	8
YDL195W_836	KYAPPSQPSMASPFVNKTNSSTR	S	1	0	0	1	1	0	0	0	1	0	0	1	1	0	0	1	1	0	0	0	0	8
YDL223C_1036	QSFMGRVRKSISGGTFGFRSEI_	S	0	0	0	0	1	0	0	1	1	1	1	1	0	1	1	0	0	0	0	0	0	8
YDL223C_959	TTSQGRKVSVGSMGSGKSKHHHN	S	0	0	0	0	1	0	0	0	1	1	1	1	0	1	0	1	0	0	0	1	0	8
YDL226C_161	ATPGVAQSREGTPLENRRSATPA	T	0	0	1	1	1	0	0	1	1	1	0	0	0	1	0	0	1	0	0	0	0	8
YDR001C_60	KPAKINRTRTMSVFDNVSPFKKT	S	1	1	1	0	1	0	0	1	1	1	0	0	0	0	0	0	1	0	0	0	0	8
YDR017C_537	RGNTNKLKRRDSGSTMINTELKN	S	0	1	1	0	1	0	0	1	1	1	0	0	1	0	0	1	0	0	0	0	0	8
YDR037W_62	AAQPKPASKKKTDLFADLDPSQY	T	0	1	1	1	0	0	0	1	1	1	1	0	0	0	0	0	0	1	0	0	0	8
YDR050C_71	TVGAQNAYLKASGAFTGENSVDQ	S	0	0	0	1	0	0	0	1	1	0	1	1	1	0	0	1	0	0	0	1	0	8
YDR060W_1024	ADDYAQYLDQDSD__________	S	0	0	0	0	1	0	0	1	1	0	1	1	1	0	0	1	1	0	0	0	0	8
YDR137W_354	PRLFTRKVSTASAVSFGRRKSSI	S	0	0	0	1	1	0	0	1	1	1	1	0	0	1	0	0	0	0	0	1	0	8
YDR150W_2221	SKDNDDTSVASSIDLDHLSRKAE	S	0	0	0	1	1	0	0	1	1	1	1	0	1	0	0	0	0	0	0	1	0	8
YDR155C_145	YDIVKKVESLGSPSGATKARIVV	S	0	1	1	1	0	0	0	0	0	1	1	1	0	0	0	1	1	0	0	0	0	8
YDR162C_196	FYLTHLITQSVSPKNNIDNTNED	S	0	1	1	1	1	0	0	0	0	0	0	1	0	0	1	0	1	0	0	1	0	8
YDR169C_254	NGDPYSFGRRRSQVVFADSTPEN	S	0	0	1	1	1	0	0	1	1	1	0	0	0	0	1	0	1	0	0	0	0	8
YDR207C_141	TTNTTLQDRRDSDNAVHAAASPL	S	0	0	0	1	1	0	0	1	1	1	0	0	0	1	1	0	1	0	0	0	0	8
YDR207C_645	NKNGKRIDRRLSAPEQQQQLEVP	S	0	0	0	1	1	0	0	1	0	1	0	0	1	0	1	1	1	0	0	0	0	8
YDR264C_51	ITSLASLKAIRSGNEEESGNEQV	S	0	0	1	1	1	0	0	1	1	1	0	0	0	1	0	0	1	0	0	0	0	8
YDR299W_366	DCANGRLPELISPVVKDSVDDNE	S	0	0	1	1	0	0	0	0	1	1	1	1	1	0	0	1	0	0	0	0	0	8
YDR348C_64	PQLNTRTSSQLSFPNIPEDEPQR	S	1	0	1	1	1	0	0	1	1	0	1	0	0	1	0	0	0	0	0	0	0	8
YDR361C_209	KYEVNFDTDDDTDSGKRNKNKDE	T	0	0	1	0	0	0	0	1	1	1	1	1	0	0	0	1	0	0	0	1	0	8
YDR365C_86	YFEKEAENDEDSEVNAKTVVDRA	S	0	0	1	1	1	0	0	0	0	1	1	0	0	0	1	1	1	0	0	0	0	8
YDR389W_435	PIEIPKITSSDSPPIVSSNKNPP	S	0	0	0	1	1	0	0	0	1	0	0	1	1	0	1	1	1	0	0	0	0	8
YDR397C_135	FRQSRSRLHHNSVSDPVKSEDSS	S	0	0	1	1	1	0	0	1	1	1	0	0	0	1	0	0	1	0	0	0	0	8
YDR457W_2418	SADVIRADDDVSNNDEEVENGLD	S	0	0	1	1	1	0	0	1	1	1	1	0	0	0	0	0	1	0	0	0	0	8
YDR505C_520	NNGGNKNRRKGSFTTELSCRNAN	S	0	0	1	1	1	0	0	1	1	1	0	0	0	1	0	0	1	0	0	0	0	8
YEL015W_257	LAKLGQMIISQSRSNSTSLPAAN	S	0	1	1	0	1	0	0	1	1	1	0	0	0	0	1	0	1	0	0	0	0	8
YER026C_47	EVGGTLSRRASSIFSINTTPLAP	S	1	0	1	0	0	0	0	1	1	1	1	0	0	1	0	0	1	0	0	0	1	8
YER030W_68	TKSENNGTVEDSESDMDDAKLDA	S	0	0	0	1	1	0	0	1	1	1	1	0	0	0	0	1	0	0	0	1	0	8
YER030W_70	SENNGTVEDSESDMDDAKLDALM	S	0	0	0	1	1	0	0	1	1	1	1	0	0	0	0	1	0	0	0	1	0	8
YER033C_403	EEEKVYSLNNNSDEYSVNEKETH	S	0	0	0	1	1	0	0	1	1	0	0	1	1	0	0	1	0	0	0	1	0	8
YER038C_81	SDLNLSGAKAESGDDFDPILKRT	S	0	0	1	1	0	1	0	1	1	0	1	1	1	0	0	0	0	0	0	0	0	8
YER056C_18	NVYEIQDLEKRSPVIGSSLENEK	S	1	0	0	0	1	0	0	0	0	1	0	1	1	0	0	1	1	0	0	1	0	8
YER063W_22	QLKDLLTKRNLSVGGLKNELVQR	S	0	0	0	1	1	0	0	0	1	1	0	1	1	0	1	0	1	0	0	0	0	8
YER075C_368	ERWYNNDSAKKSLQNFQFPKNQN	S	0	0	0	1	1	0	0	1	1	1	0	1	0	0	0	1	0	0	0	1	0	8
YER111C_806	IKSTPSKILENSPILYRRRSQSI	S	1	0	0	1	1	0	0	1	1	1	0	0	0	0	0	0	1	0	0	1	0	8
YER114C_523	QGGGKALSPIPSPTRNSVRNEDS	S	0	0	1	0	0	0	0	1	1	1	0	0	0	1	0	1	1	0	0	1	0	8
YER120W_106	DLNGKAVADVWSDLEAEFKQQAI	S	1	0	0	0	1	0	0	0	0	1	1	1	1	0	0	1	1	0	0	0	0	8
YER122C_306	FMNNSKGNNNNSIDDINTQPDEF	S	0	0	0	1	1	0	0	0	1	1	0	1	1	0	0	1	0	0	0	1	0	8
YFL004W_583	IQKKIDGMRRLSNLKEPQHQAAV	S	0	1	1	0	1	0	1	1	1	1	0	0	0	0	0	0	1	0	0	0	0	8
YFL007W_1041	FDPDFNKYRTQSNLSYREKLILL	S	0	1	1	0	1	0	0	1	1	1	0	0	0	0	1	0	1	0	0	0	0	8
YFL007W_64	RPHSPLRARSATPTLQDQKLFNG	T	0	1	0	0	1	0	0	1	1	1	1	0	0	0	0	0	1	0	0	1	0	8
YFR003C_133	RHRKLEKKRSYSPNAYEIQPDYS	S	1	1	1	0	1	0	0	1	1	1	0	0	0	0	1	0	0	0	0	0	0	8
YFR017C_64	VDKPVPMIRRRSTNYMDALNSRE	S	0	0	0	1	1	0	0	1	1	1	1	0	0	0	1	0	1	0	0	0	0	8
YFR017C_65	DKPVPMIRRRSTNYMDALNSREQ	T	0	0	0	1	1	0	0	1	1	1	1	0	0	1	0	0	1	0	0	0	0	8
YFR028C_467	ANRKVVIESNNSDDESMQDTNGT	S	0	0	1	0	1	0	0	0	0	1	1	1	1	0	0	1	0	0	0	1	0	8
YGL023C_113	TGFVDRKQQIQSPAMVSILRKNS	S	0	0	0	1	1	0	1	0	1	1	0	0	0	0	0	1	1	0	0	1	0	8
YGL120C_8	____MGSKRRFSSEHPDPVETSI	S	1	1	0	0	1	0	0	1	0	1	0	0	0	0	0	0	1	1	0	1	0	8
YGL222C_82	NKKPSFNQKKHSPPSSPSSTTTL	S	0	1	0	0	1	0	0	0	1	1	0	1	0	0	0	1	1	0	0	1	1	8
YGR125W_42	NKMHRASVSAMSPPLCRSYMSGF	S	1	0	0	1	1	0	0	1	1	1	0	0	0	1	0	0	1	0	0	0	0	8
YGR134W_1121	YITLAELDVGDSE__________	S	0	0	0	0	1	0	0	1	1	1	0	1	1	0	0	1	0	0	0	1	0	8
YGR186W_200	SLNNTVKDGSQTPTVDSVTKDNT	T	0	0	1	0	1	0	0	1	0	1	0	1	0	1	0	0	1	0	0	1	0	8
YGR196C_92	DNNVSKSDISPSDKEVGYLSDGV	S	0	0	0	1	0	0	0	1	1	1	0	1	0	1	0	0	1	0	0	1	0	8
YGR240C_189	TSEDEIISRASSDASDLLRQTLG	S	0	0	0	0	1	0	0	1	0	1	1	0	0	1	1	0	1	0	0	1	0	8
YGR240C_192	DEIISRASSDASDLLRQTLGSSQ	S	0	0	1	1	0	0	0	1	1	1	1	0	0	0	0	0	1	0	0	1	0	8
YGR246C_381	GSENETRKRKLSEVSIQNEHVEG	S	0	1	0	0	0	0	0	1	1	1	0	1	1	0	0	1	0	0	0	1	0	8
YHL007C_562	STAHTPQQVAQSPKAPAQETVTT	S	0	0	1	1	0	0	0	1	0	1	0	1	1	0	0	1	0	0	0	1	1	8
YHL023C_486	SLSENTLKKVNSGEADTVYDSNI	S	0	0	1	1	1	0	0	1	1	1	0	0	0	0	0	1	1	0	0	0	0	8
YHR058C_225	AATNGNNAGGGSNKSSVRPTGGA	S	0	0	0	0	1	0	0	1	1	1	1	0	1	0	0	1	1	0	0	0	0	8
YHR065C_43	KKLIEAEKEGGSESDSEEDATAE	S	0	0	1	1	1	0	1	0	1	1	0	0	0	0	0	1	1	0	0	0	0	8
YHR065C_47	EAEKEGGSESDSEEDATAEKKKV	S	0	0	1	1	1	0	1	0	1	1	0	0	0	0	0	1	1	0	0	0	0	8
YHR082C_416	FNFNNVNERKRSDVSQNQNVASG	S	0	0	0	0	1	0	1	1	1	1	0	0	0	0	0	1	1	0	0	1	0	8
YHR082C_646	YIPPNARNHHVSPTNQFLRVPQS	S	0	0	1	0	1	0	1	1	1	1	0	0	0	0	1	0	1	0	0	0	0	8
YHR082C_845	NGVYVPPHHRKSFNLGTQVPPMN	S	0	0	1	1	1	0	1	0	1	1	0	0	0	0	1	1	0	0	0	0	0	8
YHR103W_517	KLHERQINKSMSVASLDQLGKNK	S	0	0	0	0	0	0	0	1	1	1	0	1	1	1	0	1	0	0	0	1	0	8
YHR114W_472	LGSAPNNAGEDSDNNSIRTTSTN	S	0	0	0	1	1	0	0	1	1	1	1	0	0	0	1	0	1	0	0	0	0	8
YHR146W_271	GPIVESSVTEKSPALPQADDPIV	S	1	0	0	1	0	0	0	1	0	1	0	1	1	0	0	1	1	0	0	0	0	8
YHR146W_390	LTDEQTAEGRKSPAVSEEKEKKK	S	0	0	0	1	1	0	0	0	0	0	1	0	1	0	1	1	1	0	0	1	0	8
YHR146W_394	QTAEGRKSPAVSEEKEKKKKQEK	S	0	0	0	1	1	0	0	0	0	0	1	1	1	0	0	1	1	0	0	1	0	8
YHR154W_720	TDKFSHLFEGLSDNDDHINDEKP	S	0	0	0	0	0	0	0	1	1	1	0	1	1	0	0	1	1	0	0	1	0	8
YHR158C_23	HKKHGKTPSDASISDQSREASLS	S	0	0	0	1	1	0	0	1	1	1	1	0	0	0	0	0	1	0	0	1	0	8
YHR159W_244	SLNTPVKNRAFSPVYQNIPLESR	S	1	0	0	1	1	0	0	1	0	1	0	0	0	0	1	1	1	0	0	0	0	8
YHR205W_723	YMNKHQPMMTATPLSPAMQAKFA	T	0	0	1	0	1	0	1	0	1	1	0	0	0	0	0	1	1	0	0	1	1	8
YIL041W_319	VAEEEKPQTAISMNDEDDA____	S	0	0	1	1	1	0	0	0	1	1	0	0	1	0	0	1	1	0	0	0	0	8
YIL048W_102	DTHPLMYDNRLSQDDNFKFTNIA	S	0	0	1	1	1	0	0	1	0	1	0	0	1	0	0	1	0	0	0	1	0	8
YIL106W_36	TANAANNAGSVSPTKATPHNNTI	S	1	0	0	1	1	0	0	0	1	0	1	1	0	0	1	0	1	0	0	0	0	8
YIL130W_963	LFGKYLPLNYPSE__________	S	1	0	1	1	1	0	0	1	0	0	0	1	0	0	0	1	1	0	0	0	0	8
YIL135C_159	DDVDMVYSRRPSTIGLDRALGRT	S	0	0	0	1	1	0	0	0	1	1	1	0	0	1	1	0	1	0	0	0	0	8
YIR003W_58	VPTRRPILKAKTMTSFESGMDQE	T	1	0	1	0	1	0	0	0	1	1	1	0	1	0	0	1	0	0	0	0	0	8
YIR003W_576	SKSIPEEQREQSPNKMEAALCPF	S	0	0	0	1	0	1	0	1	1	1	0	0	1	0	0	1	0	0	0	1	0	8
YIR006C_1281	RGLDEDEDDGWSDEDESNNRVAV	S	0	0	1	0	1	0	0	0	1	1	1	0	0	0	1	0	1	1	0	0	0	8
YJL050W_34	GEKNADTNVGDTPDHTQDKKHGL	T	0	1	0	1	1	0	0	0	0	0	1	1	0	0	0	1	1	0	0	1	0	8
YJL058C_144	NLSKKLSSDAISITQKSLHSTPS	S	0	0	1	1	0	0	0	1	1	1	0	1	0	0	0	0	1	0	0	1	0	8
YJL084C_155	KESGASLYRTLSDNETITSRKNS	S	0	0	1	1	1	0	0	1	1	1	1	0	0	0	0	0	1	0	0	0	0	8
YJL134W_16	LNTSNIRKRARTLSNPNDFQEPN	T	0	0	1	0	1	0	1	1	1	1	0	0	0	0	0	0	1	0	0	1	0	8
YJL134W_18	TSNIRKRARTLSNPNDFQEPNYL	S	1	0	1	0	1	0	1	1	0	1	0	0	0	0	0	0	1	0	0	1	0	8
YJL212C_48	VKNIDEDVNNLTATTDEEDRDPE	T	0	0	0	0	1	0	1	0	1	0	1	0	1	0	0	1	1	0	0	1	0	8
YJL212C_50	NIDEDVNNLTATTDEEDRDPESQ	T	0	0	0	0	1	0	1	0	1	0	1	0	1	0	0	1	1	0	0	1	0	8
YJR007W_301	NRSDSEDDEDESDDE________	S	0	0	0	0	1	0	1	0	1	1	1	1	0	0	0	1	1	0	0	0	1	8
YJR012C_176	YDIQSKLQINDSDNDNDDNNNDN	S	0	0	0	0	1	0	1	0	0	1	1	1	0	0	1	1	1	0	0	0	0	8
YJR059W_56	LGNGRSLRKRPTSPSISGSGSGG	T	0	1	1	0	1	0	0	1	1	1	0	0	0	1	0	0	1	0	0	0	0	8
YJR059W_752	AKAGTQLDKRMSDLSLKSETPAS	S	0	0	1	1	0	0	0	0	1	1	0	1	1	0	0	1	0	0	0	1	0	8
YJR059W_781	PNVSSSSNSLRSLGSPSVSSSKK	S	0	0	0	1	1	0	0	1	1	1	1	0	0	1	0	0	0	0	0	1	0	8
YJR060W_45	ARKKQRDQGLLSQESNDGNIDSA	S	0	0	0	1	1	0	0	1	1	0	0	0	1	0	0	1	1	0	0	1	0	8
YJR138W_680	LEMNDSLVSVRSADNQNTSLALD	S	0	0	1	1	1	0	0	1	1	1	0	0	0	0	1	0	1	0	0	0	0	8
YKL060C_76	GGAAYFAGKGISNEGQNASIKGA	S	0	0	0	1	1	0	0	0	1	1	1	1	0	0	0	1	1	0	0	0	0	8
YKL092C_854	LNLSVDKKDLDSPIEVKPEIGEL	S	0	0	1	1	0	0	0	0	1	0	1	0	1	0	0	1	1	0	0	1	0	8
YKL116C_132	VVSELIAPANLSPQRVVSLPTVT	S	1	0	1	1	1	0	0	0	1	1	0	0	0	0	1	0	1	0	0	0	0	8
YKL140W_521	DQIHKEQQRRLSAYLESSKDLRQ	S	1	1	0	0	1	0	0	1	0	0	0	0	1	1	0	0	1	0	0	1	0	8
YKL152C_197	LRGLVKHLEGISDADIAKLNIPT	S	0	0	0	1	1	1	0	1	0	1	1	0	1	0	0	1	0	0	0	0	0	8
YKL168C_232	QFYNERLYTRRSHPDEESLESLP	S	0	0	1	1	1	0	0	1	1	1	0	0	0	0	1	0	1	0	0	0	0	8
YKL172W_104	EQDATEAQKHMSGDEDESGDDRE	S	0	0	1	1	1	0	0	0	1	1	1	0	0	0	0	1	0	0	0	1	0	8
YKR067W_668	SLASNALSRVNSRGSLTDIPIFS	S	0	0	1	0	1	0	0	1	1	1	1	0	0	1	0	0	1	0	0	0	0	8
YKR067W_671	SNALSRVNSRGSLTDIPIFSDAK	S	0	0	1	0	1	0	0	1	1	1	1	0	0	1	0	0	1	0	0	0	0	8
YKR089C_55	KNKFIRPSKDNSDVERVEEDAGK	S	0	0	0	1	1	0	0	1	0	1	0	1	0	0	0	1	1	0	0	1	0	8
YKR090W_63	KSPPITRQRNVSAAPSVPVTMKS	S	0	0	0	1	1	0	1	1	1	1	0	0	0	0	1	0	1	0	0	0	0	8
YKR093W_594	ANDIEILEPMESLRSTTKY____	S	0	0	1	0	1	1	0	1	1	0	0	0	1	0	0	1	0	0	0	1	0	8
YKR095W_337	AKVIADDSKKQTPENEDLLKELQ	T	0	0	0	1	1	0	0	0	0	1	0	1	1	0	1	1	1	0	0	0	0	8
YLL021W_183	VIPKMASIDWSSEEEEEEQVKEK	S	0	0	1	0	0	0	0	0	1	1	1	1	1	0	0	1	0	0	0	1	0	8
YLL021W_820	IVELDLHESPESVKIESPESIKE	S	0	1	0	1	0	0	0	1	1	1	0	0	1	0	0	1	0	0	0	1	0	8
YLL028W_72	DLAIQRTTTMNSAAESEVNITRR	S	0	0	1	1	1	0	0	1	1	1	1	0	0	0	0	0	1	0	0	0	0	8
YLL040C_1731	RSRASQSSDSESIEVPTAILKNE	S	0	0	0	1	1	0	0	1	1	0	1	0	0	0	0	0	1	1	0	1	0	8
YLL048C_944	LVKSSILSRANSSANLAAKSSTS	S	1	0	0	0	1	0	0	0	0	0	0	1	0	1	1	1	1	0	0	1	0	8
YLR096W_151	KQHSLPSPKNESEILERQKRLEK	S	0	0	0	1	1	1	0	0	1	1	0	1	0	0	0	1	0	0	0	1	0	8
YLR113W_176	LARIQDPQMTGYVSTRYYRAPEI	Y	0	0	0	1	1	0	1	0	1	1	0	0	0	1	1	0	1	0	0	0	1	8
YLR114C_519	IKDQESIESKKSVSQISVNPGKN	S	0	0	0	0	0	0	0	1	1	1	1	1	1	0	0	1	0	0	0	1	0	8
YLR138W_765	SSSGGRLKRILTPTSLGKIHSLV	T	0	0	1	1	0	0	0	1	1	1	0	1	0	0	0	0	1	0	0	1	0	8
YLR138W_774	ILTPTSLGKIHSLVDKGKDKNKN	S	0	0	1	0	1	1	0	1	1	1	0	1	0	0	0	1	0	0	0	0	0	8
YLR177W_235	QYSSPFNARRNTQPVLNLHPAAA	T	1	0	1	1	1	0	0	1	1	1	0	0	0	0	0	0	1	0	0	0	0	8
YLR187W_578	RSFGSGLKLKITDSNLENMEDVE	T	0	0	0	1	1	0	0	0	1	1	0	0	1	1	0	1	0	0	0	1	0	8
YLR221C_83	EDKQEDIAIEVSDVELTDEESKD	S	0	0	0	0	1	0	0	1	1	1	1	1	0	0	0	0	1	0	0	1	0	8
YLR248W_187	KVFRAIPAKNSSNEFLTKNYKAV	S	1	0	0	0	1	0	0	1	1	1	0	1	0	0	0	1	1	0	0	0	0	8
YLR248W_46	TNNKDVSQITSSPKKSFQDKNIV	S	1	1	0	0	0	0	0	1	1	1	0	1	0	0	1	0	1	0	0	0	0	8
YLR257W_137	SFSSPSLRASKSNSLITSTDPVE	S	0	0	0	1	0	0	0	0	0	1	1	1	0	0	1	1	1	0	0	1	0	8
YLR319C_342	KTPLPIENVRASPRRLSSVVTTS	S	0	1	1	1	0	0	0	0	1	1	0	0	1	0	1	0	0	0	0	1	0	8
YLR328W_91	IPLNQDDFQPLSAEVSSEDDDAD	S	0	0	1	0	1	0	1	1	1	1	0	0	0	0	0	1	0	0	0	1	0	8
YLR340W_302	AEEAAAEEEEESDDDMGFGLFD_	S	0	0	1	1	1	0	0	0	1	0	0	1	1	0	0	1	1	0	0	0	1	8
YLR399C_270	APPVIAKGRRSSAQEDAPIVIRR	S	0	1	1	0	1	0	0	1	0	1	1	0	0	1	0	0	1	0	0	0	0	8
YLR399C_429	WADRPNLDDYDSDEDSRTQGDYD	S	0	0	1	0	1	0	0	1	1	1	1	0	0	0	1	0	1	0	0	0	0	8
YML017W_340	SKKGTPLSKLDSPALELQSKPDK	S	0	0	1	1	1	0	0	1	0	1	0	0	1	0	1	1	0	0	0	0	0	8
YML034W_204	KIDNKHLNLLSSDSEIEQDYQKA	S	0	0	1	0	1	0	0	0	1	1	1	1	0	0	0	0	1	0	0	1	0	8
YML034W_206	DNKHLNLLSSDSEIEQDYQKAKK	S	0	0	1	0	1	0	0	0	1	1	1	0	0	0	0	1	1	0	0	1	0	8
YML065W_237	KKDKATQTAQISDAETRATDITD	S	0	0	1	1	1	0	0	1	1	1	0	0	0	0	1	0	1	0	0	0	0	8
YML073C_12	MSAQKAPKWYPSEDVAALKKTRK	S	1	0	0	1	1	0	0	0	1	0	0	0	1	0	1	1	1	0	0	0	0	8
YML093W_151	AQSNGNDDEDASPQLKLQDTDIS	S	0	0	1	1	1	0	0	0	1	0	1	0	0	0	1	1	1	0	0	0	0	8
YML093W_488	ERLKAKMLDRNSDDEEDGRVQTL	S	0	0	0	1	0	0	0	0	0	1	1	1	1	0	1	1	0	0	0	1	0	8
YML100W_147	PSSNIPTDRIASPIQHEHDSGSR	S	0	0	0	1	1	0	0	1	1	1	0	0	0	1	1	0	1	0	0	0	0	8
YMR031C_401	EDITKIASGLISPVLGEVSERAE	S	0	0	1	1	1	0	0	0	0	1	1	0	0	0	1	0	1	1	0	0	0	8
YMR031C_720	KSVEKNVEDLPTQLEKIEEGDEL	T	0	0	0	1	0	1	0	0	1	0	0	1	0	0	1	1	1	0	0	1	0	8
YMR039C_268	VSNINESKDANSSDEEFAQSLEA	S	0	0	1	0	0	0	0	1	0	1	1	1	1	0	0	1	0	0	0	1	0	8
YMR039C_269	SNINESKDANSSDEEFAQSLEAE	S	0	0	1	0	0	0	0	1	0	1	1	1	1	0	0	1	0	0	0	1	0	8
YMR049C_23	KMSKKRAASEESDVEEDEDKLLS	S	0	1	1	1	0	0	0	0	0	0	1	1	0	0	0	1	1	0	0	1	0	8
YMR086W_235	ARNGSLLRKKVSQESLHSQPKKT	S	0	1	0	0	0	0	0	0	0	1	1	1	1	1	0	1	0	0	0	1	0	8
YMR104C_63	HEHEHHIRKINTNETLPSSLSSP	T	0	0	0	1	0	0	0	0	1	1	0	1	1	1	0	1	0	0	0	1	0	8
YMR109W_1205	LAARANKMRLESDDEEANEDEEE	S	0	0	1	0	1	0	0	0	1	1	1	1	0	0	0	1	1	0	0	0	0	8
YMR124W_766	PVSYDKDGMNASEEDFSFDNTLA	S	0	0	0	1	0	0	0	0	1	1	1	1	1	0	0	1	0	0	0	1	0	8
YMR216C_445	NNGIGIKNSNNSFLNSVPHSVTR	S	0	0	0	1	1	0	0	1	1	1	0	0	0	1	0	0	1	0	0	1	0	8
YMR261C_148	EFFSAPSARVCSPSQEASASSIS	S	1	0	1	0	1	0	0	1	1	1	0	0	0	0	1	0	1	0	0	0	0	8
YMR309C_98	SNKFLKSSNYDSSDEESDEEDGK	S	0	0	1	0	1	0	0	1	0	1	0	0	0	1	0	1	1	0	0	1	0	8
YMR318C_359	RFTLVGYDKEFSD__________	S	1	0	0	1	1	0	0	1	1	1	1	0	0	0	0	0	1	0	0	0	0	8
YNL074C_14	VYKSNSNNSNPSFIFERTVQEAS	S	0	0	0	1	1	0	0	1	1	1	1	0	0	1	0	0	1	0	0	0	0	8
YNL079C_195	DAKKELDEIAASLENL_______	S	0	0	0	1	1	1	0	1	0	0	1	1	0	0	0	1	1	0	0	0	0	8
YNL102W_170	LPSKLRENLNSSPTSEFKSSIKR	S	0	1	1	0	0	0	0	0	0	1	1	0	1	0	0	1	1	0	0	1	0	8
YNL103W_564	KNKKVPVDRKYSDNEDDEYDDAD	S	0	1	1	0	1	0	0	1	1	1	1	0	0	0	0	0	1	0	0	0	0	8
YNL112W_90	VEHESVRDRSDSEIAQFRKENEM	S	0	0	1	1	1	0	0	1	0	1	1	0	0	0	1	0	1	0	0	0	0	8
YNL124W_255	DEELPEEEQEFSDDEKEALFKKM	S	0	0	0	1	0	0	0	0	1	1	1	1	0	0	0	1	1	0	0	1	0	8
YNL155W_273	LYLVHNNADEKSN__________	S	0	0	0	1	1	0	1	1	1	1	1	0	0	0	0	0	1	0	0	0	0	8
YNL166C_270	HDDNSENCPNRSGGSTPLDSQTK	S	0	0	1	1	1	0	0	1	1	1	0	0	0	0	1	0	1	0	0	0	1	8
YNL206C_411	QSALNRDNSFASINGQPEQELQY	S	0	0	0	1	0	0	0	1	1	1	1	1	0	0	0	1	0	0	0	1	0	8
YNL251C_263	ERERYNSRRNRSRSPPAPFSQPS	S	0	0	1	1	1	0	1	1	1	1	0	0	0	0	0	0	1	0	0	0	0	8
YNL251C_265	ERYNSRRNRSRSPPAPFSQPSTG	S	0	0	1	1	1	0	1	1	1	1	0	0	0	0	0	0	1	0	0	0	0	8
YNL307C_199	KKLEHNQPSISYICSRFYRAPEL	Y	0	0	1	0	1	0	0	1	1	1	0	0	0	1	1	0	1	0	0	0	1	8
YNL308C_177	TQLLNEIKSAFSDEENEESSGDE	S	0	0	1	0	1	0	0	0	1	1	0	0	1	0	0	1	1	0	0	1	0	8
YNR013C_295	YASLNKGTRRPSNTFNLDADRIN	S	0	0	1	0	1	0	0	1	0	1	1	0	0	1	1	0	1	0	0	0	0	8
YNR054C_7	_____MSEKVNSDFEDFSSDEET	S	0	0	1	0	0	0	0	1	1	1	1	0	1	0	0	1	0	0	0	1	0	8
YOL039W_49	VSSVLSALEGKSVDELITEGNEK	S	0	0	0	1	0	0	0	1	1	0	1	1	0	0	1	1	0	0	0	1	0	8
YOL051W_783	VTSIPSTNKKLSISNAASQQPTP	S	1	0	0	0	1	0	0	1	1	1	0	0	0	0	0	1	1	0	0	1	0	8
YOL061W_127	KENYTFESHPGTPVSSSLMTQRP	T	0	0	1	1	0	0	0	1	1	1	0	0	0	1	0	1	0	0	0	1	0	8
YOL061W_183	ANNNFDIKKTLSFSRIPMIPGGK	S	1	1	0	0	0	0	0	0	1	0	0	1	1	1	1	0	0	0	0	1	0	8
YOR008C_356	PFDDSRRISNGTFINGGPGGKNN	T	0	0	1	0	1	0	1	0	1	1	0	0	0	0	0	1	1	0	0	1	0	8
YOR018W_436	NSFSSKNFVDDSEEDVIFQRSAS	S	0	0	1	1	1	1	0	1	1	1	0	0	0	0	0	0	1	0	0	0	0	8
YOR042W_50	KKDNDTSAKDGTPKVEEKVNKSS	T	0	0	0	1	1	0	0	0	0	1	0	0	1	0	1	1	1	0	0	1	0	8
YOR042W_70	KSSGIDEDEVVTPAEDAKEEEEE	T	0	0	1	1	1	0	0	1	0	1	0	0	0	0	1	1	1	0	0	0	0	8
YOR054C_90	NTPEPGLKRIPTVTFSDPKLGSL	T	1	0	1	1	0	0	0	1	0	1	0	1	1	0	0	1	0	0	0	0	0	8
YOR057W_168	IENRGDNNSSHSPISPLKIETAP	S	0	0	1	1	1	0	0	1	0	0	1	0	0	0	1	0	1	0	0	1	0	8
YOR083W_113	RVYDHNDDGHESESEDDENEEEN	S	0	0	0	1	1	0	1	1	0	1	0	0	0	1	0	0	1	0	0	1	1	8
YOR083W_115	YDHNDDGHESESEDDENEEENEN	S	0	0	0	1	1	0	1	1	0	1	0	0	0	1	0	0	1	0	0	1	1	8
YOR174W_242	MAKKEGTPKTDSFIFDGTAKEVG	S	0	1	0	1	0	0	0	1	0	1	0	1	0	0	0	1	1	0	0	1	1	8
YOR206W_160	SQDEGEDAERNSNIEEKSEQMEL	S	0	0	1	0	0	0	0	1	1	1	1	0	1	0	0	1	0	0	0	1	0	8
YOR217W_38	GSSKPEVIDLDTESDQESTNKTP	T	0	0	1	1	0	0	1	0	1	1	1	0	0	0	0	0	1	0	0	1	0	8
YOR261C_317	VKDKQSKVSDDSESESGDKEATA	S	0	0	0	0	1	0	0	1	1	1	1	0	0	1	0	0	1	0	0	1	1	8
YOR267C_37	NNPPQLIRSSKSFLNFIGRKQSN	S	0	0	1	0	0	0	0	1	1	1	1	1	0	0	0	1	0	0	0	1	0	8
YOR276W_78	IKHNKPKVTTDSDGWCTFEAKKK	S	0	0	0	0	1	0	0	1	1	0	0	1	1	0	1	1	1	0	0	0	0	8
YOR370C_470	HTIVNSVKLGQSFKEYVPRERLQ	S	1	0	1	0	0	0	0	1	1	1	0	1	0	0	0	1	1	0	0	0	0	8
YPL004C_233	ALLELLDDSPVTPGEARPAYDGY	T	1	0	1	1	0	0	0	0	1	1	1	0	0	0	0	0	1	1	0	0	0	8
YPL058C_52	LAATSQLSRHLSNILSNEEGIER	S	1	0	1	1	1	0	1	1	0	1	0	0	0	0	1	0	0	0	0	0	0	8
YPL085W_313	DDTSMLFQDDESDQKVPWEEDVK	S	0	0	0	1	0	0	0	0	1	1	1	1	1	0	0	1	0	0	0	1	0	8
YPL085W_472	SQEKHEDLFAASGNDEKLPWEVS	S	0	0	0	0	0	0	0	1	1	1	1	1	1	0	0	1	0	0	0	1	0	8
YPL089C_374	KENKTSRSSKISPLSASASGPLT	S	0	0	1	1	0	0	0	1	1	1	0	0	0	1	0	1	0	0	0	1	0	8
YPL186C_205	ENKQDKGLDNLSEGNDNDNTRVN	S	0	0	0	1	1	0	0	1	1	1	1	0	0	0	1	0	1	0	0	0	0	8
YPL217C_478	QEEDADIDNLPSDEEPYTNDDDV	S	0	0	0	1	1	0	0	1	1	1	1	0	0	0	1	0	1	0	0	0	0	8
YPL265W_22	STSPRNSSSLDSDHDAYYSKQNP	S	0	0	0	0	1	0	0	0	1	0	1	0	1	0	1	1	1	0	0	1	0	8
YPR008W_231	NQNHSNHQHSKSGNNWQDSSVSL	S	0	0	0	0	1	0	0	1	0	1	0	0	1	0	1	1	1	0	0	1	0	8
YPR091C_720	ENRKFSVSSNDSQNSLKNGDPHV	S	0	0	1	0	0	0	0	0	1	1	1	1	1	0	0	1	0	0	0	1	0	8
YPR115W_866	PYTGEGMLYNRSADNLMASSSRK	S	0	0	0	1	1	0	0	1	1	1	0	0	0	1	1	0	1	0	0	0	0	8
YPR156C_55	QLKLTRTETVKSLQDMGVSSKAP	S	0	0	1	1	1	0	0	1	1	1	0	0	0	0	0	1	0	0	0	1	0	8
YPR159W_134	FLQPPHRAIASSPSLNSNLSKND	S	0	0	1	0	0	0	0	1	1	1	1	0	0	1	1	0	1	0	0	0	0	8
YPR171W_309	TMKNKPKPTPPSPPAKRIPRSES	S	0	1	0	0	1	0	0	0	1	1	0	0	0	0	1	1	1	0	0	1	0	8
YAL024C_689	RKVRNIVNNTDSPTLKTKTGFLN	S	0	0	0	0	1	0	0	0	1	0	0	1	1	0	1	1	1	0	0	0	0	7
YAL038W_9	___MSRLERLTSLNVVAGSDLRR	S	1	0	1	0	1	0	0	1	1	0	0	0	0	1	0	0	1	0	0	0	0	7
YAR002W_162	KSMITSEGEQKSAEGNNIDQSLI	S	0	0	0	0	1	0	0	1	0	0	1	1	1	0	0	1	0	0	0	1	0	7
YAR002W_81	SMPGGYFHSEISPDSTVNRSVVV	S	0	0	1	1	1	0	0	1	1	1	0	0	0	0	0	0	1	0	0	0	0	7
YAR042W_708	EIVKFIEATKESDEDSDADEFFD	S	0	0	1	1	0	0	0	1	1	1	0	0	0	0	0	1	0	0	0	1	0	7
YBL042C_54	KIDANVIEKKDTDSENNITIAQD	T	0	0	1	0	1	0	0	0	1	0	1	1	0	0	0	1	0	0	0	1	0	7
YBL047C_1096	ANSNEDGESVSSIQESPKISAQP	S	0	0	1	0	0	0	0	1	1	1	0	0	1	0	0	0	1	0	0	1	0	7
YBL054W_280	VPKIIIRSRRNSFIPSTQIPHST	S	0	0	0	0	1	0	1	0	1	1	0	0	0	0	1	0	1	0	0	1	0	7
YBL085W_659	SPLKTSLSPINSKSNIALAHSET	S	0	0	0	0	0	0	0	1	1	0	0	1	1	1	0	1	0	0	0	1	0	7
YBR011C_251	GIDLTNVTLPDTPTYSKAASDAI	T	1	0	1	0	1	0	0	0	0	0	1	1	0	0	1	0	1	0	0	0	0	7
YBR059C_504	KQSSDPTISEQSPRLNTQSLPQR	S	0	0	0	1	1	0	0	1	0	1	0	0	0	0	1	0	1	0	0	1	0	7
YBR059C_801	SSKNEALLIELSPLKEDAGKQSF	S	0	0	1	1	0	0	0	1	0	1	0	0	1	0	0	1	0	0	0	1	0	7
YBR072W_208	GKNHVKKIEVSSQESWGN_____	S	0	0	0	0	1	0	0	1	1	1	1	0	1	0	0	0	1	0	0	0	0	7
YBR072W_211	HVKKIEVSSQESWGN________	S	0	0	0	0	1	0	0	1	1	1	1	0	0	0	0	0	1	0	0	1	0	7
YBR072W_42	RGYAPRRQLANTPAKDSTGKEVA	T	0	0	0	1	1	1	0	0	0	1	1	0	0	0	1	0	1	0	0	0	0	7
YBR081C_88	LTQEEEHHGAVSPAVDTRSDDVS	S	0	0	1	1	0	0	0	1	0	1	0	0	0	0	0	1	1	0	0	1	0	7
YBR108W_805	NEYPKELTREATGQDEVLNSITN	T	1	0	0	0	1	0	0	1	0	1	0	0	1	0	0	0	1	0	0	1	0	7
YBR112C_768	EENAKSEVSNQSPAVVESNTNNT	S	0	0	0	1	1	0	0	0	0	0	0	1	1	0	1	1	1	0	0	0	0	7
YBR127C_511	DTRSSGKKKDASQEESLI_____	S	0	0	1	1	0	0	0	0	1	1	0	0	0	0	0	1	1	0	0	1	0	7
YBR130C_361	LLSSGSIPKSASPVLPGVKRTAS	S	1	0	0	0	0	0	0	0	1	0	0	1	1	0	1	1	1	0	0	0	0	7
YBR130C_394	TNVTHNNDPSTSPTISVPPGVTR	S	1	0	0	1	1	0	0	0	1	0	0	0	0	0	1	0	1	0	0	1	0	7
YBR172C_602	SKGKAPIGTVVSPYSKTNTSLNS	S	1	0	1	1	0	0	0	0	0	1	0	1	0	0	1	0	1	0	0	0	0	7
YBR207W_449	SSTSEPDSQRRSKDSSVPLIIDS	S	0	1	0	1	1	0	0	1	1	0	1	0	0	0	0	0	1	0	0	0	0	7
YBR211C_41	KTPNAVYREENSPIQSPVQPILS	S	0	0	1	1	0	0	0	1	1	1	0	1	0	0	0	0	0	0	0	1	0	7
YBR215W_47	NTDNSIKKETGSDSEDLFNKFSN	S	0	0	0	1	1	0	0	1	0	0	1	1	0	0	1	0	1	0	0	0	0	7
YCL014W_1157	QKLSPQASKVLTENSNELKDTNN	T	0	0	0	1	0	0	0	1	0	1	0	0	1	1	0	1	0	0	0	1	0	7
YCL032W_248	SAVSTANTPGPSPNEALKQLRAS	S	0	0	1	1	0	0	0	0	1	1	0	0	1	0	0	1	0	0	0	1	1	7
YCR012W_331	KLFAATVAKAKTIVWNGPPGVFE	T	0	0	1	1	1	0	0	0	1	1	0	0	1	0	0	1	0	0	0	0	0	7
YCR057C_651	SLDLIDDAGENSDLEDRIDNSLP	S	0	0	1	1	0	0	0	0	1	1	1	0	0	0	0	1	0	0	0	1	0	7
YCR091W_203	PSYIAKDSRNLSNGSLNDINENE	S	0	0	0	1	1	0	0	1	1	1	1	0	0	1	0	0	0	0	0	0	0	7
YDL031W_398	QKLQNSNNEADSDSDDENDRQKK	S	0	0	0	1	1	0	0	0	1	0	1	0	0	0	0	1	1	0	0	1	0	7
YDL031W_400	LQNSNNEADSDSDDENDRQKKRR	S	0	0	0	1	1	0	0	0	1	0	1	0	0	0	0	1	1	0	0	1	0	7
YDL051W_15	KPQQEEQEKPQSRRNSFAVIEFT	S	0	1	0	1	1	0	0	0	0	0	1	0	1	0	0	1	0	0	0	1	0	7
YDL081C_96	AEKEEEEAKEESDDDMGFGLFD_	S	0	0	0	1	1	0	0	1	1	1	0	0	1	0	0	1	0	0	0	0	1	7
YDL084W_13	SHEGEEDLLEYSDNEQEIQIDAS	S	1	0	1	1	1	0	0	0	0	0	1	1	0	0	0	0	0	0	0	1	0	7
YDL126C_770	AEAMKTAKRSVSDAELRRYEAYS	S	0	1	1	1	0	0	0	0	1	1	0	0	0	1	0	0	1	0	0	0	0	7
YDL153C_314	PSSFDVNEGDGSESEETANIEAF	S	0	0	0	1	1	0	0	1	1	1	0	0	0	0	0	0	1	0	0	1	0	7
YDL161W_160	GRNRKGRRRRGTGRSDENDDDLQ	T	0	0	0	1	1	0	1	1	0	1	0	0	0	1	0	0	1	0	0	0	0	7
YDL161W_366	YSKLNELLATGTGIDTFGNVGEA	T	0	0	1	1	0	0	0	0	1	0	1	0	1	0	0	0	1	0	0	1	1	7
YDL182W_410	VLSAKKNKKNDSDVPELATIPAA	S	0	0	0	1	1	0	0	0	1	0	0	0	1	0	1	0	1	0	0	1	0	7
YDL189W_435	NSNKNEGIRRASVEGSPSSRDTD	S	0	1	0	1	1	0	0	0	0	1	1	0	0	0	0	0	1	0	0	1	0	7
YDL209C_335	GKLGGPLLDYLSSDED_______	S	0	0	0	0	0	0	0	1	1	1	1	1	0	0	0	1	1	0	0	0	0	7
YDL223C_363	TSSKSADRRKYSGNTATGPPQDT	S	0	1	0	0	1	0	0	1	0	1	1	0	0	1	1	0	0	0	0	0	0	7
YDL223C_41	DSNSDSAQRKKSFSTTKPTEYNL	S	0	0	0	1	1	0	0	0	0	1	0	1	0	0	1	1	0	0	0	1	0	7
YDL225W_416	EHDSAENEQEMSPVRQLGREIKQ	S	0	0	1	1	0	0	0	0	0	1	1	0	0	0	0	1	1	0	0	1	1	7
YDR001C_83	GFGKLQQTRRGSEDDTYSSSQGN	S	0	1	0	1	1	0	0	0	0	1	1	0	0	0	1	0	1	0	0	0	1	7
YDR006C_245	RIFSNKKMRSHSVPTILHSSLRK	S	0	1	1	1	0	0	0	1	1	1	0	0	0	0	0	0	1	0	0	0	0	7
YDR011W_80	EMAPDVVSKVESFADALSRHTTR	S	0	0	1	1	1	0	0	1	1	1	1	0	0	0	0	0	0	0	0	0	0	7
YDR028C_572	YINARFSRRSDSGVHSPITDNSS	S	0	0	1	0	0	0	0	1	0	1	1	0	0	1	1	0	1	0	0	0	0	7
YDR028C_576	RFSRRSDSGVHSPITDNSSVASS	S	0	0	1	1	1	0	0	1	0	1	1	0	0	0	0	0	1	0	0	0	0	7
YDR043C_163	RKQRTDPRNTLSDEEDLEQRRKY	S	0	0	0	1	1	0	0	1	0	1	1	0	0	0	1	0	1	0	0	0	1	7
YDR088C_212	DKSQTDETLWDTDEEIELMKLEL	T	0	0	1	1	0	0	0	0	1	1	0	1	1	0	0	1	0	0	0	0	0	7
YDR093W_1542	VSTTLERRDQLSPVTTTNNLPRR	S	1	0	1	1	1	0	0	1	1	0	0	0	0	0	0	0	1	0	0	0	0	7
YDR137W_357	FTRKVSTASAVSFGRRKSSIIDI	S	0	0	0	1	1	0	0	1	1	1	1	0	0	0	0	0	0	0	0	1	0	7
YDR145W_286	QQRQGQNQRKISSSNSTEIPSVT	S	1	0	1	0	0	0	0	1	1	1	0	1	0	0	0	0	0	1	0	0	0	7
YDR146C_225	TLENSDGPQFLSPKRKISPASEN	S	0	0	0	0	1	0	0	0	1	1	0	1	1	0	0	1	1	0	0	0	0	7
YDR150W_2220	FSKDNDDTSVASSIDLDHLSRKA	S	0	0	0	1	1	0	0	1	1	1	0	0	1	0	0	0	0	0	0	1	0	7
YDR156W_121	IQVSTTEKKETSIGVSATGGKKT	S	0	0	0	0	0	0	0	1	1	1	1	1	0	0	1	0	1	0	0	0	0	7
YDR158W_318	RPQPRLDRNRDSGYGVSVGRIRE	S	0	0	1	0	1	0	0	1	0	1	1	0	0	0	1	0	1	0	0	0	1	7
YDR162C_102	SNGEDTYNKRQSITLPDDYIVNQ	S	0	0	0	1	1	0	0	1	1	0	1	0	0	0	1	0	1	0	0	0	0	7
YDR168W_484	QDHEDATMENLSLNDRDGGGDNH	S	0	0	0	1	1	0	0	0	1	1	1	0	0	0	0	1	0	0	0	1	0	7
YDR201W_116	NISMDDDDALNSPDMGQEYEGRD	S	0	0	0	1	1	0	0	0	1	1	1	0	0	0	1	0	1	0	0	0	1	7
YDR208W_222	ATSTTIKQRRNTQDSNLPNIPFH	T	0	0	1	0	0	0	0	1	1	1	0	0	0	0	0	1	1	0	0	1	0	7
YDR208W_225	TTIKQRRNTQDSNLPNIPFHASK	S	0	0	0	0	1	0	0	1	1	1	0	0	0	0	0	1	1	0	0	1	0	7
YDR211W_507	TLSNQLDELYLSDDSISSATKKT	S	0	0	1	0	0	0	0	1	1	1	1	1	0	0	0	0	0	0	0	1	0	7
YDR231C_142	GWEQCRLKRQKSFQIAQLAKETV	S	0	0	0	0	0	0	0	1	1	1	0	1	1	0	0	1	0	0	0	1	0	7
YDR239C_345	YKSNEHLGSDGSIASARKPLRIT	S	0	0	0	1	1	0	0	0	1	1	1	0	0	0	0	1	0	0	0	1	0	7
YDR266C_57	EPNLTTSSADDTDEENELCVICA	T	0	0	1	1	0	0	0	0	1	0	0	1	1	0	0	1	1	0	0	0	0	7
YDR293C_286	RNQSQQPQQQLSPFRHRGSNSRD	S	0	0	0	1	1	0	1	0	1	1	0	0	0	0	1	0	1	0	0	0	0	7
YDR293C_688	QPLPLTAESLEYRRNFTDTNEYN	Y	0	0	0	1	1	0	0	1	1	1	1	0	0	0	0	0	1	0	0	0	0	7
YDR310C_738	GALDQTENTSISPKKRRTEDHTK	S	0	0	0	1	1	0	0	0	0	1	0	1	0	0	0	1	1	0	0	1	0	7
YDR320C_264	VEDYDLPQVNDSPNRILFEDNEV	S	0	0	1	1	1	0	0	1	1	1	1	0	0	0	0	0	0	0	0	0	0	7
YDR330W_139	VNDMFDEGRPESIFNQRLDDTNT	S	0	0	1	1	1	1	0	0	1	1	0	0	0	0	0	0	1	0	0	0	0	7
YDR341C_15	TANMISQLKKLSIAEPAVAKDSH	S	0	0	1	1	0	0	0	1	1	1	0	0	1	0	0	1	0	0	0	0	0	7
YDR465C_181	VQTAVDGQKEESVGSDDDATAAN	S	0	0	1	0	0	0	0	1	0	1	0	1	1	0	0	1	0	0	0	1	0	7
YDR507C_617	EELKKQIEIDISDLEQELSKHKE	S	0	0	0	0	1	0	0	1	1	1	0	1	0	0	0	1	0	0	0	1	0	7
YDR508C_124	SQLDNELNRKSSYITVDGIKQSP	S	0	0	1	0	1	0	0	1	1	1	1	0	0	0	0	0	1	0	0	0	0	7
YDR510W_2	__________MSDSEVNQEAKPE	S	0	1	0	0	0	0	0	0	1	0	1	1	0	1	0	1	0	0	0	1	0	7
YEL055C_789	GEVDLDQLEGLSDDGGDDEDEES	S	0	0	0	0	0	0	0	0	1	1	1	1	1	0	0	1	0	0	0	1	0	7
YEL062W_362	LNKSLGSGDQDSPSFSVRRKSKS	S	0	0	0	1	1	0	0	0	1	1	0	0	0	0	1	1	1	0	0	0	0	7
YER008C_43	SGSSAHHSRNVSQGAVPSSAPPV	S	0	0	0	1	1	0	1	0	1	1	0	0	0	0	1	0	1	0	0	0	0	7
YER026C_50	GTLSRRASSIFSINTTPLAPPNA	S	0	0	1	0	1	0	0	1	1	1	0	0	0	1	0	0	1	0	0	0	0	7
YER027C_12	MAGDNPENKDASMLDVSDAASNT	S	0	0	0	1	0	0	0	0	1	0	1	1	1	0	0	1	0	0	0	1	0	7
YER052C_333	YPDNVAKKGESTPPHPPENLSSS	T	0	1	1	0	0	0	0	1	1	1	0	0	1	1	0	0	0	0	0	0	0	7
YER079W_41	STNLDLDQRSMSPSNIASGEDRI	S	0	0	0	0	1	0	0	1	1	1	1	0	0	0	1	0	1	0	0	0	0	7
YER116C_66	VEIIGERALENTSEEDGDDDLSL	T	0	0	1	0	1	0	0	1	1	1	1	0	0	0	0	0	1	0	0	0	0	7
YER116C_67	EIIGERALENTSEEDGDDDLSLF	S	0	0	1	0	1	0	0	1	1	1	1	0	0	0	0	0	1	0	0	0	0	7
YER123W_408	NSKSRISSNPQSFTKQQHVLKKI	S	0	0	0	0	1	0	0	0	1	0	0	0	1	1	0	1	1	0	0	1	0	7
YER132C_1664	IKFSQAPSTQISPRTSVTDFTAS	S	1	0	0	1	1	0	0	1	1	1	0	0	0	0	0	0	1	0	0	0	0	7
YER155C_1016	VYDNDGKSRPASMVIETPKRFSQ	S	0	0	1	1	1	0	0	0	0	1	0	0	1	0	0	1	0	0	0	1	0	7
YER165W_405	VAIAQRKDVRRSQLAQQIQARNQ	S	0	0	0	1	1	1	0	1	1	1	0	0	0	0	0	0	1	0	0	0	0	7
YER169W_459	EDPTLKLKRISSFQEQPLNKLLK	S	0	0	0	0	1	0	0	0	1	1	0	1	1	0	0	1	1	0	0	0	0	7
YFL004W_182	YNILRSNFNTASEPLASASKFSS	S	0	0	1	1	1	0	0	1	1	0	1	0	0	0	0	0	1	0	0	0	0	7
YFL014W_97	KSKLNDAVEYVSGRVHGEEDPTK	S	0	0	0	1	1	0	0	0	1	1	1	0	0	0	1	0	1	0	0	0	0	7
YFL026W_366	TSDKHSERTFVSETADDIEKNQF	S	1	0	1	0	1	0	0	1	1	0	1	0	0	0	0	0	1	0	0	0	0	7
YFR014C_418	EKFLNINRVCSSDSDLPGSDIKS	S	0	0	0	0	0	0	0	1	1	1	1	0	0	1	0	1	1	0	0	0	0	7
YGL013C_948	GRSAPSPVRNNSLPEFAQLPSFR	S	0	0	1	1	1	0	0	1	1	1	0	0	0	0	0	0	1	0	0	0	0	7
YGL023C_300	KPPHQQMLRKPSLEFLPQPASST	S	0	0	0	1	1	0	1	1	1	1	0	0	0	0	0	0	1	0	0	0	0	7
YGL056C_430	HSNTQSSRMANSPVLKSSDTSNN	S	1	0	1	1	1	0	0	0	1	1	0	0	0	0	0	0	1	0	0	0	0	7
YGL092W_403	ITKKHMQDEQDSSENEPIANADS	S	0	0	0	1	1	0	1	0	0	1	1	0	0	0	0	1	0	0	0	1	0	7
YGL092W_404	TKKHMQDEQDSSENEPIANADSV	S	0	0	0	1	1	0	1	0	0	1	1	0	0	0	0	1	0	0	0	1	0	7
YGL092W_689	LSDADFEGIEASPKLDVSKDWVE	S	0	0	0	1	0	0	0	1	0	1	1	0	1	0	0	1	0	0	0	1	0	7
YGL139W_782	SQNYVRDDSINSLGNNKQPLRKP	S	0	0	0	1	1	0	0	1	1	1	1	0	0	0	0	0	1	0	0	0	0	7
YGL140C_1198	ADPNYLNDDDESSDDDLPLALKM	S	0	0	1	1	1	0	0	0	1	1	1	0	0	0	0	0	1	0	0	0	0	7
YGL140C_1199	DPNYLNDDDESSDDDLPLALKMV	S	0	0	1	1	1	0	0	0	1	1	1	0	0	0	0	0	1	0	0	0	0	7
YGL150C_133	AEYQSFKNANLSDIINEKDADED	S	0	0	0	1	0	1	0	0	1	0	0	1	1	0	0	1	0	0	0	1	0	7
YGL197W_621	VRQEGRLSSSGSLDNYFEKNFPI	S	0	0	1	1	0	0	0	1	1	0	1	0	0	1	0	0	0	0	0	1	0	7
YGL197W_693	NNDEEDDEDPVSPKPVSKSNSIY	S	0	0	1	1	1	0	0	0	1	1	0	0	0	0	1	0	1	0	0	0	0	7
YGR009C_190	VNANGRNSLNHSNSTLNVGPSRQ	S	0	0	0	1	1	0	0	1	0	1	1	0	0	0	1	0	1	0	0	0	0	7
YGR086C_163	KIAYLKYKDPQSPKIEVLEQELV	S	0	0	1	1	1	0	0	1	0	1	0	0	0	0	0	1	1	0	0	0	0	7
YGR125W_149	EYSDEYSRLLLSPASSNVDDDRN	S	0	0	1	0	1	0	0	1	1	1	1	0	0	0	0	0	1	0	0	0	0	7
YGR125W_152	DEYSRLLLSPASSNVDDDRNRGL	S	0	0	1	0	1	0	0	1	1	1	1	0	0	0	0	0	1	0	0	0	0	7
YGR125W_153	EYSRLLLSPASSNVDDDRNRGLQ	S	0	0	1	0	1	0	0	1	1	1	1	0	0	0	0	0	1	0	0	0	0	7
YGR130C_803	QKNTSVLPKDDSLYEYHTEEDVM	S	0	0	0	1	0	0	0	0	1	1	0	1	1	0	0	1	0	0	0	1	0	7
YGR155W_350	LWDDDVLARFDSSKLEASTTKYA	S	0	0	0	0	1	0	0	1	1	1	0	0	0	1	1	0	1	0	0	0	0	7
YGR178C_106	FPRVADSGVSDSVDDLAKTLGET	S	0	0	1	1	1	0	0	1	1	1	0	0	0	0	0	0	1	0	0	0	0	7
YGR196C_163	NEDLDNLIEQISREMTPEIRQTS	S	0	0	0	1	1	0	0	1	1	1	1	0	0	0	0	0	1	0	0	0	0	7
YGR197C_91	GNDGGPLARIQTGLFSPRLRNHR	T	0	0	1	1	1	0	0	1	1	1	0	0	0	0	0	0	1	0	0	0	0	7
YGR229C_203	LSHVTSTGSSSSMERLNGNKFKL	S	0	1	1	0	0	0	0	0	0	1	1	0	0	1	1	0	1	0	0	0	1	7
YGR245C_278	DREREENFEENSEDEDGFDLDAL	S	0	0	1	0	1	1	0	1	1	1	1	0	0	0	0	0	0	0	0	0	0	7
YGR261C_10	__MVDSIHRIASALDTAKVITRE	S	0	0	0	1	0	0	0	1	1	1	1	1	0	0	0	0	0	0	0	1	0	7
YGR270W_11	_MARNLRNRRGSDVEDASNAKVG	S	0	1	0	1	1	0	1	0	0	1	1	0	0	0	0	0	1	0	0	0	0	7
YHL007C_585	PTSKPAQARSLSKELNEKKREER	S	1	0	1	0	0	0	0	1	0	0	0	1	1	1	1	0	0	0	0	0	1	7
YHR009C_212	HTNSASDLDSVSPVEQLRETNIH	S	0	0	0	0	1	0	0	1	1	1	1	0	0	0	1	0	1	0	0	0	0	7
YHR027C_24	DEQSQISPEKQTPNKKDKKKEEE	T	0	1	0	0	1	0	0	0	0	1	0	0	1	0	1	1	0	0	0	1	1	7
YHR065C_45	LIEAEKEGGSESDSEEDATAEKK	S	0	0	1	0	1	0	1	0	1	1	0	0	0	0	0	1	1	0	0	0	0	7
YHR080C_115	LEKTNTNLTAGSLKGRFQDGNSN	S	0	0	0	0	0	0	0	1	1	1	0	1	0	1	0	1	0	0	0	1	0	7
YHR082C_1014	RKTSIQDEMVGSLEQYKNNWLIL	S	0	0	0	1	0	0	0	0	1	1	0	1	1	0	0	1	0	0	0	1	0	7
YHR094C_38	KAMNTPEGKNESFHDNLSESQVQ	S	1	0	1	0	0	0	0	0	1	0	0	0	1	1	0	0	1	0	0	1	0	7
YHR097C_313	QVNNNNLKLVKTHSGHLEQKDVD	T	0	0	0	1	1	0	0	0	1	1	0	0	0	0	0	1	1	0	0	1	0	7
YHR097C_315	NNNNLKLVKTHSGHLEQKDVDDN	S	0	0	0	1	1	0	0	0	1	1	0	0	0	0	1	0	1	0	0	1	0	7
YHR099W_172	EAGKAEQGDLDSPKEPQADELLD	S	0	0	0	1	0	0	0	0	1	0	1	1	1	0	0	1	0	0	0	1	0	7
YHR114W_476	PNNAGEDSDNNSIRTTSTNNTKK	S	0	0	0	1	1	0	0	1	1	1	1	0	0	0	0	0	1	0	0	0	0	7
YHR135C_527	HPNDDNSSLAASHKGFFQKLGCC	S	0	0	1	0	1	0	0	1	1	1	1	0	0	0	0	0	1	0	0	0	0	7
YHR146W_332	PESSKVEPVEGSLQSKLVEKRES	S	0	0	0	1	1	0	0	1	1	0	0	1	0	1	0	1	0	0	0	0	0	7
YHR149C_137	SPGINHLYSSDSQQDFMEKTLQQ	S	0	0	1	0	1	0	0	0	1	0	0	0	1	0	1	0	1	0	0	1	0	7
YHR158C_503	PISAAPLASAPSPAPKDFSDADR	S	0	0	0	1	1	0	0	0	1	1	0	1	0	0	0	1	1	0	0	0	0	7
YHR158C_748	HVIDASDEKNVSPMGDVPTDTKN	S	0	0	0	1	0	0	0	0	1	0	1	1	1	0	0	1	0	0	0	1	0	7
YIL038C_442	TPTTAAATTTSSNANSRIGSALN	S	0	0	0	0	1	0	1	1	1	0	0	0	0	1	1	0	1	0	0	0	0	7
YIL038C_446	AAATTTSSNANSRIGSALNTPKL	S	0	0	0	0	1	0	0	1	1	1	0	0	0	1	0	0	1	0	0	1	0	7
YIL045W_162	LVKSSLKRRSKSLPITPKSIFNK	S	0	1	1	0	1	0	0	1	0	0	0	1	0	0	1	1	0	0	0	0	0	7
YIL047C_859	MPAYRGTFRRRSSVFENISRSIP	S	0	0	1	0	1	0	1	1	1	1	0	0	0	0	0	0	1	0	0	0	0	7
YIL047C_860	PAYRGTFRRRSSVFENISRSIPW	S	0	0	1	0	1	0	1	1	1	1	0	0	0	0	0	0	1	0	0	0	0	7
YIL063C_179	KATDVDKDKVHSGSEQLANASED	S	0	0	0	1	1	0	0	0	0	0	1	1	1	0	0	0	1	0	0	1	0	7
YIL095W_553	RSAFGKLRHGFTGNSVNNSRSAS	T	0	0	0	0	1	0	1	0	1	1	0	0	0	1	1	0	1	0	0	0	0	7
YIL105C_145	NNNGKQLQGKNSLTNTSILSRAR	S	0	0	0	1	1	0	0	1	1	1	1	0	0	1	0	0	0	0	0	0	0	7
YIL112W_690	YKHEKKREKTQSPILASRRSATP	S	1	0	0	1	0	0	0	1	1	1	0	0	0	0	1	0	1	0	0	0	0	7
YIL112W_778	KSISPLSMEPHSPKKAKSVEISK	S	0	0	1	1	1	0	0	0	1	1	0	0	0	0	0	1	0	0	0	1	0	7
YIL115C_404	NLESLEHEKSLSPTSEKIPIAGQ	S	1	0	1	0	0	0	0	0	1	0	0	0	0	0	1	0	1	1	0	1	0	7
YIL115C_819	DGEVVEEEAQKSPIGKLTETIKK	S	0	0	1	1	1	0	0	1	0	1	0	0	0	0	1	0	1	0	0	0	0	7
YIL117C_279	SPSRKLLNSPESDGSVNRNHSKG	S	0	0	1	0	1	0	0	1	0	0	1	0	1	0	0	1	0	0	0	1	0	7
YIL117C_282	RKLLNSPESDGSVNRNHSKGNLL	S	0	0	1	0	1	0	0	1	0	1	1	0	0	0	0	1	0	0	0	1	0	7
YIL127C_202	LAPVGLSDEEDSSEED_______	S	0	0	0	0	1	0	0	0	1	1	1	1	0	0	0	1	1	0	0	0	0	7
YIL127C_203	APVGLSDEEDSSEED________	S	0	0	0	0	1	0	0	0	1	1	1	1	0	0	0	1	1	0	0	0	1	7
YIL129C_1144	PSNIPQHGRKKSQQIFTVQHQKI	S	0	0	0	0	1	0	0	1	0	1	0	1	1	0	0	1	0	0	0	1	0	7
YIR006C_1135	PVQNVYNAKQESDDEDEDDEEKR	S	0	0	0	1	1	1	0	0	0	1	1	0	0	0	1	0	1	0	0	0	0	7
YJL020C_631	SSPQTRVARNGSINSLTKSISGE	S	1	0	1	1	0	0	0	1	1	1	0	0	0	0	0	0	1	0	0	0	0	7
YJL033W_714	YLGTGNLSDDMSDGDMPDSEGHL	S	0	0	0	0	0	0	0	1	1	0	1	1	1	0	0	1	0	0	0	1	0	7
YJL080C_63	LPSLKDLPSLGSNAAFANVKVSW	S	0	0	0	1	1	0	0	0	1	0	1	1	0	0	0	1	0	0	0	1	0	7
YJL084C_213	VTSSNGPSRNLSPINLLKRATSP	S	1	0	0	1	1	0	0	1	1	1	0	0	0	0	0	0	1	0	0	0	0	7
YJL084C_838	NESLRSLNRRESVQDNLPSTIRH	S	0	0	1	1	1	0	0	1	0	1	0	0	0	0	1	0	1	0	0	0	0	7
YJL095W_250	ESIKSKLKNSKSQEDISNSRSTS	S	0	0	0	1	1	0	0	0	0	0	0	1	1	0	0	1	1	0	0	1	0	7
YJL115W_265	DKKRRKIEGGSTDIESTPKDAAR	T	0	0	0	1	1	0	1	0	0	1	0	0	0	1	0	1	1	0	0	0	1	7
YJL123C_273	NNGITPVEKKPSVADGELGNSKK	S	0	0	1	1	0	0	0	0	0	1	1	0	1	0	1	1	0	0	0	0	0	7
YJL141C_530	SSCEEARTVYTYIQSRFYRAPEI	Y	1	0	1	0	1	0	0	1	1	1	0	0	0	0	0	0	1	0	0	0	1	7
YJR007W_292	ALLESKELDNRSDSEDDEDESDD	S	0	0	0	1	1	0	1	0	1	1	0	0	0	0	0	1	1	0	0	0	1	7
YJR007W_294	LESKELDNRSDSEDDEDESDDE_	S	0	0	0	1	1	0	1	0	1	1	0	0	0	0	0	1	1	0	0	0	1	7
YJR059W_778	FSAPNVSSSSNSLRSLGSPSVSS	S	0	0	0	1	1	0	0	0	1	1	1	0	0	1	0	0	0	0	0	1	0	7
YJR072C_313	AASDNDSIDAISDLEEDANDGLV	S	0	0	0	1	1	0	0	1	1	1	1	0	0	0	0	0	1	0	0	0	0	7
YJR083C_74	PQRSTTNQSPVSDHASPISTDQD	S	0	0	1	1	0	0	0	1	1	1	1	0	0	0	0	0	0	0	0	1	0	7
YJR089W_587	FRHQKDSTVRQSPDILHSNKSGD	S	0	1	0	1	1	0	0	0	1	0	1	0	0	0	0	1	1	0	0	0	1	7
YJR092W_811	DEAEISIREIESAGDITFNRGDL	S	0	0	0	1	1	0	0	1	1	1	1	0	0	0	0	0	1	0	0	0	0	7
YJR104C_99	VKTDENGVAKGSFKDSLIKLIGP	S	0	1	0	1	0	0	0	1	0	1	0	1	1	0	1	0	0	0	0	0	0	7
YJR127C_231	STSSFASKRRHSVAADDPTDLHI	S	0	0	0	0	1	0	0	1	1	1	0	1	0	0	0	1	0	0	0	1	0	7
YJR132W_977	KYLELIKNRADSLDFVDGYDAKE	S	0	0	0	1	0	0	0	1	0	1	0	1	1	0	0	1	0	0	0	1	0	7
YKL010C_91	LLYGYHRTQNGSDEDRNEEEDGL	S	0	0	0	1	1	0	0	0	1	1	0	0	0	1	1	0	1	0	0	0	0	7
YKL038W_202	PYHEFQHQRKGSIDSLQSDISVR	S	1	0	1	1	1	0	0	1	1	1	0	0	0	0	0	0	0	0	0	0	1	7
YKL060C_83	GKGISNEGQNASIKGAIAAAHYI	S	0	0	0	0	1	0	0	0	1	0	1	1	0	0	1	1	1	0	0	0	0	7
YKL082C_239	IASDSDMEDIDSDLENNSKKRFK	S	0	0	0	1	1	0	1	0	0	0	1	1	0	0	0	1	0	0	0	1	0	7
YKL101W_1284	ESSMSYSKRRPSEESVNPKQRVT	S	0	1	0	1	1	0	0	0	0	1	0	1	0	0	0	1	1	0	0	0	0	7
YKL124W_358	RDGLLEDPDNVSFREALSEGKDI	S	0	0	1	1	1	0	0	1	1	1	1	0	0	0	0	0	0	0	0	0	0	7
YKL143W_288	QKDNSILEKHNSDDEFSNAGLDS	S	0	0	0	0	0	0	0	1	1	1	1	0	1	0	0	1	0	0	0	1	0	7
YKL159C_117	SEKMFLISPPASPPPEFDFSKCE	S	0	0	0	1	1	0	0	0	1	1	0	0	1	0	0	1	0	0	0	1	0	7
YKL172W_110	AQKHMSGDEDESGDDREEEEEEE	S	0	0	1	1	1	0	0	0	1	1	1	0	0	0	0	0	0	0	0	1	0	7
YKL173W_88	LMETKNTQSPQTPLVEPVTERTK	T	0	0	1	1	0	0	0	1	1	0	0	0	1	0	0	0	1	0	0	1	0	7
YKL174C_569	GTTVKESVENNSEEGFIKVHPKS	S	0	0	0	1	1	0	0	0	1	0	0	1	0	0	0	1	1	0	0	1	0	7
YKL175W_188	MSLIDLLTRRKSEGECCDLNKCT	S	0	0	0	1	1	0	0	0	1	1	0	0	0	0	1	1	1	0	0	0	0	7
YKL185W_465	RSPNYHRFALDSPPQSPRRSSNS	S	0	0	0	1	1	0	0	1	1	1	0	0	0	1	0	0	1	0	0	0	0	7
YKL186C_125	QDATVPIQPNNTGNRNRPNDMNK	T	0	0	0	1	1	0	0	0	1	0	1	0	0	0	1	1	1	0	0	0	0	7
YKR023W_434	IAGSDDDISDISDEEDISDLKHI	S	0	0	0	1	1	0	0	1	0	1	0	0	1	0	0	1	0	0	0	1	0	7
YKR023W_457	HALKSEINTTKSLENLHLQSKAW	S	0	0	0	1	0	0	0	0	1	0	1	1	1	0	1	1	0	0	0	0	0	7
YKR025W_61	EKSEEVKAEDDTGEEEEDDPVIE	T	0	0	0	1	0	0	0	0	1	0	1	1	1	0	1	1	0	0	0	0	0	7
YKR028W_774	TVLGDFGNDQESDDDVIRNSDSE	S	0	0	1	1	1	0	0	1	1	1	1	0	0	0	0	0	0	0	0	0	0	7
YKR056W_93	MKHTVDNKRLSSPLTDSGNRRTK	S	0	1	1	0	1	0	0	0	1	1	0	0	0	0	1	0	1	0	0	0	0	7
YKR067W_692	AKQGQWKSEGETSEDEDEFDEKN	T	0	0	0	0	0	0	0	1	1	1	1	0	0	1	0	0	1	0	0	1	0	7
YKR072C_47	EDAKGKDSIINSPVSGRQSISPT	S	0	0	1	1	0	0	0	0	1	1	0	0	0	0	1	0	1	0	0	1	0	7
YKR072C_54	SIINSPVSGRQSISPTLSNATTT	S	0	0	1	1	0	0	0	1	1	1	1	0	0	0	0	0	0	0	0	1	0	7
YKR092C_289	GSSSELETKEATADESKAEETPA	T	0	0	1	0	0	0	0	1	1	1	0	0	1	0	1	0	1	0	0	0	0	7
YKR092C_394	NKMKRGSYRGGSITLESGSYKFQ	S	0	1	0	1	1	0	0	1	1	1	0	0	0	0	1	0	0	0	0	0	0	7
YLL001W_629	QPVFDASDKKRSIAGDGNIEDFR	S	0	0	0	1	1	1	0	1	1	1	0	0	0	0	0	0	1	0	0	0	0	7
YLL010C_110	TNNMTKVEKRISKDDLYEEKYEV	S	0	1	0	0	0	0	0	1	1	1	0	1	1	0	0	1	0	0	0	0	0	7
YLL021W_1263	GETTAHDEKHYSDDDDSSYQFVP	S	0	0	1	0	0	0	0	0	1	1	1	1	1	0	0	0	0	0	0	1	0	7
YLL021W_182	LVIPKMASIDWSSEEEEEEQVKE	S	0	0	1	0	0	0	0	0	1	1	1	0	1	0	0	1	0	0	0	1	0	7
YLL028W_76	QRTTTMNSAAESEVNITRRLTKI	S	0	0	1	0	1	0	0	1	1	1	1	0	0	0	0	0	1	0	0	0	0	7
YLR049C_127	SSLVIRPQKNLSVDSLIQENKRK	S	1	0	0	0	0	0	0	1	1	1	0	1	0	0	0	0	1	0	0	1	0	7
YLR058C_26	SHLVDTDPEVDSIIKDEIERQKH	S	0	0	0	1	1	0	0	0	1	1	0	0	1	0	0	1	0	0	0	1	0	7
YLR072W_591	KEKADTLKPLPSVTSFGSPRKVA	S	0	0	0	1	1	0	0	1	1	1	0	0	0	0	0	1	0	0	0	1	0	7
YLR075W_205	GAFVKFLSKKGSLENNIREFPEY	S	0	0	1	0	1	1	0	0	0	1	0	0	0	0	0	1	1	0	0	1	0	7
YLR096W_643	PVSGEYQQRSASPVVGEHQEKNT	S	0	0	0	1	1	0	0	1	0	1	0	0	0	0	0	1	1	0	0	1	0	7
YLR131C_253	SGATNSNSKPGSPVILKTPAMQN	S	0	0	0	0	0	0	0	1	1	1	0	0	1	0	0	1	1	0	0	1	0	7
YLR172C_298	PAAWVPPTEDDSDE_________	S	0	0	1	0	1	0	0	0	1	1	1	0	1	0	0	0	1	0	0	0	0	7
YLR177W_31	NYYDKLLFKNNSGKSLADLPGKM	S	0	0	0	1	1	0	0	1	1	1	0	0	0	1	0	0	1	0	0	0	0	7
YLR220W_68	YGRNSAQDLENSPMSVGKDNRNG	S	0	0	0	1	1	0	1	0	1	1	1	0	0	0	0	0	1	0	0	0	0	7
YLR220W_71	NSAQDLENSPMSVGKDNRNGDNG	S	0	0	0	1	1	0	1	0	1	1	1	0	0	0	0	0	1	0	0	0	0	7
YLR257W_197	NSNRPHLAKGESYQSAEQEIDHT	S	0	0	0	0	1	0	0	0	0	1	0	1	0	0	1	1	1	0	0	1	0	7
YLR257W_270	SRMYSTSNYSISLVDLENGPKII	S	0	0	0	1	0	0	0	1	1	0	0	0	1	0	0	1	1	0	0	1	0	7
YLR327C_79	GSNSQNNERRLSDLQQYHI____	S	0	0	0	1	1	0	0	1	0	1	1	0	0	1	0	0	1	0	0	0	0	7
YLR330W_579	KDATESVAVEPSNEDVKPEEKGS	S	0	0	0	0	1	0	0	0	1	0	1	1	1	0	0	1	1	0	0	0	0	7
YLR335W_163	AKVEDVQKSSDSSSEDEVKVEGP	S	0	0	0	0	1	0	0	0	0	1	1	0	0	0	1	1	1	0	0	1	0	7
YLR335W_165	VEDVQKSSDSSSEDEVKVEGPKF	S	0	0	1	0	1	0	0	0	0	1	1	0	0	0	0	1	1	0	0	1	0	7
YLR398C_209	EGMNRGIKPMDSPAENEDQNGQF	S	0	0	1	1	1	1	0	0	1	0	0	0	0	0	0	1	1	0	0	0	0	7
YLR399C_615	TSGVTRDASSLSPTSAGSRKRRS	S	0	0	0	1	1	0	0	1	1	0	1	0	0	0	1	0	1	0	0	0	0	7
YML007W_165	NVNHSNSEPIDTPNDDIQENVKQ	T	0	0	0	0	1	0	0	0	1	0	0	1	0	0	1	1	1	0	0	1	0	7
YML029W_376	FQFMPPDTRSQSPVSFAPTQGRS	S	0	0	1	0	1	0	0	1	1	1	1	0	0	0	0	0	1	0	0	0	0	7
YML035C_58	DDETPPLEQQDSHESLAADSRNA	S	0	0	1	1	1	0	0	1	1	1	1	0	0	0	0	0	0	0	0	0	0	7
YML035C_61	TPPLEQQDSHESLAADSRNANFS	S	0	0	1	1	1	0	0	1	1	1	1	0	0	0	0	0	0	0	0	0	0	7
YML063W_245	EGSGEEKGKKVSGFKDEVLETV_	S	0	0	1	1	0	0	0	1	1	1	0	0	1	0	0	1	0	0	0	0	0	7
YML074C_81	DFDEDEIDEESSEEEEEEKTQKK	S	0	0	1	1	1	0	0	1	1	1	0	0	0	0	0	0	0	0	0	1	0	7
YML093W_35	EREINGEFDNSSDNDKRHDARRN	S	0	0	1	1	1	0	0	0	0	1	1	0	0	0	0	0	1	0	0	1	0	7
YML093W_500	DDEEDGRVQTLSDVENEEKENID	S	0	0	0	1	0	0	0	1	1	1	1	0	0	0	0	1	0	0	0	1	0	7
YML093W_668	AKDVNPWLANESDEEHTVKKQSS	S	0	1	0	1	0	0	0	0	0	0	1	1	1	0	0	1	0	0	0	1	0	7
YML100W_161	QHEHDSGSRIASPIQQQQQDPTT	S	1	0	0	1	1	0	0	0	1	1	0	0	0	0	1	0	1	0	0	0	0	7
YML100W_77	VPPAISRSATRSPSAFNRASSTT	S	1	0	0	1	0	0	0	1	1	1	0	0	0	0	1	0	1	0	0	0	0	7
YML101C_48	KPAPSVATNDPSPEPVPSAPEER	S	0	0	0	1	1	0	0	1	0	1	1	0	0	0	1	0	1	0	0	0	0	7
YML112W_35	TRDSITSSSTTTPPSSQQKLNND	T	0	0	0	0	1	0	0	0	1	1	0	1	0	0	1	1	1	0	0	0	0	7
YMR031C_649	KEARLKQLEVDSLINERKSELNA	S	1	0	0	1	1	1	0	1	1	0	0	0	0	0	0	0	1	0	0	0	0	7
YMR037C_633	RRKSMTPSRRSSVVIESTKELEE	S	0	0	1	0	1	0	0	1	0	1	0	0	0	0	0	1	1	0	0	1	0	7
YMR091C_86	KRRHVDEEEDLSEDKGVTRSRNR	S	0	0	0	1	1	0	0	1	0	1	1	0	0	0	0	0	1	0	0	1	0	7
YMR110C_111	ILPKLIKPRRVSDSSPPFMFGKT	S	0	1	1	1	1	0	0	0	1	1	0	0	0	0	0	1	0	0	0	0	0	7
YMR139W_199	KQLKPTEPNVSYICSRYYRAPEL	Y	1	0	1	0	1	0	0	1	0	1	0	0	0	0	1	0	1	0	0	0	1	7
YMR192W_37	DSDRIALRDEISVPEGDEKAYSD	S	0	0	1	1	0	1	0	1	1	1	0	0	0	0	0	0	1	0	0	0	0	7
YMR219W_1176	ESFVKKIDVMDSESDDNVDIGDY	S	0	0	0	0	1	0	0	0	1	1	1	1	0	0	0	1	0	0	0	1	0	7
YMR219W_1178	FVKKIDVMDSESDDNVDIGDYNQ	S	0	0	0	0	1	0	0	0	1	1	1	1	0	0	0	1	0	0	0	1	0	7
YMR219W_532	GKSVESDLHEHSPDNLYDLAARA	S	0	0	1	1	1	0	0	1	0	1	1	0	0	0	0	0	1	0	0	0	0	7
YMR221C_238	ENGRLIEGDTGSGIIPDEQERQS	S	0	0	1	0	1	0	0	1	1	1	1	0	0	0	0	0	1	0	0	0	0	7
YMR221C_249	SGIIPDEQERQSLIAIEREEDSI	S	0	0	1	1	1	0	0	1	1	1	0	0	0	0	0	0	1	0	0	0	0	7
YMR240C_114	HTAEDELEDTPSDGIEEHLSARK	S	0	0	0	0	0	0	0	1	1	1	1	1	0	1	0	0	0	0	0	1	0	7
YMR255W_111	QKATEISPPPVSPSKMKTTKTQS	S	0	0	1	1	0	0	0	0	0	0	0	1	1	0	1	1	1	0	0	0	0	7
YMR309C_99	NKFLKSSNYDSSDEESDEEDGKK	S	0	0	1	0	1	0	0	1	0	1	0	0	0	0	0	1	1	0	0	1	0	7
YNL049C_51	MGNLQLNNRANSFTQLAQNQQFP	S	1	0	0	0	1	0	0	1	1	1	0	0	0	0	0	0	1	1	0	0	0	7
YNL069C_187	KVSSASAAASESDVAKQLASFGY	S	0	0	1	1	1	0	0	0	0	1	1	1	0	0	0	0	1	0	0	0	0	7
YNL074C_74	SEVRTPSLRKNSNNVSSPLDNVI	S	0	0	0	1	1	0	0	1	1	1	0	0	0	0	1	0	1	0	0	0	0	7
YNL098C_214	VPRNSGGHRKMSNAANGKNVNSS	S	0	1	0	0	1	0	0	0	0	0	0	0	1	0	1	1	1	0	0	1	1	7
YNL101W_130	SASTIAAANVDSDDDETNLSSAG	S	0	0	0	0	1	0	0	1	1	0	1	1	1	0	0	0	1	0	0	0	0	7
YNL101W_165	AEDPKRLRRPRSMENVTPKIEHH	S	0	1	0	1	1	0	0	1	0	1	0	0	0	0	1	0	1	0	0	0	0	7
YNL102W_169	LLPSKLRENLNSSPTSEFKSSIK	S	0	0	0	0	1	0	0	0	0	1	1	1	1	0	0	0	1	0	0	1	0	7
YNL166C_346	GSRKSSLNKYDSPVSSPITSASE	S	1	0	1	0	0	0	0	0	1	1	1	1	0	0	0	0	0	0	0	1	1	7
YNL167C_399	ASRKNSISRKNSAVTTAPAQKDD	S	0	0	0	1	1	0	0	1	1	1	0	0	0	0	0	1	1	0	0	0	1	7
YNL173C_288	FEKPEEKVPVSSITSHAKETSVK	S	1	0	0	0	1	0	0	1	0	1	0	1	1	0	0	0	1	0	0	0	0	7
YNL180C_223	QAVRYAIYEPESPNQKSANHTLT	S	0	0	1	1	1	0	0	0	1	0	1	0	0	0	1	0	1	0	0	0	0	7
YNL206C_408	KKGQSALNRDNSFASINGQPEQE	S	0	0	0	1	0	0	0	1	1	1	1	0	0	0	0	1	0	0	0	1	0	7
YNL225C_17	LMNFPFHERLDSPVSENGEIKDG	S	0	0	1	1	0	0	0	1	1	1	1	0	0	0	0	0	0	0	0	1	0	7
YNL225C_20	FPFHERLDSPVSENGEIKDGEPI	S	0	0	1	1	0	0	0	1	1	1	1	0	0	0	0	0	0	0	0	1	0	7
YNL233W_503	FLDNHEVDSIVSLERTRSTKSNK	S	0	0	0	1	1	0	1	1	1	0	0	0	0	0	0	0	1	0	0	1	0	7
YNL268W_87	ITNSLTRLQVVSHETDINEDEEE	S	0	0	0	1	1	0	1	1	1	1	0	0	0	0	0	0	1	0	0	0	0	7
YNL268W_90	SLTRLQVVSHETDINEDEEEAHY	T	0	0	0	1	1	0	1	1	1	1	0	0	0	0	0	0	1	0	0	0	0	7
YNL272C_524	DDSDEDQNDAISVRLQDKALWKQ	S	0	0	1	0	1	0	1	1	0	0	0	0	0	0	0	1	1	0	0	1	0	7
YNL287W_653	ESVPEKRADANSFAGPNLDDHQE	S	0	0	0	1	1	0	0	1	1	0	0	0	1	0	0	1	0	0	0	1	0	7
YNL309W_99	ISPVKFVEKPNTPPSSRQRKAED	T	1	1	0	1	0	0	0	0	0	1	0	0	0	0	1	1	1	0	0	0	1	7
YNR013C_311	LDADRINNDENSSGNEEDEDGNR	S	0	0	1	1	1	0	0	1	1	1	1	0	0	0	0	0	0	0	0	0	0	7
YNR013C_312	DADRINNDENSSGNEEDEDGNRQ	S	0	0	1	1	1	0	0	1	1	1	1	0	0	0	0	0	0	0	0	0	0	7
YNR047W_303	SLTNTKNLSNLSLNEIKENEEVQ	S	0	0	0	0	0	0	0	1	1	1	0	1	0	1	0	1	0	0	0	1	0	7
YNR047W_414	PRIKIPLRRAASEPNGLQLASAT	S	0	0	1	1	1	0	0	1	0	1	0	0	0	0	0	1	1	0	0	0	0	7
YNR053C_60	RNKKGNLIRAASFQDSTIPDARV	S	0	0	0	1	1	0	0	1	1	1	1	0	0	0	1	0	0	0	0	0	0	7
YOL006C_49	ASLQDEAEPYDSDEAISKISKKK	S	0	0	0	0	1	0	0	0	1	1	0	1	1	0	0	0	1	0	0	1	0	7
YOL039W_96	EEEKEEEAAEESDDDMGFGLFD_	S	0	0	1	1	1	0	1	0	1	1	0	0	0	0	0	1	0	0	0	0	1	7
YOL041C_70	QEEKEASKPDVSDEQTEEVALPK	S	0	0	1	1	0	0	0	0	0	1	1	0	1	0	0	1	1	0	0	0	0	7
YOL051W_789	TNKKLSISNAASQQPTPRSASNT	S	0	0	0	0	1	0	1	1	1	0	0	0	0	1	0	1	1	0	0	0	0	7
YOL137W_41	NLLSSSDSRRNSQDEDSLPNNTN	S	0	0	1	1	1	0	0	0	1	1	1	0	0	0	0	0	0	0	0	1	0	7
YOL138C_1089	NISPRFTYNSVSPRSKVSSLQSY	S	1	0	0	1	1	0	0	1	1	1	0	0	0	0	0	0	1	0	0	0	0	7
YOL138C_1123	KLSSHTAPIIGSPRHAPSRPDSI	S	1	0	1	1	1	0	0	1	0	1	0	0	0	0	0	0	1	0	0	0	0	7
YOL139C_30	TTATPKTVLSDSAHFDVKHPLNT	S	0	0	1	1	0	0	0	1	0	1	0	0	1	0	0	1	1	0	0	0	0	7
YOR018W_720	HLSHSPLPRNNSGSSVSLQQLAR	S	0	0	1	1	1	0	0	1	1	0	0	0	0	0	1	0	1	0	0	0	1	7
YOR042W_36	DISKTTDVDLNSDGKKDNDTSAK	S	0	0	0	1	1	0	0	0	0	1	1	0	0	1	0	1	1	0	0	0	0	7
YOR057W_171	RGDNNSSHSPISPLKIETAPQES	S	0	0	1	1	0	0	0	0	0	1	0	1	0	0	0	1	1	0	0	1	0	7
YOR083W_57	STPVRLKNGFGTPSPPSPPGITK	T	0	0	0	0	1	0	1	0	1	1	0	0	1	0	0	0	1	0	0	1	1	7
YOR123C_105	ENINHRSRHRESLGLDDDEAEEQ	S	0	0	1	1	1	0	0	1	1	1	1	0	0	0	0	0	0	0	0	0	0	7
YOR138C_669	GNDNDNDDDIDSDN_________	S	0	0	0	0	1	0	1	0	0	0	1	1	1	0	0	1	1	0	0	0	0	7
YOR153W_54	IQKLARTLTAQSMQNSTQSAPNK	S	0	0	1	1	0	0	0	0	1	0	0	1	1	0	0	1	0	0	0	1	0	7
YOR195W_188	KDIINDKEEIMSSPMAIDMIETN	S	0	0	0	1	0	0	0	0	1	1	0	1	1	0	0	1	0	0	0	1	0	7
YOR195W_189	DIINDKEEIMSSPMAIDMIETNI	S	0	0	0	1	0	0	0	0	1	1	0	1	1	0	0	1	0	0	0	1	0	7
YOR216C_55	STDPEADGIVASPDDEGKDLSEG	S	0	0	1	1	0	0	0	0	0	1	1	0	0	0	1	1	0	0	0	1	0	7
YOR220W_183	PFSYQEPLPKLSRSSSSTSNLSL	S	1	0	1	1	1	0	0	0	1	1	0	0	0	0	0	0	1	0	0	0	0	7
YOR261C_314	EQRVKDKQSKVSDDSESESGDKE	S	0	0	0	1	1	0	0	1	1	1	0	0	0	1	0	0	1	0	0	0	1	7
YOR267C_139	RFFRPSVNKKLSMSQLRSKKHST	S	0	0	0	1	1	0	0	1	0	0	0	0	1	1	1	1	0	0	0	0	0	7
YOR290C_358	LDSKDENFASVSPAGPSSVHNAK	S	0	0	1	1	1	0	0	0	0	1	1	0	0	0	1	0	1	0	0	0	0	7
YOR337W_755	DDLIRELFGVGTPQKL_______	T	1	0	1	1	0	0	0	1	1	1	0	0	0	0	0	0	1	0	0	0	0	7
YOR361C_61	LEDIPVDDIDFSDLEEQYKVTEE	S	0	0	0	1	0	0	0	0	1	0	1	1	1	0	0	1	0	0	0	1	0	7
YOR371C_161	SKDDIYDFEDNTDDECNAKCHGA	T	0	0	1	1	1	0	0	0	0	1	0	1	1	0	0	1	0	0	0	0	0	7
YPL012W_1067	VYGSDEENDNGSDQEENVAGGKM	S	0	0	1	1	0	0	0	1	1	0	1	0	1	0	0	0	0	0	0	1	0	7
YPL015C_340	DKKLQRLNGHDSDEDGASNSSSS	S	0	0	0	1	1	0	0	0	0	0	1	1	1	0	0	1	1	0	0	0	0	7
YPL049C_275	KRVNDSYDSPLSGTASTGKTRRS	S	0	0	1	0	0	0	1	0	0	1	1	0	0	1	0	0	1	0	0	1	0	7
YPL058C_56	SQLSRHLSNILSNEEGIERLESM	S	1	0	1	1	1	0	1	1	0	1	0	0	0	0	0	0	0	0	0	0	0	7
YPL070W_245	KKILIVGTSVSSPNKMKTFKPHQ	S	0	0	0	0	1	0	0	0	1	1	0	1	1	0	1	0	1	0	0	0	0	7
YPL082C_677	QHYQLHPEKKRSISETTTDSDIP	S	0	1	1	1	0	0	0	0	0	1	0	1	1	0	0	0	0	1	0	0	0	7
YPL085W_1511	ANLPYTHRIGDSLQGSPQRIHNT	S	0	0	1	1	1	0	0	1	1	1	0	0	0	0	0	0	1	0	0	0	0	7
YPL085W_706	RSSRTNSAISQSPVNYAFPNPYK	S	1	0	1	1	0	0	0	1	1	1	0	0	0	1	0	0	0	0	0	0	0	7
YPL085W_759	VSAPPIRARGVSNASVGSSASFG	S	0	0	1	1	1	0	0	1	1	1	0	0	0	0	0	0	1	0	0	0	0	7
YPL085W_806	NLPTANKYAPVSPTVQQKQYPSV	S	1	0	0	0	1	0	0	1	0	0	1	1	0	0	1	0	1	0	0	0	0	7
YPL089C_164	KNIPSAHMKLLSPTALISKMDGS	S	0	0	1	0	1	0	0	0	0	1	0	1	0	0	1	1	1	0	0	0	0	7
YPL089C_377	KTSRSSKISPLSASASGPLTLQK	S	0	0	1	0	0	0	0	1	1	1	0	1	0	1	0	0	0	0	0	1	0	7
YPL180W_84	SSDALFRKRTISGLNMTALTRVK	S	1	0	0	0	1	0	0	1	1	1	0	0	1	0	0	0	1	0	0	0	0	7
YPL186C_140	TPSLKGNVTFPSPKTAISQDGSA	S	0	0	0	1	1	0	0	0	0	1	0	1	0	0	1	1	1	0	0	0	0	7
YPL195W_798	KGKKKNRVQVLSDEPVIEAAPKR	S	0	0	0	1	1	0	0	1	0	0	0	1	0	0	0	1	1	0	0	1	0	7
YPL221W_771	TQMHAMPARDLSLSSVANAQDVT	S	1	0	1	0	1	0	0	1	1	1	0	0	0	0	0	0	1	0	0	0	0	7
YPR019W_69	GEGNIRAAIGSSPLNFPSSSQRQ	S	1	0	0	1	1	0	1	1	1	0	0	0	0	0	0	0	1	0	0	0	1	7
YPR108W_8	____MVDVEEKSQEVEYVDPTVN	S	0	0	0	1	1	0	0	1	0	0	1	1	1	0	0	1	0	0	0	0	1	7
YPR133C_15	ADQEQPKVVEATPEDGTASSQKS	T	0	0	0	0	1	0	0	0	0	1	0	0	1	1	1	1	1	0	0	0	0	7
YPR185W_379	ISRPVQPFKVGSIGSQSASRNPS	S	0	0	0	1	1	0	0	1	1	0	0	0	0	1	1	0	1	0	0	0	0	7
YAL019W_451	TKAVVEGFDETSAEPTPAPAPAP	S	1	0	0	0	1	0	0	0	0	0	0	0	1	0	0	1	1	0	0	1	0	6
YAL041W_729	ASFSSSHMKRVSDVLPKRRTTSS	S	0	0	0	1	0	0	0	0	0	1	0	1	1	0	1	1	0	0	0	0	1	6
YAL051W_155	SPINTNNASGDSPDTKKQHKMEP	S	0	0	0	0	1	0	0	0	1	1	0	0	0	1	1	1	0	0	0	0	0	6
YAR002W_171	QKSAEGNNIDQSLILKESGSTPI	S	0	0	0	0	1	0	0	0	0	1	0	0	1	0	1	1	0	0	0	1	0	6
YAR002W_312	YVSQIRKHKRVSPNAAPRQEISE	S	0	0	0	1	0	0	0	0	0	1	1	0	1	0	0	1	0	0	0	1	0	6
YAR002W_352	EPMKQLNATKISPSAPSKDSFTK	S	0	0	0	1	0	0	0	0	0	1	0	1	0	0	1	1	1	0	0	0	0	6
YAR002W_382	SLRSNVVVAETSPEKKDGGDKPP	S	1	1	0	0	1	0	0	1	1	1	0	0	0	0	0	0	0	0	0	0	0	6
YAR007C_178	NERKFANENPNSQKTRPIFAIEQ	S	0	0	0	1	1	0	0	0	0	1	0	0	0	0	1	1	1	0	0	0	1	6
YAR014C_378	LNGYGKGNKSVSFNDVVGYADRF	S	0	0	0	1	1	0	0	1	1	1	1	0	0	0	0	0	0	0	0	0	0	6
YAR042W_683	TEANEESDDANSMIKGSQESTNT	S	0	0	0	0	0	0	0	0	1	1	0	1	1	0	0	1	0	0	0	1	0	6
YBL007C_449	PSRSRSRSRSKSNANASWKDDEL	S	0	0	0	0	0	0	0	1	0	1	1	1	0	0	0	1	0	0	0	1	0	6
YBL024W_426	TEAATEKLSSETPALESEGPQTK	T	0	0	0	0	0	0	0	1	0	1	0	0	1	0	1	1	0	0	0	1	0	6
YBL024W_667	EEKEKEKETTESPAETTTGTSTE	S	0	0	0	0	0	0	0	1	0	1	0	1	1	1	0	0	1	0	0	0	0	6
YBL037W_727	MVPMPPPSRRNTIDDVNSKISSS	T	0	0	0	1	1	0	0	1	1	1	0	0	0	0	0	0	1	0	0	0	0	6
YBL047C_1008	DLNEYGIPRSQSLTSSVANNAPQ	S	0	0	0	0	1	0	0	0	0	0	1	0	0	1	1	0	1	1	0	0	0	6
YBL047C_1187	PGTSPSHNEGNSKKASTNSILPV	S	0	0	0	0	0	0	0	0	1	1	1	1	1	0	0	0	0	0	0	1	0	6
YBL047C_245	PNRTTPLSANSTGVSSLTRHSTI	T	1	0	1	0	0	0	1	1	1	0	0	0	0	0	0	0	1	0	0	0	0	6
YBL051C_197	QHRSSSNLSLDSLSKMSGSGNNN	S	0	0	0	0	1	0	0	1	0	1	1	0	0	0	0	0	1	0	0	1	0	6
YBL058W_321	GQRLGSPIPGESSPAEVPKNETP	S	0	0	0	0	0	0	0	0	1	1	0	0	1	0	0	1	0	1	0	1	0	6
YBL066C_8	____MVKDNRDSDQDQDFSSAHM	S	0	0	0	0	1	0	0	0	0	1	1	1	1	0	0	1	0	0	0	0	0	6
YBL085W_590	LSEMKKHRRNSSILSFFSSKSQS	S	1	0	0	0	1	0	0	1	1	1	0	0	0	0	0	0	0	0	0	1	0	6
YBL085W_644	RSQSYSHSRKHSLVTSPLKTSLS	S	0	0	1	0	1	0	0	0	1	1	0	0	0	0	0	1	1	0	0	0	0	6
YBL086C_439	ANDKGSDKDNNSVEDNNPTDFLT	S	0	0	0	0	0	0	0	0	1	1	1	1	0	0	0	1	0	0	0	1	0	6
YBL103C_142	PLRSSYSMAYDSPVDRAMNTPLQ	S	0	0	1	1	1	0	0	0	1	1	0	0	0	0	1	0	0	0	0	0	0	6
YBL103C_150	AYDSPVDRAMNTPLQQQEGLKAE	T	0	0	0	1	1	1	0	0	1	0	1	0	0	0	0	0	1	0	0	0	0	6
YBR001C_112	GMKDYTLKRRGSEDDSFLSSQGN	S	0	0	0	1	1	0	0	1	1	1	0	0	0	0	0	0	1	0	0	0	0	6
YBR023C_538	SKKSLGHKRASTFDLLKKHSSKM	T	0	0	1	0	0	0	0	0	1	1	1	1	0	0	0	0	0	0	0	1	0	6
YBR059C_1048	LERYRHSKDKDSNSSITISTSTP	S	0	0	0	0	0	0	0	1	1	1	0	1	0	1	0	0	0	0	0	1	0	6
YBR060C_187	SKKSLTTNHDFTSPLKQIIMNNL	T	0	0	0	0	0	0	0	0	1	1	0	1	1	0	0	1	0	0	0	1	0	6
YBR060C_188	KKSLTTNHDFTSPLKQIIMNNLK	S	0	0	0	0	0	0	0	0	1	1	0	1	1	0	0	1	0	0	0	1	1	6
YBR068C_21	SGKKETSPDSISIRSFSAGNNFQ	S	0	0	0	1	1	0	0	1	1	1	0	0	0	0	0	0	0	0	0	1	0	6
YBR068C_24	KETSPDSISIRSFSAGNNFQSSS	S	0	0	1	0	1	0	0	1	1	1	0	0	0	0	0	0	0	0	0	1	0	6
YBR086C_720	PLATESTEKRNSLVKVPTVGSYG	S	0	0	1	0	0	0	0	1	1	1	0	0	0	0	0	0	0	1	0	1	0	6
YBR108W_729	APNSFIRKRAPTPPAPSRSEKLH	T	0	1	0	1	1	0	0	0	0	1	0	0	1	0	0	1	0	0	0	0	0	6
YBR109C_82	ALMSRQLKSNDSEQELLEAFKVF	S	0	0	0	0	0	0	0	1	0	0	1	1	0	0	1	1	1	0	0	0	0	6
YBR121C_666	PFIAQAEAEAETD__________	T	0	0	0	1	1	0	0	1	0	0	1	1	0	0	0	1	0	0	0	0	0	6
YBR160W_19	YKRLEKVGEGTYGVVYKALDLRP	Y	1	0	0	0	1	0	0	0	1	0	0	0	1	0	1	0	1	0	0	0	1	6
YBR169C_682	EQRRARAASDDSDDNNDENMDLD	S	0	0	0	0	1	0	1	0	0	0	1	1	1	0	0	0	1	0	0	0	0	6
YBR200W_255	SNIARYKASNISLGSVEQQQQQS	S	0	0	0	0	0	0	0	1	1	1	0	1	1	0	0	0	0	0	0	1	0	6
YBR214W_94	KLSAVPMTQTPSQCLSCVHAQKW	S	0	0	0	1	1	0	0	0	1	0	0	0	0	0	1	1	1	0	0	0	0	6
YBR273C_388	PMLTPSGTRYPSETNLTTSRSVS	S	0	0	0	1	0	0	0	1	1	1	1	0	0	0	1	0	0	0	0	0	0	6
YBR278W_189	SALDVGEHSDSSDIEVDHTKSTD	S	0	1	0	0	1	0	1	0	1	0	0	0	0	0	0	0	1	0	0	1	0	6
YBR280C_16	ESREKEPDAGLSPDIVQATLPFL	S	0	0	1	1	1	0	0	0	0	1	0	0	0	0	0	1	1	0	0	0	0	6
YCL010C_139	GSEVAYKPRRGSADGEWIQCEVL	S	1	0	1	1	0	0	0	1	1	1	0	0	0	0	0	0	0	0	0	0	0	6
YCL012C_71	NGLHSRNFDIISENSNDVRGGLD	S	0	0	0	1	1	0	1	0	0	0	1	0	0	0	1	0	1	0	0	0	0	6
YCL040W_2	__________MSFDDLHKATERA	S	1	0	0	1	0	1	0	0	0	0	1	1	0	0	0	0	0	0	0	1	0	6
YCL051W_393	NLIDNMKGRRNSNTINSIFNYKS	S	0	0	0	0	1	0	0	1	1	1	0	0	0	0	1	0	1	0	0	0	0	6
YCR011C_659	PQGKRRRIRNISDLEAGTDTNDI	S	0	0	0	1	1	0	0	1	1	1	0	0	0	0	0	0	1	0	0	0	0	6
YCR077C_456	AAAVASKQRRRSSYAFNNGNGAT	S	0	1	0	0	1	0	0	1	1	1	0	0	0	0	0	0	1	0	0	0	0	6
YCR091W_206	IAKDSRNLSNGSLNDINENEELQ	S	0	0	0	1	1	0	0	1	1	1	0	0	0	1	0	0	0	0	0	0	0	6
YDL019C_825	LVTEDEPKTDQSLKNFKAEDKES	S	0	0	0	0	0	0	0	1	0	1	0	1	1	0	1	1	0	0	0	0	0	6
YDL025C_60	SSSRSSKKNTDSDQEDQIKYNKP	S	0	0	0	1	1	0	0	0	0	0	0	0	0	0	1	1	1	0	0	1	0	6
YDL035C_903	SSNIVTNDDENSIEEDKNLRYSD	S	0	0	1	1	0	0	0	0	1	0	0	1	1	0	0	1	0	0	0	0	0	6
YDL056W_110	LFDFTQTDGSASPPPAPKHHHAS	S	0	0	0	1	0	0	0	0	0	1	0	0	1	0	0	1	1	0	0	1	0	6
YDL058W_1770	RSKLKDLGVEISSDEEDDEEDDE	S	0	0	0	0	1	0	1	0	1	1	1	0	0	0	0	1	0	0	0	0	0	6
YDL133W_45	LEKNQTVRKSGSLEALQNAKIHV	S	0	0	1	1	0	0	0	1	0	0	0	0	0	0	1	0	1	0	0	1	0	6
YDL149W_143	TDDSVPKVGQLSSEEEEDNEFIN	S	0	0	0	0	0	0	0	1	1	1	0	0	1	0	0	1	0	0	0	1	0	6
YDL149W_144	DDSVPKVGQLSSEEEEDNEFINN	S	0	0	0	0	0	0	0	1	1	1	0	0	1	0	0	1	0	0	0	1	0	6
YDL150W_181	IEDEDDGESEKSSDVDMDDEEWR	S	0	0	0	0	1	0	1	0	1	1	0	0	0	0	0	1	0	0	0	1	0	6
YDL150W_182	EDEDDGESEKSSDVDMDDEEWRS	S	0	0	0	0	1	0	1	0	1	1	0	0	0	0	0	1	0	0	0	1	0	6
YDL161W_328	SPKRNQLVAASSPQQLQQQKQQE	S	1	0	0	0	1	0	0	0	1	1	0	1	0	0	0	0	1	0	0	0	0	6
YDL161W_384	NVGEARIPAQHTKTGTFINSQGT	T	0	0	1	0	0	0	0	1	0	0	0	0	1	0	0	1	1	0	0	1	0	6
YDL164C_58	SMKNKPTEGTPSPKKSSKHMLED	S	0	1	0	1	1	0	0	0	0	0	0	1	0	0	0	0	1	0	0	1	0	6
YDL209C_336	KLGGPLLDYLSSDED________	S	0	0	0	0	0	0	0	1	1	0	1	1	0	0	0	1	1	0	0	0	0	6
YDR017C_396	RQHFQSKDDFLSDLDQENNGKND	S	0	0	0	1	0	0	0	1	0	0	1	0	1	0	0	1	0	0	0	1	0	6
YDR027C_69	VTPRARRSSRLSLDSITPRRSFD	S	1	0	1	1	0	0	0	1	1	1	0	0	0	0	0	0	0	0	0	0	0	6
YDR089W_316	KEILDTTDNINSAGNKSIRSAKS	S	0	0	0	1	0	0	0	0	0	1	0	1	1	0	0	1	0	0	0	1	0	6
YDR138W_234	NRSASISALQESDNEWNRSARER	S	0	0	1	1	1	0	0	0	1	1	0	0	0	0	0	0	1	0	0	0	0	6
YDR146C_488	EENEPESRFVISETPSPVLKSQS	S	0	0	0	0	1	0	1	1	1	1	0	0	0	0	0	0	1	0	0	0	0	6
YDR146C_505	VLKSQSKYEGRSPQFGTHIKEIN	S	0	1	0	1	0	0	0	0	0	1	0	1	1	0	1	0	0	0	0	0	1	6
YDR162C_235	VEADMKTKLDISD__________	S	0	0	0	1	0	0	0	0	1	1	1	1	0	0	0	1	0	0	0	0	0	6
YDR207C_150	RDSDNAVHAAASPLAPSNTPSDP	S	0	0	0	1	0	0	0	1	0	1	0	0	0	1	0	1	1	0	0	0	0	6
YDR211W_481	KGVGYIYESEVSDDEDSSTEACK	S	0	0	1	0	0	0	0	1	1	0	1	1	0	0	0	1	0	0	0	0	0	6
YDR211W_538	NSIYTDREEIDSEFEDEDFEKEG	S	0	0	0	1	0	0	0	1	1	1	1	0	0	0	0	0	0	0	0	1	0	6
YDR229W_59	NSKRPVASSAGSENNDHLDDMNH	S	0	0	1	1	0	0	0	0	0	0	0	0	1	1	0	0	1	0	0	1	0	6
YDR239C_342	DFAYKSNEHLGSDGSIASARKPL	S	0	0	0	1	1	0	0	0	0	1	1	0	0	0	0	1	0	0	0	1	0	6
YDR239C_363	PLRITNEIDSGSSNEDDDDGLQE	S	0	0	0	0	1	0	1	0	0	0	1	0	0	0	0	1	1	0	0	1	0	6
YDR283C_569	ITVRGNGGRTLSQSSIRRRSFNV	S	1	0	0	1	0	0	0	0	1	1	0	0	0	1	0	0	1	0	0	0	0	6
YDR283C_577	RTLSQSSIRRRSFNVGSRFSSIN	S	1	0	0	1	0	0	0	1	1	1	0	0	0	0	1	0	0	0	0	0	1	6
YDR309C_345	SRQSPLPKRRNSIATPSPQSKFS	S	0	1	0	0	1	0	0	0	1	1	0	0	0	0	1	1	0	0	0	0	0	6
YDR320C_64	LHSISAPPLIPSPKVDFSAPPLV	S	0	0	1	1	0	0	0	0	1	1	0	0	1	0	0	1	0	0	0	0	0	6
YDR328C_45	NDMHDSNLQNNSDSESDSDSETN	S	0	0	0	0	1	0	1	0	0	1	0	0	0	0	1	1	0	0	0	1	0	6
YDR363W_125	SVMKESVVEINSSESDLDEDKNF	S	0	0	0	0	1	0	0	0	1	1	1	0	0	0	0	1	0	0	0	1	0	6
YDR363W_126	VMKESVVEINSSESDLDEDKNFP	S	0	0	0	0	1	0	0	0	1	1	1	0	0	0	0	1	0	0	0	1	0	6
YDR363W_128	KESVVEINSSESDLDEDKNFPRS	S	0	0	0	0	1	0	0	0	1	1	1	0	0	0	0	1	0	0	0	1	0	6
YDR372C_14	TLQRRRVNRADSGDTSSIHSSAN	S	0	0	0	1	0	0	0	0	0	1	1	0	0	1	1	0	1	0	0	0	0	6
YDR379W_770	DELPSPGKVPLSPSPKRLDYTPD	S	0	0	0	0	1	0	1	0	0	1	0	0	0	0	0	1	1	0	0	1	1	6
YDR381W_8	____MSANLDKSLDEIIGSNKAG	S	1	0	0	0	0	0	0	0	0	0	1	1	1	0	0	1	0	0	0	1	0	6
YDR397C_142	LHHNSVSDPVKSEDSS_______	S	0	0	1	0	0	0	0	1	1	1	1	0	0	0	0	0	1	0	0	0	0	6
YDR422C_198	KKNLLESSATASPSPTRSSSVHS	S	0	0	1	0	0	0	0	1	1	1	0	0	0	1	0	0	0	0	0	1	1	6
YDR422C_33	FHDAFNKDRQGSITSQLFNNRKS	S	0	0	0	0	0	0	0	1	1	1	0	1	0	0	0	0	1	0	0	1	0	6
YDR458C_141	KRSSKANKPPESPPQSKSDGKAT	S	0	0	0	0	1	0	0	0	0	1	1	1	0	0	0	1	1	0	0	0	0	6
YDR466W_696	PPPISRKERPLSIGNNVTTLSYT	S	0	0	0	1	1	0	0	0	0	0	0	0	1	0	0	1	1	0	0	1	0	6
YDR475C_48	DEDKSNNDDRRSLASILDSSSSV	S	0	0	0	1	0	0	0	1	1	1	0	0	0	0	0	0	1	0	0	1	0	6
YDR475C_51	KSNNDDRRSLASILDSSSSVKKK	S	0	0	0	0	0	0	0	1	1	1	0	0	0	0	0	1	1	0	0	1	0	6
YDR480W_266	DIECSVTKNSLSEGASLNDDADD	S	0	0	0	1	0	0	0	1	0	1	1	0	0	0	0	0	1	0	0	1	0	6
YDR480W_270	SVTKNSLSEGASLNDDADDDNDK	S	0	0	0	1	0	0	0	1	0	1	1	0	0	0	0	0	1	0	0	1	0	6
YDR497C_31	AVGNADSVEFNSEHDSPSKRGKI	S	0	0	0	0	0	0	0	1	1	1	1	1	1	0	0	0	0	0	0	0	0	6
YDR497C_46	SPSKRGKITLESHEIQRAPASDD	S	1	0	0	0	1	0	0	1	1	1	0	0	0	0	1	0	0	0	0	0	0	6
YEL043W_802	SSDFNLLVPNLSPRLSNDVPIVP	S	0	0	0	1	1	0	0	1	1	1	0	0	0	0	0	0	1	0	0	0	0	6
YEL046C_369	CNGPTQIYRSESTEVDVDGNAIR	S	0	0	0	0	1	0	0	0	1	0	1	0	0	0	1	0	1	1	0	0	0	6
YER026C_4	________MVESDEDFAPQEFPH	S	0	0	1	1	1	0	0	0	1	1	1	0	0	0	0	0	0	0	0	0	0	6
YER026C_34	NEHRDENDGYASDEVGGTLSRRA	S	0	0	1	1	0	0	0	1	1	1	1	0	0	0	0	0	0	0	0	0	0	6
YER026C_46	DEVGGTLSRRASSIFSINTTPLA	S	0	0	1	0	0	0	0	1	1	1	1	0	0	0	0	0	1	0	0	0	1	6
YER040W_469	NLNSNNLMRHNSNTVTPNFRRSS	S	0	0	0	1	1	0	0	1	0	1	0	0	0	0	1	0	1	0	0	0	0	6
YER054C_194	LLKSSLKRRSKSLPTTPGIRSGN	S	1	0	0	1	0	0	0	1	0	1	0	0	0	1	1	0	0	0	0	0	0	6
YER079W_39	NRSTNLDLDQRSMSPSNIASGED	S	0	0	0	1	0	0	0	1	1	1	1	0	0	0	0	0	1	0	0	0	0	6
YER114C_18	VPTLSQLNTTVSRDKDVSDTLSP	S	1	0	1	1	0	0	0	0	1	0	0	0	0	0	1	0	0	0	0	1	0	6
YER114C_28	VSRDKDVSDTLSPDFDSKGSATG	S	0	0	1	0	0	0	0	0	0	0	0	1	1	0	0	1	1	0	0	1	0	6
YER114C_546	EGKLTSSSKRNSVPYYGYAPESS	S	0	0	0	1	0	0	0	1	1	1	0	1	0	0	0	0	0	0	0	1	0	6
YER114C_652	TSSFKKSSFMLSPFRQQFTDNAA	S	1	0	1	0	1	0	0	0	1	1	0	0	0	0	0	0	1	0	0	0	0	6
YER116C_50	TQNIVTDNRHDSPEAVVEIIGER	S	0	0	1	1	0	1	0	0	0	1	1	0	0	0	0	0	1	0	0	0	0	6
YER122C_170	SDASRSTSKENSVDDFFSNWQKP	S	0	0	0	0	0	0	0	0	1	1	1	0	1	0	0	1	0	0	0	1	0	6
YER123W_403	SYNKDNSKSRISSNPQSFTKQQH	S	0	0	0	0	0	0	0	0	1	1	0	0	1	1	0	1	0	0	0	1	0	6
YER123W_404	YNKDNSKSRISSNPQSFTKQQHV	S	0	0	0	0	0	0	0	1	1	1	0	0	1	0	0	1	0	0	0	1	0	6
YER132C_838	VDDGFSSIRRASHPLQSYIIAKS	S	0	0	0	0	1	0	1	1	1	1	0	0	0	0	0	0	1	0	0	0	0	6
YER145C_403	TDKEVLHVKADSL__________	S	1	0	0	0	0	0	0	1	0	1	0	1	1	0	0	0	0	0	0	1	0	6
YER155C_1046	NPATPNQKMRDSLDTTGRLSKTL	S	0	1	1	0	0	0	0	0	0	1	0	0	1	0	0	1	0	0	0	1	0	6
YER161C_173	FKSSKRPQKKASPGATLRGVSSG	S	0	0	0	1	0	0	0	1	0	0	0	1	0	0	1	1	1	0	0	0	0	6
YER164W_1336	GPAALINNTRLSPNSPTPPLKSK	S	0	0	0	1	0	0	0	1	1	1	0	0	0	0	0	1	1	0	0	0	0	6
YER166W_81	TFNDDTEYDNHSFQPTPKLNNGS	S	0	0	1	1	0	0	0	0	1	1	0	0	0	0	0	1	0	0	0	1	0	6
YER167W_757	EQSKLLGEMGHSNNNSNSAINMN	S	0	0	0	1	1	0	0	0	1	1	0	0	0	0	0	1	0	0	0	1	0	6
YER169W_430	SNFKSKSSGVSSPLLSRMKDYSN	S	0	0	0	0	0	0	0	0	1	1	0	0	0	1	1	0	1	0	0	1	0	6
YER169W_575	NPNISLIKRVKSPNIVTLNISRE	S	0	0	0	1	1	0	0	1	1	1	0	0	0	0	0	0	1	0	0	0	0	6
YER169W_652	HKTANRILKKESPVETSKSNLIL	S	0	1	0	1	1	0	0	0	0	1	0	0	0	0	1	0	1	0	0	0	0	6
YER172C_403	RETTHSKRELDSGDDQPQSSEAK	S	0	0	0	1	1	0	0	1	0	1	0	0	0	0	0	1	1	0	0	0	0	6
YFL005W_201	VGVGNGKEGNISINSGSGNSSKS	S	0	0	1	1	0	0	0	1	1	0	0	0	0	0	0	1	0	0	0	1	0	6
YFL005W_204	GNGKEGNISINSGSGNSSKSNCC	S	0	0	1	0	1	0	0	1	1	0	1	0	0	0	0	1	0	0	0	0	0	6
YFL021W_270	RNPSPSIVKPGSRRNSSVRKKKP	S	0	0	1	0	1	0	0	0	0	1	0	0	0	1	1	0	1	0	0	0	0	6
YFL026W_382	DIEKNQFYQLPTPTSSKNTRIGP	T	1	0	1	0	0	0	0	1	1	1	0	1	0	0	0	0	0	0	0	0	0	6
YFL033C_1764	KSQEDEEHTILSDSDETH_____	S	0	0	1	0	1	0	0	1	0	0	0	0	0	0	0	1	1	0	0	1	0	6
YFL045C_240	VDERTIGHSVQSPDDTVKILTEL	S	0	0	1	1	1	0	0	1	0	1	0	0	0	0	0	0	1	0	0	0	0	6
YFR016C_180	IKESTGIEVGNSPITRRKKNKKK	S	0	1	1	0	1	0	0	1	1	0	0	0	0	0	0	0	1	0	0	0	0	6
YFR016C_861	LNKENEDVEVDTEEDAEVENSEK	T	0	0	0	1	0	0	0	1	0	1	1	0	0	0	0	1	0	0	0	1	0	6
YFR024C-A_300	YSRNSRLAPTNSGGSGGKLDDPS	S	0	0	1	1	0	0	0	0	1	1	0	0	0	1	0	0	1	0	0	0	0	6
YFR024C-A_393	ASTPQTSQGRFTAPTSPSTSSPK	T	0	0	1	0	0	0	0	1	1	1	0	0	0	1	0	0	0	0	0	1	0	6
YGL009C_488	REFEYKDQDQSSPKVEVTSEDEK	S	0	0	1	0	0	0	0	1	0	1	1	1	0	0	0	0	0	0	0	1	0	6
YGL023C_53	GDEESGADTVTSPITFEKKKIAP	S	0	0	0	0	1	0	0	1	1	1	0	1	0	0	0	0	1	0	0	0	0	6
YGL056C_42	EQTDKNTEANKSDTESLHKSISK	S	0	1	0	1	0	0	0	0	0	0	1	1	0	0	0	1	0	0	0	1	0	6
YGL139W_635	LGNVAKDHDDNSDYESNDTGVND	S	0	0	0	0	0	0	0	1	1	0	1	1	1	0	0	0	0	0	0	1	0	6
YGL139W_687	SKFSRPKNENASTDALRVEAPKQ	S	0	0	0	0	1	0	0	0	0	1	0	1	0	0	1	0	1	0	0	1	0	6
YGL140C_1167	GLPKTFRNRAFSITSTSGQLSSL	S	1	0	1	0	1	0	0	1	1	0	0	0	0	0	0	0	1	0	0	0	0	6
YGL178W_662	NNNQKSHTRHFSLPANAYHRRSN	S	0	0	1	1	1	0	0	1	1	1	0	0	0	0	0	0	0	0	0	0	0	6
YGL180W_647	MDSNAIAEEQDSDDAEEEDETLK	S	0	0	0	1	0	0	0	1	0	1	1	0	0	0	0	1	0	0	0	1	1	6
YGL197W_781	SISEAEHQRRASHPLTSSPLFED	S	0	0	1	0	1	0	0	1	1	1	0	0	0	0	0	0	1	0	0	0	0	6
YGR055W_552	KVYDDTIGDVDTQEDGVIETNII	T	0	0	0	1	0	0	0	0	1	1	0	0	1	0	0	1	1	0	0	0	0	6
YGR086C_45	GKGGLAYSFRRSAAGAFGPELSR	S	0	0	0	1	1	0	0	1	1	1	0	0	0	0	0	0	1	0	0	0	0	6
YGR090W_58	ERTVPEQENDESDTSPESNEVAT	S	0	0	0	1	0	0	0	0	1	1	0	0	0	0	1	0	1	1	0	0	0	6
YGR093W_242	NKRPLETETENSFDGDKQVLANR	S	0	0	0	1	1	0	0	0	0	1	0	0	1	0	0	1	1	0	0	0	0	6
YGR097W_804	SLADFDGNGFRSKVNTPAIDDYG	S	0	0	0	0	1	0	1	1	0	0	0	0	0	0	0	1	0	0	1	1	0	6
YGR113W_23	RSATEYRLSIGSAPTSRRSSMGE	S	1	0	0	0	0	0	0	1	1	1	0	0	0	1	0	0	1	0	0	0	0	6
YGR116W_206	ELDDFIEDDEFSDEDDETRQRRI	S	0	0	1	1	1	0	0	0	0	1	1	0	0	0	0	0	1	0	0	0	0	6
YGR125W_842	GSNGDTARNLMSLPTNTPRNYQI	S	0	0	1	1	1	0	0	1	1	0	0	0	0	0	0	0	1	0	0	0	0	6
YGR129W_124	ATQTQNSSKQDSSADEEDNKNVP	S	0	0	1	1	0	0	0	0	0	1	0	1	0	0	0	1	1	0	0	0	0	6
YGR138C_50	QLKLTKTETVKSLQDLGVTSAAP	S	0	0	0	1	1	0	0	0	1	0	0	0	1	0	0	1	0	0	0	1	0	6
YGR149W_403	QKLQPDSDAVISDASVNDKDYLN	S	0	0	0	0	0	0	0	1	1	0	1	0	1	0	0	1	0	0	0	1	0	6
YGR149W_78	SHHPHHLNRSRSFLQLEDFKVRA	S	0	0	1	1	1	0	0	1	1	1	0	0	0	0	0	0	0	0	0	0	0	6
YGR186W_198	TVSLNNTVKDGSQTPTVDSVTKD	S	0	0	0	1	0	0	0	0	1	1	0	0	1	1	0	0	0	0	0	1	0	6
YGR202C_59	KNQDENKDTQLTPRKRRRLTKEF	T	0	0	0	1	0	0	0	0	0	1	1	0	0	0	1	1	1	0	0	0	0	6
YGR229C_381	AAEQPSTLNAESIKGEDSGSADV	S	0	0	1	0	0	0	0	1	1	1	0	0	0	0	0	1	0	0	0	1	0	6
YGR246C_384	NETRKRKLSEVSIQNEHVEGEDK	S	0	1	0	0	0	0	0	0	0	1	0	1	1	0	0	1	0	0	0	1	0	6
YGR267C_15	IQLVQEIERHETPLNIRPTSPYT	T	0	0	1	1	0	0	0	1	1	1	0	0	0	1	0	0	0	0	0	0	0	6
YGR270W_259	LADEIRELQEDSPIREKRFLRER	S	0	0	1	1	0	0	0	1	1	1	0	0	0	0	0	0	1	0	0	0	0	6
YGR270W_369	NNNNKLILDSDSSDDEILPLGVT	S	0	0	0	0	0	0	0	0	1	1	1	0	0	0	0	1	1	0	0	1	0	6
YGR270W_370	NNNKLILDSDSSDDEILPLGVTP	S	0	0	0	0	0	0	0	0	1	1	1	0	0	0	0	1	1	0	0	1	0	6
YHL007C_169	DTLLSKLSLTDSTETIENNATVK	S	0	0	1	0	1	0	0	0	1	0	1	1	0	0	0	0	0	0	0	1	0	6
YHR080C_112	TNRLEKTNTNLTAGSLKGRFQDG	T	0	0	0	0	0	0	0	1	1	1	0	0	0	1	0	1	0	0	0	1	0	6
YHR094C_16	PDLISPQKSNSSNSYELESGRSK	S	0	1	0	0	1	0	0	1	0	0	1	0	0	0	1	0	0	0	0	1	0	6
YHR114W_463	LFNTSRRTRLGSAPNNAGEDSDN	S	0	0	0	1	1	0	0	1	1	1	0	0	0	0	0	0	1	0	0	0	0	6
YHR132W-A_119	SSGGDSISRQGSISSGPPPRSPN	S	0	0	0	0	1	0	0	1	1	1	0	0	0	0	1	0	1	0	0	0	0	6
YHR136C_86	NPASYYTPRRTSQSQSLSGSTFK	S	0	0	1	1	1	0	0	1	0	1	0	0	0	0	1	0	0	0	0	0	0	6
YHR146W_344	LQSKLVEKRESTEGVLDGSKKVE	T	0	1	0	1	0	0	0	1	0	0	0	0	0	0	1	0	1	0	0	1	0	6
YHR146W_366	ENKAKKDEEVFTLDPIVNKAPKL	T	0	0	0	0	1	1	0	1	1	0	0	0	0	0	0	1	1	0	0	0	0	6
YHR158C_1003	DLLERSQELTISKEKLSSEYHAL	S	1	1	0	0	0	0	0	1	0	0	1	0	0	0	1	0	0	0	0	1	0	6
YHR159W_286	GHQSTNQSRSVSPQDIQERRQRD	S	0	0	0	1	1	0	0	1	0	1	0	0	0	0	1	0	1	0	0	0	0	6
YHR195W_156	ERAVLQFGKNRSEPIILSYKDMN	S	0	0	1	1	1	0	0	0	0	1	0	1	0	0	0	0	0	0	0	1	0	6
YIL033C_131	EEQQHTREKTSTPPLPMHFNAQR	T	0	0	0	0	1	0	0	1	1	1	1	0	0	0	1	0	0	0	0	0	0	6
YIL050W_69	SPFSSKSLLDCSPVQAVKKSLES	S	0	0	0	1	1	0	0	0	1	0	0	1	1	0	0	1	0	0	0	0	0	6
YIL078W_195	AVRDSMKDISESPERTVSQADFP	S	0	0	0	1	1	0	0	0	0	1	0	0	0	0	1	0	1	0	0	1	0	6
YIL091C_155	DDSSGDEKDIDSEDEQDPFESHF	S	0	0	0	0	0	0	0	0	1	0	1	1	1	0	0	1	0	0	0	1	0	6
YIL112W_698	KTQSPILASRRSATPRIEDEEDD	S	0	0	0	1	1	0	0	1	0	1	0	0	0	1	0	0	1	0	0	0	0	6
YIL112W_700	QSPILASRRSATPRIEDEEDDTR	T	0	0	0	1	1	0	0	1	0	1	0	0	0	1	0	0	1	0	0	0	0	6
YIL115C_735	SDTTFKFGTQASPFSSQLGNKSP	S	1	0	1	1	1	0	0	0	1	0	0	0	0	0	0	0	1	0	0	0	0	6
YIL121W_21	RENDFEDELAESMQSYNRETADK	S	0	0	0	0	0	0	0	1	1	1	1	0	0	1	0	0	0	0	0	1	0	6
YIL127C_197	GLTPGLAPVGLSDEEDSSEED__	S	0	0	0	0	1	0	0	0	1	1	0	1	0	0	0	1	1	0	0	0	0	6
YIL129C_2355	NRSLSRTPSNVSFKTHLADSFAV	S	0	1	0	0	0	0	0	1	1	0	0	0	0	1	0	1	0	0	0	1	0	6
YIL135C_172	IGLDRALGRTRSLSSQSFDNETS	S	0	0	0	0	0	0	0	1	1	1	1	0	0	1	0	0	1	0	0	0	0	6
YIL135C_303	STTGAALSRSPSNQQYLLKQQRS	S	0	0	1	0	1	0	0	1	1	1	0	0	0	0	0	0	1	0	0	0	0	6
YIL135C_53	VEDPSYLYKTVSNNAANSLSRQS	S	0	0	0	0	1	0	0	1	1	1	0	0	0	0	1	0	1	0	0	0	0	6
YIL140W_673	VNKSWRYTGNLSPVSDIVRDSYG	S	0	0	1	0	1	0	0	1	1	0	0	0	0	0	0	0	1	0	0	1	0	6
YIL140W_676	SWRYTGNLSPVSDIVRDSYGSQK	S	0	0	1	0	1	0	0	1	1	0	0	0	0	0	0	0	1	0	0	1	0	6
YIR003W_284	FQNPTDEESTTSLNEKQEGKDNM	S	0	0	0	0	0	0	0	1	1	0	1	1	0	0	0	0	1	0	0	1	0	6
YIR003W_620	QTNAVGNRKAISEESLSPSEAIA	S	0	0	0	1	0	0	0	1	1	1	1	0	0	1	0	0	0	0	0	0	0	6
YIR006C_995	ESSPFVPSSTPTPVDDRSSSPSY	T	0	0	1	1	0	0	0	0	1	1	0	0	0	0	0	0	1	0	0	1	0	6
YJL020C_894	TTPKVASIRRSTTHDVGEISNNV	T	0	1	1	0	0	0	0	0	0	1	1	0	0	1	0	0	1	0	0	0	0	6
YJL020C_895	TPKVASIRRSTTHDVGEISNNVK	T	1	1	1	0	0	0	0	0	0	1	1	0	0	1	0	0	0	0	0	0	0	6
YJL058C_139	VECSNNLSKKLSSDAISITQKSL	S	0	0	0	0	0	0	0	1	1	1	0	1	0	0	0	0	1	0	0	1	0	6
YJL069C_182	IYPRPKWVDDESDSELDDEEDDE	S	0	0	0	0	0	0	0	1	1	0	1	0	1	0	0	1	0	0	0	1	0	6
YJL069C_184	PRPKWVDDESDSELDDEEDDEEE	S	0	0	0	0	0	0	0	1	1	0	1	0	1	0	0	1	0	0	0	1	0	6
YJL076W_1032	PVRSSSKIEAPSPSVNKKINATP	S	0	0	0	1	0	0	0	0	1	0	0	0	1	0	1	1	1	0	0	0	0	6
YJL076W_252	RSFLPPPTQPQSPPIRISSGIDA	S	1	0	0	1	0	0	0	0	1	1	0	0	0	0	1	0	1	0	0	0	0	6
YJL115W_264	NDKKRRKIEGGSTDIESTPKDAA	S	0	0	0	1	1	0	1	0	0	1	0	0	0	0	0	1	1	0	0	0	0	6
YJL130C_1857	ELQSTSAKRRFSITEEAIADNLD	S	1	1	1	0	0	0	0	0	0	1	0	0	0	0	0	0	1	1	0	0	1	6
YJL141C_127	NESLDAYRRRKSSLVVPPARAPA	S	0	0	1	1	1	0	0	1	0	1	0	0	0	0	0	0	1	0	0	0	1	6
YJL141C_128	ESLDAYRRRKSSLVVPPARAPAP	S	0	0	1	1	1	0	0	1	0	1	0	0	0	0	0	0	1	0	0	0	1	6
YJL148W_14	KLSKDYVSDSDSDDEVISNEFSI	S	0	0	1	1	0	0	0	0	1	1	1	0	0	0	0	0	0	0	0	1	0	6
YJL148W_10	__MSKLSKDYVSDSDSDDEVISN	S	0	0	1	0	0	0	0	0	1	1	1	1	0	0	0	0	0	0	0	1	1	6
YJL165C_324	LPIITNNKNVDSGDEKDADASVN	S	0	0	0	1	1	0	0	0	1	1	0	0	0	0	1	0	1	0	0	0	0	6
YJL165C_358	NMHKQKSVFSLSGLFKSHKDGNQ	S	1	0	1	0	1	0	0	0	0	1	0	0	0	0	0	1	0	0	0	1	0	6
YJL176C_185	NNTVIEGVKEESQPDENTKEMDE	S	0	0	0	1	0	0	0	0	0	0	1	1	1	0	0	1	0	0	0	1	0	6
YJR001W_181	EMMSGGAGRRFTNNDMDSIVVKR	T	0	0	1	0	1	0	1	0	1	1	0	0	0	0	0	0	1	0	0	0	0	6
YJR001W_187	AGRRFTNNDMDSIVVKRVEGVDG	S	0	0	1	0	1	0	1	0	1	1	0	0	0	0	0	0	1	0	0	0	0	6
YJR033C_1248	SLFDKFGSPSASDIESPNPKLPN	S	0	0	0	1	0	0	0	1	1	0	0	0	0	1	0	1	0	0	0	1	0	6
YJR059W_755	GTQLDKRMSDLSLKSETPASTKN	S	0	0	1	0	0	0	0	0	1	1	0	0	1	0	0	1	0	0	0	1	0	6
YJR070C_281	HEAAEALGAIASPEVVDVLKSYL	S	0	0	1	1	1	0	0	0	1	0	1	0	0	0	0	0	1	0	0	0	0	6
YJR083C_71	ISSPQRSTTNQSPVSDHASPIST	S	0	0	1	1	1	0	0	0	0	1	0	0	0	0	0	0	1	0	0	1	0	6
YJR092W_91	ESLNLGLLRVNSELEESPAAVHQ	S	0	0	0	1	1	0	1	0	0	0	0	0	0	0	1	0	1	0	0	1	0	6
YJR098C_60	VDTLIGGARVISNKVEKDSDSEQ	S	0	0	0	1	0	1	0	0	0	0	0	0	1	1	0	1	0	0	0	1	0	6
YKL051W_208	SPHFNPQSSEKSFNQDYNTVDEL	S	0	0	0	0	0	0	0	0	1	0	1	1	1	0	0	1	0	0	0	1	0	6
YKL064W_175	KSVHKSFVDENSPTDRRQSNANN	S	0	0	0	1	1	0	0	0	1	1	0	0	0	0	1	0	1	0	0	0	0	6
YKL068W_763	IAASKLTEKAHSPQTDLKDDHDE	S	0	0	1	0	0	0	0	0	0	1	1	1	0	0	1	0	1	0	0	0	0	6
YKL072W_514	RAYRGEYFRRNSIPFCNDGIHDT	S	0	0	0	1	1	0	0	1	1	1	0	0	0	0	0	0	1	0	0	0	0	6
YKL082C_230	SEQEQDQDEIASDSDMEDIDSDL	S	0	0	0	0	1	0	1	0	0	0	1	1	0	0	0	1	0	0	0	1	0	6
YKL082C_232	QEQDQDEIASDSDMEDIDSDLEN	S	0	0	0	0	1	0	1	0	0	0	1	1	0	0	0	1	0	0	0	1	0	6
YKL101W_1287	MSYSKRRPSEESVNPKQRVTMLF	S	0	1	0	1	1	0	0	0	0	1	0	1	0	0	0	0	1	0	0	0	0	6
YKL105C_507	DLRATAKTSVESEIGGNQVGLKI	S	0	0	1	0	0	0	0	0	1	1	1	0	0	1	0	0	0	0	0	1	1	6
YKL112W_467	GELSGTNLRSNSIDYAKHQEISS	S	0	0	1	0	1	0	0	1	1	1	0	0	0	0	0	0	1	0	0	0	0	6
YKL126W_644	DEEFTREKPIDSVVDEYLSESVQ	S	0	0	1	0	0	0	0	1	1	1	0	0	0	0	0	0	1	0	0	1	0	6
YKL143W_293	ILEKHNSDDEFSNAGLDSVNPSE	S	0	0	0	0	0	0	0	1	0	1	1	0	1	0	0	1	0	0	0	1	0	6
YKL143W_303	FSNAGLDSVNPSEEEDVLGELPS	S	0	0	0	1	0	0	0	1	0	1	1	0	1	0	0	0	0	0	0	1	0	6
YKL146W_119	DAVARHLIRNPSNSLQLQGGDIT	S	0	0	0	0	1	0	0	1	1	1	0	0	0	0	1	0	1	0	0	0	0	6
YKL149C_269	KKNNNEIDLDLSSDEDERSGIMN	S	0	0	1	0	0	0	0	1	1	1	1	0	0	0	0	1	0	0	0	0	0	6
YKL149C_270	KNNNEIDLDLSSDEDERSGIMNC	S	0	0	1	0	0	0	0	1	1	1	1	0	0	0	0	1	0	0	0	0	0	6
YKL172W_183	QDVPLSDVEFDSDADVVPHHKLT	S	0	0	1	0	0	0	0	0	1	0	1	1	0	0	0	1	0	0	0	1	0	6
YKL173W_85	VEVLMETKNTQSPQTPLVEPVTE	S	1	0	0	0	1	0	0	0	1	0	0	0	1	0	0	0	1	0	0	1	0	6
YKL185W_56	NITTDNNINSASPRKYSFHSLNV	S	0	0	0	0	1	0	1	0	1	1	0	0	0	0	1	0	1	0	0	0	0	6
YKL196C_158	ELDETKIVLHKTIENVLQRGEKL	T	0	0	1	1	1	1	0	0	1	1	0	0	0	0	0	0	0	0	0	0	0	6
YKL204W_30	SDSDTAAATHKSQQAISNLFQKL	S	0	0	0	1	0	0	0	0	0	1	0	1	1	0	0	1	0	0	0	1	0	6
YKR007W_146	APRTNTFTLLTSPDSAKISKEQL	S	1	0	1	0	0	0	0	0	1	1	0	0	0	0	1	0	0	1	0	0	0	6
YKR023W_426	VPKDTENVIAGSDDDISDISDEE	S	0	0	0	0	1	0	0	1	0	1	0	0	1	0	0	1	0	0	0	1	0	6
YKR023W_431	ENVIAGSDDDISDISDEEDISDL	S	0	0	0	0	1	0	0	1	0	1	0	0	1	0	0	1	0	0	0	1	0	6
YKR028W_857	NNVETNDDDYDSDDGKSKSAESE	S	0	0	1	0	0	0	0	0	1	0	1	1	0	0	0	1	0	0	0	1	0	6
YKR060W_270	EARENQKNEDLSDIKL_______	S	0	0	0	0	1	0	0	0	1	1	0	1	1	0	0	1	0	0	0	0	0	6
YKR067W_632	IFSKRDGYDVSSDAESSISRMSV	S	0	0	0	0	1	0	0	1	1	1	1	0	0	0	0	0	1	0	0	0	0	6
YKR092C_133	SEDETKKRARESDNEDAKETKKA	S	0	1	0	0	1	0	1	0	0	0	1	0	0	0	1	0	1	0	0	0	0	6
YLL013C_210	SQFISKSVSNASLDTQNTFEQNV	S	0	0	0	0	0	0	0	1	1	1	0	0	1	0	0	1	0	0	0	1	0	6
YLL018C_14	QDENIVKAVEESAEPAQVILGED	S	0	0	0	1	1	0	0	0	0	0	0	0	1	0	1	1	1	0	0	0	0	6
YLL021W_1080	SGLPEPNSQIVSPELAKNSPLAP	S	1	0	0	0	1	0	0	0	0	1	0	1	0	0	0	1	1	0	0	0	0	6
YLL021W_937	VVGPEADSRVESPGMKEQIKSLG	S	0	1	1	0	0	0	0	0	0	1	0	1	1	0	0	1	0	0	0	0	0	6
YLL021W_961	TGKITAQESIKSPEAARKLASSG	S	0	1	1	0	1	0	0	0	0	1	0	0	0	0	0	1	1	0	0	0	0	6
YLL026W_206	STIRVLARRIKSNPCLIGEPGIG	S	0	0	0	1	1	1	0	0	1	1	0	0	0	0	0	1	0	0	0	0	0	6
YLL061W_23	VQFSTSVLSTPSNEGNNLIHRFK	S	0	0	0	0	1	0	0	1	1	0	0	0	0	0	1	0	1	0	0	1	0	6
YLR006C_193	ATTKSPLLRFASVSPYPKFHSDN	S	0	0	0	0	0	0	0	1	1	1	0	0	0	0	0	1	1	0	0	1	0	6
YLR006C_703	MTPTHSPVRKNSNLSPTQIEL__	S	0	0	0	1	0	0	0	1	1	0	0	0	0	1	0	1	1	0	0	0	0	6
YLR045C_813	RKEDVNYERRSSESIGDLPHRVN	S	0	0	1	0	1	0	0	1	1	1	0	0	0	0	0	0	1	0	0	0	0	6
YLR072W_594	ADTLKPLPSVTSFGSPRKVAAPE	S	0	0	0	0	1	0	0	1	1	1	0	0	0	0	0	1	0	0	0	1	0	6
YLR072W_597	LKPLPSVTSFGSPRKVAAPELTM	S	0	0	1	1	0	0	0	0	1	1	0	0	1	0	0	0	0	0	0	1	1	6
YLR079W_201	NSPKNDARSQESEDEEDIIINPV	S	0	0	0	0	0	0	0	1	0	0	1	1	0	0	1	0	1	0	0	1	1	6
YLR106C_2971	INTISDDDAPQSPRVYRTGMSID	S	0	0	0	1	1	0	0	1	1	1	0	0	0	0	0	0	1	0	0	0	0	6
YLR114C_524	SIESKKSVSQISVNPGKNTDKPA	S	0	0	0	1	0	0	0	0	1	0	1	0	1	0	0	1	0	0	0	1	0	6
YLR131C_249	QKLVSGATNSNSKPGSPVILKTP	S	0	0	0	0	0	0	0	1	0	1	0	0	1	0	0	1	1	0	0	1	0	6
YLR133W_14	QESRPGSVRSYSVGYQARSRSSS	S	1	0	0	0	1	0	0	0	1	1	0	0	0	0	1	0	1	0	0	0	0	6
YLR138W_768	GGRLKRILTPTSLGKIHSLVDKG	S	0	0	1	0	0	0	0	1	1	1	0	0	0	0	0	0	1	0	0	1	0	6
YLR148W_907	DININKIDQPISIDETELAKWNE	S	0	0	0	1	0	0	0	1	0	1	0	1	1	0	0	1	0	0	0	0	0	6
YLR150W_118	NQGWGDDKKELSAEKEAQADAAA	S	0	0	1	1	1	1	0	0	0	1	0	0	0	1	0	0	0	0	0	0	0	6
YLR181C_233	DEVPEFIDDADSVNEEEQTVDKN	S	0	0	0	1	0	0	0	0	1	0	1	1	0	0	0	1	0	0	0	1	0	6
YLR182W_176	LKIDTSVIDAESDSTPNTARGKP	S	0	0	0	1	0	0	0	1	1	1	0	0	0	0	0	1	0	0	0	1	0	6
YLR187W_592	NLENMEDVEAKSANEFSTTPEDK	S	0	0	0	1	0	0	0	1	0	1	0	0	0	1	0	1	0	0	0	1	0	6
YLR219W_363	AKRNVYHTDAASDNASAPLGSNK	S	0	0	1	0	1	0	0	0	0	0	0	1	0	0	1	1	1	0	0	0	0	6
YLR221C_88	DIAIEVSDVELTDEESKDLKLNS	T	0	0	0	0	1	0	0	1	1	0	0	1	0	0	0	0	1	0	0	1	0	6
YLR257W_139	SSPSLRASKSNSLITSTDPVEDH	S	1	0	0	1	1	0	0	0	0	0	0	0	0	0	0	1	1	0	0	1	0	6
YLR257W_66	KMQKDDDIRDRSYTSVAELNREG	S	0	0	0	0	1	0	0	0	0	1	1	0	0	1	1	0	1	0	0	0	0	6
YLR314C_175	EEGQGEGHENQSQEQRHKVKIKS	S	0	0	0	1	0	0	0	0	1	1	1	0	0	0	0	1	0	0	0	1	0	6
YLR319C_327	KGKSIDDVSKASPLAKTPLPIEN	S	0	0	1	1	0	0	0	0	1	1	0	0	0	0	1	0	1	0	0	0	0	6
YLR324W_420	KTSDFDESVINSNRNSAIEQKVE	S	0	0	0	1	0	0	0	1	0	1	0	0	1	0	0	1	0	0	0	1	0	6
YLR324W_424	FDESVINSNRNSAIEQKVEENST	S	0	0	0	1	0	0	0	1	0	1	0	0	1	0	0	1	0	0	0	1	0	6
YLR350W_9	___MIDRTKNESPAFEESPLTPN	S	0	0	0	0	0	0	0	0	1	1	0	1	1	0	0	1	0	0	0	1	0	6
YLR371W_193	STTAFVPKRKPSLPQLALAGLKK	S	0	1	1	0	0	0	0	0	0	1	0	1	1	0	0	1	0	0	0	0	0	6
YLR371W_76	NDIIIAKQRRRSGVEAAIDDSDI	S	0	0	1	1	1	0	0	1	1	1	0	0	0	0	0	0	0	0	0	0	0	6
YLR421C_133	YNKMIGVLNNSSESDEEESNDEK	S	0	0	0	0	0	0	0	0	1	1	1	0	1	0	0	0	1	0	0	1	0	6
YLR429W_456	KEVKQEAPKSPSPLKSASSSSTI	S	0	0	0	1	0	0	0	0	0	1	0	1	0	1	0	1	0	0	0	1	0	6
YLR429W_520	EPAPIKIETPVTPTETKKDRTPK	T	0	0	0	1	0	0	0	0	0	0	1	1	1	0	0	1	0	1	0	0	0	6
YLR429W_575	KTKSPEQEKSATPPSSITAAKTA	T	0	0	0	0	0	0	0	0	1	1	0	0	1	0	1	0	1	0	0	1	0	6
YLR436C_635	EILTSSHKNDDSHDDLILLSAKK	S	0	0	0	1	0	0	0	0	1	0	0	0	1	1	0	1	0	0	0	1	0	6
YLR441C_254	KVTGFKDEVLETV__________	T	1	0	0	1	0	0	0	0	1	0	0	0	1	0	0	1	1	0	0	0	0	6
YLR442C_454	NTKIHSMNENPTPEKGNAKMIDF	T	0	0	0	0	1	0	0	0	1	1	0	0	1	0	0	1	1	0	0	0	0	6
YLR452C_592	KPSKNLSNENCSFKKQGFKHQLK	S	1	0	0	1	0	0	1	0	0	0	0	0	1	0	0	1	1	0	0	0	0	6
YML028W_174	DKNGTVLPCNWTPGAATIKPTVE	T	0	0	0	1	1	0	0	0	1	1	0	0	0	0	1	1	0	0	0	0	0	6
YML034W_203	NKIDNKHLNLLSSDSEIEQDYQK	S	0	0	0	0	1	0	0	0	1	1	0	1	0	0	0	0	1	0	0	1	0	6
YML035C_19	RLNDLSLEPAPSHDEQDGSGLVI	S	0	0	0	1	1	0	0	0	1	1	1	0	0	0	0	0	1	0	0	0	0	6
YML059C_634	ASVHSKKFSSLSPELRNAQLSTS	S	1	0	1	1	0	0	0	1	0	1	0	0	0	1	0	0	0	0	0	0	0	6
YML063W_254	KVSGFKDEVLETV__________	T	0	0	1	1	0	0	0	0	1	0	0	0	1	0	0	1	1	0	0	0	0	6
YML070W_5	_______MSAKSFEVTDPVNSSL	S	0	0	0	1	0	0	0	1	0	0	0	1	1	0	0	1	0	0	0	1	0	6
YML093W_34	AEREINGEFDNSSDNDKRHDARR	S	0	0	1	1	1	0	0	0	0	1	0	0	0	0	0	0	1	0	0	1	0	6
YML115C_25	KAMDNGLSLPISRNGSSNNIKDK	S	0	0	0	1	1	0	0	0	1	1	1	0	0	1	0	0	0	0	0	0	0	6
YML119W_72	SPTKNLRPRFNSISQVNKGVNED	S	0	1	0	0	1	0	0	1	1	1	0	0	0	0	1	0	0	0	0	0	0	6
YML123C_303	EQDGEKKIHDTSDEDMAINGLER	S	0	0	1	1	1	0	0	0	1	1	1	0	0	0	0	0	0	0	0	0	0	6
YMR014W_375	GYYSGNDTEEESDEDNKNVKGKK	S	0	0	1	0	0	0	0	0	1	1	1	0	1	0	0	0	0	0	0	1	0	6
YMR032W_421	EKGLMVHKRNQSLSSPSESSSSN	S	0	0	0	0	0	0	0	0	1	1	0	1	0	0	1	0	1	0	0	1	0	6
YMR037C_288	DDDTNLSRRRFSDVITNQFPSMT	S	0	0	0	1	1	0	0	1	1	1	0	0	0	0	0	0	1	0	0	0	0	6
YMR037C_304	NQFPSMTNSRNSISHSLDLWNHP	S	0	0	1	0	1	0	0	0	1	1	0	0	0	0	1	0	1	0	0	0	0	6
YMR039C_289	EAEMNKAEDDISEEE________	S	0	0	0	1	1	0	0	0	0	1	0	0	1	0	0	1	0	0	0	1	0	6
YMR054W_228	DLTRNQSVEDLSFLEQGYQHRYM	S	0	0	0	0	1	0	1	1	1	1	0	0	0	0	0	0	1	0	0	0	0	6
YMR111C_249	DFENGEYDGNESDENATTRNLPL	S	0	0	0	1	1	0	0	1	1	1	1	0	0	0	0	0	0	0	0	0	0	6
YMR192W_73	FGSNESAKDGESIGAFSNPHEAL	S	0	0	0	1	0	0	0	0	1	0	1	1	0	0	0	1	0	0	0	1	0	6
YMR196W_1013	HHRIGGTHSGLTPQSSISSDKAR	T	0	0	0	0	1	0	0	0	1	1	0	0	0	1	1	0	0	0	0	1	0	6
YMR196W_1081	KDEDIDPMDPMSPLNKDVS____	S	0	0	0	1	1	0	0	0	1	1	0	0	1	0	0	1	0	0	0	0	0	6
YMR219W_1590	QKPSMELINDKSSPENNNDEETN	S	0	0	0	0	0	0	0	0	1	1	1	0	1	0	0	1	0	0	0	1	0	6
YMR219W_1591	KPSMELINDKSSPENNNDEETNR	S	0	0	0	0	0	0	0	0	1	1	1	0	1	0	0	1	0	0	0	1	0	6
YMR219W_918	KVRNSDLEDDESLKKELTKAEVV	S	0	0	0	1	0	0	0	0	0	1	1	1	0	0	0	1	0	0	0	1	0	6
YMR243C_387	GDVNEDIRRRFSIIAGGSPSSSQ	S	0	0	1	0	1	0	0	1	1	1	0	0	0	0	0	0	1	0	0	0	0	6
YMR261C_265	SQQFQDNFIEDTDSEDDIDSDLE	T	0	0	0	0	1	0	0	1	1	1	1	0	0	0	0	0	1	0	0	0	0	6
YMR261C_267	QFQDNFIEDTDSEDDIDSDLETD	S	0	0	0	0	1	0	0	1	1	1	1	0	0	0	0	0	1	0	0	0	0	6
YMR261C_273	IEDTDSEDDIDSDLETDATKKYN	S	0	0	0	1	1	0	0	0	1	1	1	0	0	0	0	0	1	0	0	0	0	6
YMR268C_19	RPDSKRPLDEGSPAAAGLTSKKA	S	0	0	0	1	1	0	0	0	0	1	0	0	1	0	0	1	1	0	0	0	0	6
YMR311C_158	CQVANDDIDDLSLGEPEFEIKEN	S	0	0	1	1	0	0	0	0	0	1	0	0	1	0	1	1	0	0	0	0	0	6
YMR311C_184	DFETNDENDEDSPEARHKKFEEM	S	0	0	0	1	1	0	0	0	0	1	1	0	0	0	1	0	1	0	0	0	0	6
YNL039W_586	RNNDDNEDNEGSEEEPEIDQ___	S	0	0	0	0	1	0	1	0	0	0	1	1	0	0	0	1	1	0	0	0	0	6
YNL047C_649	RVPEFYIENVDSPRKSNQL____	S	0	0	1	1	0	0	0	1	1	1	0	0	0	0	0	0	1	0	0	0	0	6
YNL074C_320	ANNNAKSPKNRSSSILFQRQSIL	S	1	1	0	0	0	0	0	0	1	1	0	0	0	0	0	1	1	0	0	0	0	6
YNL076W_442	KTSNVTALASLSPPQPSNNERLS	S	1	0	0	0	1	0	0	1	1	0	0	0	0	0	0	0	1	0	0	1	0	6
YNL096C_31	VAKTFIDLESSSPELKADLRPLQ	S	1	0	1	0	0	0	0	0	1	0	1	1	0	0	0	0	1	0	0	0	0	6
YNL102W_31	GTSIDDYEGDESDGDRIYDEIDE	S	0	0	0	1	0	0	0	0	1	0	1	0	1	0	0	1	0	0	0	1	0	6
YNL113W_15	DIEQKKTATEVTPQEPKHIQEEE	T	0	0	0	1	1	0	0	0	0	1	0	0	0	0	1	1	1	0	0	0	0	6
YNL156C_49	NEIYEELKRSVSIDSTKYSRDQT	S	1	0	0	1	0	0	0	0	0	0	0	1	0	1	0	0	1	0	0	1	0	6
YNL156C_90	TVSSNNLERILSASSIHENFPSR	S	0	0	1	0	1	0	0	1	1	1	0	0	0	0	0	0	1	0	0	0	0	6
YNL166C_179	ENNDDEWEDEKSDVEEGRVDKGT	S	0	1	0	0	0	0	0	1	1	1	1	0	0	0	0	1	0	0	0	0	0	6
YNL166C_70	TALFSGNDGADSNPGDSAQVEEH	S	0	0	0	1	1	0	0	0	0	0	1	0	0	0	0	1	1	0	0	1	0	6
YNL173C_263	KDTSTSADAEASEDQNKEPLSKS	S	0	0	0	0	0	0	0	0	0	1	1	1	1	0	0	1	0	0	0	1	0	6
YNL183C_125	GTSAQSRDRFGSLINDQGTAGLS	S	0	0	1	0	1	0	0	1	1	1	0	0	0	0	0	0	1	0	0	0	1	6
YNL212W_222	EKESEILERTPSPLKKVPEGEYC	S	0	1	0	0	0	0	0	0	0	1	0	1	1	0	0	1	0	0	0	1	0	6
YNL224C_343	HNSRADNNLLPSPSPQLTEDIKC	S	0	0	1	1	1	0	0	1	0	0	1	0	0	1	0	0	0	0	0	0	0	6
YNL224C_345	SRADNNLLPSPSPQLTEDIKCLS	S	0	0	1	1	0	0	0	1	1	0	1	0	0	1	0	0	0	0	0	0	0	6
YNL231C_346	GTHEKLLYPVKSESSTV______	S	0	0	0	1	0	0	0	1	1	1	0	0	0	1	0	0	1	0	0	0	0	6
YNL232W_94	QSTEEEKSVDASPNDVTRRTVKN	S	0	1	0	1	0	0	0	0	1	0	1	0	0	0	0	1	0	0	0	1	1	6
YNL233W_476	DNFLSLDYEAPSPAFSKHDTGEV	S	0	0	0	1	0	0	0	1	1	0	1	0	0	0	0	1	0	0	0	1	0	6
YNL246W_3	_________MMSDQENENEHAKA	S	0	0	0	1	1	0	0	0	0	1	0	1	0	0	0	1	1	0	0	0	0	6
YNL268W_75	SLQGGAIADVNSITNSLTRLQVV	S	1	0	0	0	0	0	0	1	1	1	1	0	0	0	0	0	1	0	0	0	0	6
YNL271C_311	KLVSGSLKKQPSLNNIYRGGAEN	S	0	0	1	1	1	0	0	1	0	1	0	0	0	0	0	0	1	0	0	0	0	6
YNL273W_1236	KKSRVVLSQGDSDD_________	S	0	0	0	0	1	0	0	0	1	0	0	1	1	0	0	1	1	0	0	0	0	6
YNL287W_638	FNQKSETTLDTTPEAESVPEKRA	T	0	0	0	0	1	0	0	0	0	1	0	1	0	0	0	1	1	0	0	1	0	6
YNL312W_122	GNDDSSGKGYGSQVAQQFEIGGY	S	1	1	0	1	0	0	0	0	0	0	1	1	0	0	0	0	0	0	0	1	1	6
YNL321W_110	PTLESLSSKSHSVPDLNTATPSS	S	0	0	1	0	1	0	0	0	1	1	0	0	0	1	0	0	0	0	0	1	0	6
YNR006W_157	IKFPEKLTLSNSPTAMFDSKTPA	S	1	0	1	1	0	0	0	0	0	0	1	1	0	0	1	0	0	0	0	0	0	6
YNR024W_150	KRDAKDKEFTGSQDDGEDEYDLD	S	0	0	0	1	1	0	0	0	0	0	1	1	0	0	1	0	1	0	0	0	0	6
YNR047W_140	PMTSVANASPASPPLSPTIPETD	S	0	0	0	1	1	0	0	0	0	1	0	0	1	0	0	1	0	0	0	1	0	6
YOL061W_123	ISKPKENYTFESHPGTPVSSSLM	S	0	0	1	1	0	0	0	1	0	1	0	0	0	1	0	0	0	0	0	1	0	6
YOL081W_1018	SPLQKIRTRRYSDESLGKFMKST	S	0	1	0	0	1	0	0	1	0	1	0	0	0	0	1	0	1	0	0	0	0	6
YOL109W_22	AAQDVQQKLEETKESLQNKGQEV	T	0	0	0	0	0	0	0	0	0	1	0	1	0	1	0	1	1	0	0	1	0	6
YOL123W_462	TIGNTSNTDSGSPPLNLPNGPKG	S	1	0	0	1	0	0	0	1	1	0	0	0	0	0	1	0	0	0	0	1	0	6
YOR001W_645	KTVDPASAPNHSPEIDNLDDLVV	S	0	0	1	1	1	0	0	0	1	0	0	0	1	0	0	1	0	0	0	0	0	6
YOR006C_286	RIDNMKSREAQSEESEDEESGSK	S	0	0	0	0	0	0	0	1	1	1	0	1	0	0	0	1	0	0	0	1	0	6
YOR006C_289	NMKSREAQSEESEDEESGSKENG	S	0	0	0	0	0	0	0	1	1	1	0	1	0	0	0	1	0	0	0	1	0	6
YOR052C_54	SGTVLGAIPLNSRSSSNSSVTST	S	0	0	1	1	0	0	0	1	1	0	0	0	0	1	0	0	1	0	0	0	0	6
YOR083W_154	TPKSRRSEVFLSPSPRLRSPPTA	S	0	0	0	1	1	0	1	0	1	1	0	0	0	0	0	0	1	0	0	0	1	6
YOR083W_156	KSRRSEVFLSPSPRLRSPPTAAR	S	0	0	0	1	1	0	1	0	1	1	0	0	0	0	0	0	1	0	0	0	1	6
YOR153W_61	LTAQSMQNSTQSAPNKSDAQSIF	S	0	0	1	0	0	0	0	1	1	0	0	0	1	0	0	1	0	0	0	1	0	6
YOR171C_451	NKGCLTFEPNPSPNSSPDLLSKN	S	0	0	1	0	0	0	0	0	1	0	1	0	1	0	0	1	1	0	0	0	1	6
YOR171C_454	CLTFEPNPSPNSSPDLLSKNNIN	S	0	0	1	0	0	0	0	0	1	1	1	0	1	0	0	1	0	0	0	0	0	6
YOR171C_455	LTFEPNPSPNSSPDLLSKNNINN	S	0	0	1	0	0	0	0	0	1	1	1	0	0	0	0	1	1	0	0	0	1	6
YOR220W_193	LSRSSSSTSNLSLNRSSQTSLPS	S	1	0	0	1	0	0	0	1	1	1	1	0	0	0	0	0	0	0	0	0	0	6
YOR220W_201	SNLSLNRSSQTSLPSQLENKDKS	S	0	0	0	0	1	0	0	1	1	0	1	0	0	1	1	0	0	0	0	0	0	6
YOR227W_102	GQVPTRRTRSHSVSYGLLQKKNN	S	0	0	1	0	1	0	0	1	0	1	0	0	0	0	1	0	1	0	0	0	0	6
YOR227W_128	TTDSPKISRIRTAQDQPVKETKS	T	0	1	0	0	1	0	0	1	0	1	0	0	0	0	1	0	1	0	0	0	0	6
YOR239W_326	QNAVEKSDFEKSDTEGSRIGRDL	S	0	0	1	1	0	0	0	1	0	1	0	0	0	0	0	0	1	0	0	1	0	6
YOR254C_512	FAPFFPTKRRGSWCCLVSSQKDG	S	0	1	1	1	1	0	0	1	0	1	0	0	0	0	0	0	0	0	0	0	0	6
YOR335C_950	AAIKDAVDDLESLFKEKLSI___	S	0	0	0	1	0	0	0	0	1	0	1	1	0	0	0	1	0	0	0	1	0	6
YOR373W_388	QEEENLANSDDTPLDTPKFNDLF	T	0	0	0	0	0	0	0	1	1	1	0	0	1	0	0	1	0	0	0	1	0	6
YPL023C_358	ETVANRKRRRHSSLDSAKLIFNR	S	0	0	0	1	1	0	1	0	0	1	0	0	0	0	0	0	1	0	0	1	0	6
YPL032C_662	PPNNSSQTRLNSMPTHSIVNQNR	S	0	0	0	0	1	0	1	0	1	1	0	0	0	0	1	0	1	0	0	0	0	6
YPL074W_255	HERKTNYKSRASLDNFSSSSKSS	S	0	0	0	1	0	0	0	0	0	1	0	1	1	0	1	1	0	0	0	0	0	6
YPL085W_1603	KLGTVPSNYVSSPDLVRRESIIS	S	1	0	1	0	0	0	0	1	1	1	0	0	0	1	0	0	0	0	0	0	0	6
YPL085W_660	KPVAVPTQRFGSGNSFSSLDKPI	S	0	0	0	0	0	0	0	1	1	1	0	0	1	0	0	1	1	0	0	0	0	6
YPL085W_681	PIPQSRKGSNNSNRPPVIPLGTQ	S	0	0	0	1	1	0	1	0	0	1	0	0	0	1	0	0	1	0	0	0	0	6
YPL089C_120	PSKSNVKGMNQSENDDDENNDED	S	0	0	0	0	1	0	0	0	1	1	1	0	0	0	0	1	1	0	0	0	0	6
YPL112C_289	QLKVQNNALLLSPILMHQAHKDD	S	0	0	1	1	0	0	0	0	0	1	0	1	0	0	0	1	0	0	0	1	1	6
YPL124W_18	GNSASKKFQDDTLNRVRKEHEEA	T	0	1	0	0	1	0	0	1	0	1	0	0	1	0	0	0	1	0	0	0	0	6
YPL127C_174	KSPTVTAKKASSPSSLTYKEMIL	S	0	0	0	0	1	0	0	0	0	1	0	1	1	0	1	0	1	0	0	0	0	6
YPL137C_103	TDNIPLLTPINSGNRSDSADIDN	S	0	0	0	1	1	0	0	1	1	1	0	0	0	0	0	0	1	0	0	0	0	6
YPL137C_143	STQFVRKKRSTSISNAVVSSKPR	S	0	1	1	0	0	0	0	1	0	1	0	0	0	0	1	0	1	0	0	0	0	6
YPL137C_99	SASDTDNIPLLTPINSGNRSDSA	T	0	0	0	1	1	0	0	1	1	1	0	0	0	0	0	0	1	0	0	0	0	6
YPL138C_87	KNKDAIINGEGSLPKTLWKRKCR	S	0	0	0	1	0	1	0	0	0	1	0	1	0	0	0	1	1	0	0	0	0	6
YPL160W_142	VPAEEEEIKEETPAEKDHEDVTK	T	0	0	0	0	1	0	0	0	0	1	0	1	1	0	0	1	0	0	0	1	0	6
YPL180W_144	PRRSKSTQSVLSLRDAQESKKSE	S	0	0	0	1	0	0	0	1	1	1	0	0	0	0	0	1	0	0	0	1	0	6
YPL180W_290	KEADIDDLSSHSQNLRASLVKAG	S	0	0	0	0	0	0	0	0	1	0	0	0	0	1	1	1	1	0	0	1	0	6
YPL217C_516	GEQGAEKLALETDSEFEESEDEF	T	0	0	0	0	0	0	0	0	1	1	1	0	1	0	0	1	0	0	0	1	0	6
YPL217C_518	QGAEKLALETDSEFEESEDEFSW	S	0	0	0	0	0	0	0	0	1	1	1	0	1	0	0	1	0	0	0	1	0	6
YPL217C_523	LALETDSEFEESEDEFSWERTAA	S	0	0	0	0	0	0	0	0	1	1	1	0	1	0	0	1	0	0	0	1	0	6
YPL247C_65	NTTNGGNSKRNSGCDLSATYYAS	S	0	0	1	1	1	0	0	1	1	1	0	0	0	0	0	0	0	0	0	0	0	6
YPL255W_73	NRRSTNLSRSNSWSGLDSTLHRK	S	1	0	0	1	0	0	0	1	1	1	0	0	0	0	0	0	1	0	0	0	0	6
YPL267W_161	GDKKISLPSFITPPRNSKISIFF	T	0	1	0	1	1	0	0	0	1	0	0	0	0	0	0	1	0	0	0	1	1	6
YPL267W_202	DVSEKKVVRKLSFHVYEDE____	S	1	1	0	1	1	0	0	1	0	1	0	0	0	0	0	0	0	0	0	0	0	6
YPR016C_231	SIFRLQDAQPESISGNLRDTLIE	S	0	0	1	0	1	0	0	0	1	0	1	0	0	0	1	0	1	0	0	0	0	6
YPR019W_68	QGEGNIRAAIGSSPLNFPSSSQR	S	0	0	0	1	1	0	1	1	1	0	0	0	0	0	0	0	1	0	0	0	0	6
YPR041W_170	TASANVRGGGLSISDIAQGKSQN	S	0	0	0	0	1	0	0	1	1	1	0	0	1	0	0	0	1	0	0	0	0	6
YPR042C_876	LEEVGLSSAGISPKQSSKNHRKQ	S	1	0	0	0	1	0	0	1	1	1	0	0	0	0	0	0	1	0	0	0	0	6
YPR072W_306	DSIKFDNSTLGTPTTHVSMKKKE	T	0	0	1	0	0	0	0	0	1	1	0	1	0	0	0	1	0	0	0	1	0	6
YPR074C_335	PELGAELARRLSGQLPANWESKL	S	1	0	1	1	1	0	0	0	0	1	1	0	0	0	0	0	0	0	0	0	0	6
YPR091C_676	PRRPSQPLNTLSPKLEGRKEKDT	S	1	0	0	1	1	0	0	0	1	1	0	0	0	0	0	0	1	0	0	0	0	6
YPR095C_277	SKRRFGRRRSRTVDVFDYINKNN	T	1	0	1	1	0	0	0	1	1	1	0	0	0	0	0	0	0	0	0	0	0	6
YPR111W_75	DTFKNRISLNHSPKKLPKDFHER	S	0	1	0	0	0	0	0	0	0	0	0	1	0	1	1	1	1	0	0	0	0	6
YPR112C_220	DEAPNLVIENESDDEYSALNRNR	S	0	0	0	1	1	0	0	0	1	1	1	0	0	0	1	0	0	0	0	0	0	6
YPR115W_481	STDPPPQPRRLSDIVYPNMKSPL	S	0	0	1	1	1	0	0	0	0	1	0	0	1	0	0	1	0	0	0	0	0	6
YPR156C_132	SSPSSNEDALESDNNEKGKEGDS	S	0	0	0	0	1	0	0	1	1	1	1	0	0	0	1	0	0	0	0	0	0	6
YPR159W_133	SFLQPPHRAIASSPSLNSNLSKN	S	0	0	0	0	1	0	0	1	1	1	1	0	0	1	0	0	0	0	0	0	0	6
YPR185W_355	SLSLSPCTRANSFEPQSWQKKVY	S	0	0	1	1	1	0	0	1	1	1	0	0	0	0	0	0	0	0	0	0	0	6
YAL017W_1023	ISKISLSPSTESLADSKSSGKGL	S	0	0	0	0	1	0	0	1	1	0	0	0	0	1	0	0	0	0	0	1	0	5
YAL017W_1055	DENATENGLAGSPKDEDGIIMTN	S	0	0	0	1	0	0	0	0	1	1	0	0	1	0	0	1	0	0	0	0	1	5
YAL017W_286	SLFRGDYGNNISPERPSFRQPFK	S	1	0	1	0	1	0	0	0	0	0	0	0	0	0	1	0	1	0	0	0	0	5
YAL023C_38	ESSSISVSEELSSADERDAEDFS	S	0	0	0	0	0	0	0	1	1	1	1	0	0	0	0	0	0	0	0	1	0	5
YAL023C_39	SSSISVSEELSSADERDAEDFSK	S	0	0	0	0	0	0	0	1	1	1	1	0	0	0	0	0	0	0	0	1	0	5
YAL024C_1028	TSSARNTRRANSESAFTGSLNKK	S	0	0	0	1	1	0	0	1	1	1	0	0	0	0	0	0	0	0	0	0	0	5
YAR002W_473	QKSSSKGFVFNSVQKKSRSNLSQ	S	0	0	0	0	0	0	0	0	0	1	0	0	1	0	1	1	1	0	0	0	0	5
YAR014C_160	NSSELPDSYDYSDSEFEDNLERR	S	0	0	0	1	0	0	0	1	1	1	1	0	0	0	0	0	0	0	0	0	0	5
YAR014C_212	DDFSDGLKYAISEDEDEEENYSD	S	0	0	0	0	0	0	0	1	1	1	0	1	0	0	0	0	0	0	0	1	0	5
YAR014C_356	DDSISSGNKNQSDAESIIPTPAL	S	0	0	0	0	0	0	0	0	0	0	1	1	1	0	0	1	0	0	0	1	0	5
YAR014C_653	SEEDFYMDEQRAVSSASINSSLSG	A	0	0	0	0	1	0	0	1	1	1	1	0	0	0	0	0	0	0	0	0	0	5
YAR014C_656	DFYMDEQRAVSSASINSSLSGSR	S	0	0	1	0	0	0	0	1	1	1	1	0	0	0	0	0	0	0	0	0	0	5
YAR042W_691	DANSMIKGSQESTNTLEEIVKFI	S	0	0	0	0	0	0	0	1	1	1	0	0	0	1	0	0	0	0	0	1	0	5
YBL007C_454	SRSRSKSNANASWKDDELQNDVV	S	0	0	0	0	0	0	0	1	1	0	0	1	0	0	0	1	0	0	0	1	0	5
YBL007C_799	NLLSKKSEFTGSMQDLLDLQPLE	S	0	0	0	1	0	0	0	0	0	0	0	1	1	0	0	1	0	0	0	1	0	5
YBL007C_984	LPTGSILPVQKTANGLISANTGV	T	0	0	0	1	1	0	0	1	1	1	0	0	0	0	0	0	0	0	0	0	0	5
YBL032W_252	PHLKKSSGEPTSPSTSSNTRIEL	S	0	0	0	0	1	0	0	0	0	0	1	0	0	0	1	0	1	0	0	1	0	5
YBL034C_1018	IDNKKSEGDEESDDAVDENDVKK	S	0	0	0	1	1	0	0	0	0	0	0	0	0	0	1	1	1	0	0	0	0	5
YBL035C_126	KKRKLHGPFSLSDSKQTYNVGSE	S	0	0	0	0	0	0	0	0	0	1	0	1	1	0	0	1	0	0	0	1	0	5
YBL047C_1343	IVNRGVATTPKSLAVEELSGMGF	S	0	0	0	1	0	0	0	0	0	1	1	0	1	0	0	0	0	0	0	1	0	5
YBL051C_189	EKRGQLEEQHRSSSNLSLDSLSK	S	0	1	1	0	0	0	0	1	1	1	0	0	0	0	0	0	0	0	0	0	0	5
YBL056W_332	RRKSIFDFHDFSDDDNEVFAITT	S	0	0	1	0	0	0	0	0	0	1	0	0	1	0	0	1	0	0	0	1	0	5
YBL058W_331	ESSPAEVPKNETPAAQEQPMPDN	T	0	0	0	0	0	0	0	1	0	1	0	0	1	0	0	1	1	0	0	0	0	5
YBL085W_589	SLSEMKKHRRNSSILSFFSSKSQ	S	0	0	0	0	1	0	0	1	1	1	0	0	0	0	0	0	0	0	0	1	0	5
YBL085W_661	LKTSLSPINSKSNIALAHSETPT	S	0	0	0	0	0	0	0	0	0	0	0	1	1	1	0	1	0	0	0	1	0	5
YBL085W_737	FVGSKEFKRSPSELTQKSTKSIL	S	0	0	0	0	0	0	0	0	1	1	0	1	0	0	1	1	0	0	0	0	0	5
YBL101C_18	RPVAKNSSHSLSETDLNQSKGQP	S	0	0	0	0	1	0	0	0	0	1	0	0	0	0	1	0	1	0	0	1	0	5
YBL101C_775	AVANGPSHRRPSVIGFLSGHKGS	S	0	0	1	0	1	0	0	1	0	1	0	0	0	0	0	0	1	0	0	0	0	5
YBL103C_227	SVSSTYSPKVRSPSSSFRAGSFL	S	0	0	0	1	0	0	0	1	1	1	0	0	0	0	1	0	0	0	0	0	0	5
YBL103C_236	VRSPSSSFRAGSFLSSSFRHGSI	S	0	0	0	1	0	0	0	1	0	1	0	0	0	0	1	0	1	0	0	0	0	5
YBR025C_67	IDPEEARVIVPSPRFDKLCEIYK	S	1	0	0	0	1	0	0	0	1	1	0	0	0	0	0	0	1	0	0	0	0	5
YBR059C_407	SDGHAAVSRIPSQNVGQELEEEK	S	0	0	0	1	1	0	0	0	0	1	0	0	0	0	0	1	0	0	0	1	0	5
YBR059C_960	FSSVSTRQPRQSLDLNFQEVNLS	S	0	0	0	0	1	0	0	1	1	1	0	0	0	1	0	0	0	0	0	0	0	5
YBR068C_19	GSSGKKETSPDSISIRSFSAGNN	S	0	0	0	0	1	0	0	1	1	1	0	0	0	0	0	0	0	0	0	1	0	5
YBR069C_13	DDSVSFIAKEASPAQYSHSLHER	S	0	1	0	0	0	0	0	0	0	1	1	0	0	1	0	1	0	0	0	0	0	5
YBR069C_18	FIAKEASPAQYSHSLHERTHSEK	S	0	1	0	0	0	0	0	0	0	1	0	0	0	1	0	1	0	0	0	1	0	5
YBR086C_638	NNEKELVQRKGSANEKLHQELGE	S	0	1	0	0	0	0	0	0	0	1	0	1	1	0	0	0	0	0	0	1	0	5
YBR086C_850	VNDNQSKVSVATEQTKKTEVSTK	T	0	0	0	0	0	0	0	0	1	1	0	0	1	0	0	1	0	0	0	1	0	5
YBR098W_61	AEMIPSSPQRKSVSNDVENVDLN	S	0	0	0	0	0	0	0	1	1	1	0	0	0	0	0	1	0	0	0	1	0	5
YBR103W_137	VERETQEDDTNSIDSSDDLDGFV	S	0	0	1	0	0	0	0	1	0	0	1	0	0	0	0	0	0	1	0	1	0	5
YBR114W_49	QLKGNSENVNDSQDEEYRDDATL	S	0	0	0	1	0	0	0	0	0	0	0	1	1	0	0	1	0	0	0	1	0	5
YBR127C_504	DEDEEDPDTRSSGKKKDASQEES	S	0	0	0	1	1	0	0	0	0	0	0	0	0	1	0	0	1	0	0	1	0	5
YBR169C_679	KLAEQRRARAASDDSDDNNDENM	S	0	0	0	0	1	0	1	0	0	0	0	0	1	0	0	1	1	0	0	0	0	5
YBR198C_411	SELKVDGEKKDSNLSSPARDILP	S	0	0	0	1	0	0	0	1	1	0	0	1	0	0	0	0	0	0	0	1	0	5
YBR200W_258	ARYKASNISLGSVEQQQQQSITK	S	0	0	0	0	0	0	0	1	1	0	0	1	1	0	0	0	0	0	0	1	0	5
YBR211C_101	IDSENKSLISESPQNVRNDEDLT	S	1	0	0	1	0	0	0	0	1	0	0	0	0	0	1	0	1	0	0	0	0	5
YBR215W_435	SPKRLVAAPTVSPPKILQTAETK	S	0	0	0	1	0	0	0	0	0	0	0	1	1	0	0	0	1	0	0	1	0	5
YBR235W_918	NRIDTPCESEDSDLDTDLTSIRD	S	0	0	0	0	1	0	0	1	1	1	0	0	0	0	0	0	1	0	0	0	0	5
YBR255W_481	SLRAEGEQALESDKELPNGAGSI	S	0	0	0	1	0	0	0	1	1	0	0	0	0	0	0	1	0	0	0	1	0	5
YBR278W_188	KSALDVGEHSDSSDIEVDHTKST	S	0	0	0	0	1	0	1	0	1	0	0	0	0	0	0	0	1	0	0	1	0	5
YBR279W_422	ENKQDENRAADTPETSDAVHTEQ	T	0	0	0	0	0	0	0	0	1	1	1	0	0	0	0	1	1	0	0	0	0	5
YCL014W_1183	DAKDIKLGDDYSDKETAKEITKP	S	1	0	0	0	0	0	0	1	1	0	1	0	0	1	0	0	0	0	0	0	0	5
YCL014W_1443	FPVEELPNTPRSINVTTSNNKST	S	0	0	0	1	1	0	0	0	1	1	0	0	0	0	0	0	1	0	0	0	0	5
YCL014W_10	__MEKDLSSLYSEKKDKENDETL	S	0	0	0	0	0	0	0	1	1	0	1	0	0	0	0	1	0	0	0	1	0	5
YCL024W_838	SAEPTLVVKLPSLSSFQGKNASG	S	0	0	0	1	0	0	0	0	1	0	0	0	0	0	0	1	1	0	0	1	0	5
YCL032W_244	QSHPSAVSTANTPGPSPNEALKQ	T	0	0	0	0	0	0	0	0	1	1	0	0	1	0	0	1	0	0	0	1	1	5
YCL054W_455	IDENIMIKDKDSAADADDLESEL	S	0	0	1	0	0	0	0	0	1	0	0	0	1	0	0	1	0	0	0	1	0	5
YCL061C_609	VKHIINESDSDTEVEAKPKEKAD	T	0	1	0	0	0	0	1	0	1	0	0	0	0	0	0	0	1	0	0	1	0	5
YCL061C_807	KRAKNSLELELSDDDEDDVLQQY	S	0	0	0	1	0	0	0	1	1	1	0	0	1	0	0	0	0	0	0	0	0	5
YCR021C_308	AAPETKEAVPESPRASGETAIHE	S	0	0	0	1	0	0	0	1	0	1	0	0	1	0	1	0	0	0	0	0	0	5
YCR048W_45	NVILPQESMEVSPRSSTTSLVEP	S	0	0	1	1	0	0	0	0	1	1	1	0	0	0	0	0	0	0	0	0	0	5
YCR054C_559	EDPGNENSEIISIDED_______	S	0	0	0	1	1	0	0	0	1	0	1	0	0	0	0	0	1	0	0	0	0	5
YCR077C_457	AAVASKQRRRSSYAFNNGNGATN	S	0	0	0	0	1	0	0	1	1	1	0	0	0	0	0	0	1	0	0	0	0	5
YCR093W_2102	DDQSATINRRQTPLQSNA_____	T	1	0	0	1	1	0	0	0	0	1	0	0	0	0	0	0	1	0	0	0	1	5
YDL019C_787	PPPVPNETDNDSQYVQDEKSKIE	S	0	0	0	1	1	0	0	0	1	0	0	0	0	0	0	0	1	0	0	1	0	5
YDL035C_373	IPTLFRKTNTGSDENVSASGGVR	S	0	0	0	0	1	0	0	0	1	1	0	0	0	0	0	0	1	0	0	1	0	5
YDL058W_1771	SKLKDLGVEISSDEEDDEEDDEE	S	0	0	0	0	1	0	1	0	1	1	1	0	0	0	0	0	0	0	0	0	0	5
YDL117W_122	PKKKLSSSMPNSPKKPVDSLTKA	S	0	0	0	0	0	0	0	0	1	1	0	1	0	0	0	1	0	0	0	1	0	5
YDL126C_735	EVKVEGEDVEMTDEGAKAEQEPE	T	0	0	0	1	0	0	0	0	1	1	0	0	1	0	0	1	0	0	0	0	0	5
YDL135C_27	NNDQYKVSAKKTVDEYKNLDAED	T	0	1	1	1	0	0	0	0	1	1	0	0	0	0	0	0	0	0	0	0	0	5
YDL146W_466	YSNRELDVSAESLTKRKAKAPPP	S	0	0	1	0	0	0	0	1	0	1	0	0	0	0	0	0	1	0	0	1	0	5
YDL150W_232	EALSEKPTREPTPSVKTEPVGTG	T	1	1	1	0	0	0	0	0	0	0	0	0	0	0	0	1	0	0	0	1	0	5
YDL153C_316	SFDVNEGDGSESEETANIEAFNE	S	0	0	0	1	1	0	0	1	0	0	0	0	0	0	0	0	1	0	0	1	0	5
YDL161W_364	DKYSKLNELLATGTGIDTFGNVG	T	0	0	0	1	0	0	0	0	1	0	0	0	1	0	0	0	1	0	0	1	0	5
YDL167C_455	NRAHFPAITPLSRQNSLNMAPSN	S	0	0	1	1	0	0	0	0	1	1	0	0	0	0	0	0	1	0	0	0	0	5
YDL173W_36	RGGAGNIHKSMSKPSPVLLPLKS	S	0	0	1	0	0	0	0	0	0	1	0	0	0	0	0	1	1	0	0	1	0	5
YDL185W_131	SQSIYIPRGIDTPALDRTIKWQF	T	1	0	0	1	0	1	0	0	0	1	0	0	0	0	0	1	0	0	0	0	0	5
YDL189W_439	NEGIRRASVEGSPSSRDTDSVEM	S	0	1	0	1	0	0	0	0	0	1	0	0	0	0	0	0	1	0	0	1	0	5
YDL195W_349	DEQETETKQQESETDFWNNVSRE	S	0	0	0	1	0	0	0	0	1	0	1	0	0	0	0	1	0	0	0	1	0	5
YDL195W_473	LKEALAFDNDESDAQDDANNEKE	S	0	0	0	0	0	0	0	0	0	0	1	1	0	0	0	1	0	1	0	1	0	5
YDL195W_974	TMPPPPLSRAPSSVSMVSPPPLH	S	0	0	0	0	1	0	0	0	1	1	1	0	0	1	0	0	0	0	0	0	0	5
YDL195W_980	LSRAPSSVSMVSPPPLHKNSRVP	S	0	0	0	1	0	0	0	0	1	1	0	0	0	0	1	0	1	0	0	0	0	5
YDL195W_988	SMVSPPPLHKNSRVPSLVATSES	S	0	0	0	0	1	0	0	1	1	1	0	0	0	1	0	0	0	0	0	0	0	5
YDL195W_996	HKNSRVPSLVATSESPRASISNP	T	0	0	0	0	0	0	0	1	1	1	0	0	0	1	0	0	0	1	0	0	0	5
YDL213C_45	KEQAPEGKRPNSAAGNDGEEPVK	S	0	0	0	1	1	0	0	0	0	0	0	1	0	0	0	1	1	0	0	0	0	5
YDL223C_857	SGGNSQNQEYSSDDNIDVNKNAK	S	0	0	0	0	1	0	0	0	1	1	0	0	0	0	1	0	0	0	0	1	0	5
YDL225W_408	ENEYEDNGEHDSAENEQEMSPVR	S	0	0	0	1	0	0	0	0	0	1	1	0	0	0	0	1	0	0	0	1	0	5
YDL225W_460	DLPERTKLRNISETVPYVLRHER	S	1	0	0	0	1	0	0	1	0	1	0	0	0	0	0	0	1	0	0	0	1	5
YDL225W_519	EKLINQNKLNGSSSSINSLQQST	S	0	0	1	0	1	0	0	1	0	0	0	0	0	0	0	1	0	0	0	1	1	5
YDL226C_168	SREGTPLENRRSATPANSSNGAN	S	0	0	0	0	1	0	0	1	0	1	0	0	0	1	0	0	1	0	0	0	0	5
YDL226C_170	EGTPLENRRSATPANSSNGANFQ	T	0	0	0	0	1	0	0	1	0	1	0	0	0	0	1	0	1	0	0	0	0	5
YDL226C_260	GWGLFSSAVTKSFEDVNETVIKP	S	0	0	0	1	0	0	0	0	0	0	0	1	1	0	0	1	0	0	0	1	0	5
YDR001C_20	GPVAQGRQRRLSSLSEFNDPFSN	S	1	0	0	0	0	0	0	1	1	1	1	0	0	0	0	0	0	0	0	0	1	5
YDR001C_58	QAKPAKINRTRTMSVFDNVSPFK	T	0	1	1	0	0	0	0	0	1	1	1	0	0	0	0	0	0	0	0	0	0	5
YDR011W_86	VSKVESFADALSRHTTRSGAFNM	S	0	0	1	1	0	0	0	1	1	0	1	0	0	0	0	0	0	0	0	0	0	5
YDR017C_1049	AEPRYNDDAQVSD__________	S	0	0	0	0	1	0	0	0	0	0	0	1	1	0	0	1	1	0	0	0	0	5
YDR017C_581	TMGNHNARLGSSPSFLTQKSRAS	S	1	0	0	0	0	0	0	1	1	0	0	0	0	0	1	0	1	0	0	0	0	5
YDR050C_215	LRILYGGSANGSNAVTFKDKADV	S	0	0	0	1	1	0	0	1	1	0	0	0	0	0	0	0	1	0	0	0	0	5
YDR054C_282	DRKQPHKAEDESEDVEDVERVSK	S	0	0	0	0	1	0	0	1	0	0	1	0	0	0	0	1	1	0	0	0	1	5
YDR060W_62	DIRREALALGASEEDLKLIQGLS	S	0	0	1	1	0	1	0	0	1	0	0	0	0	0	0	1	0	0	0	0	0	5
YDR087C_267	GETQHNDSSNESEEEEEEEWKGF	S	0	0	1	0	0	0	0	0	1	1	1	0	0	0	0	0	0	0	0	1	0	5
YDR093W_1592	DTRYSVERARASLDLPGINHAET	S	0	0	0	1	1	0	0	1	0	1	0	0	0	0	0	0	1	0	0	0	0	5
YDR096W_696	VTLNISREASKSPISSFVNDYRS	S	0	0	0	1	0	0	0	1	1	1	0	0	0	1	0	0	0	0	0	0	0	5
YDR096W_734	DYSNGTGIRQNSNNINPLDAGPS	S	0	0	0	0	1	0	0	1	1	0	0	0	0	0	1	0	1	0	0	0	0	5
YDR103W_69	FQRSSAKKKRFSPSPISSSTFSF	S	0	0	0	0	1	0	1	0	1	0	0	0	0	0	0	1	0	0	0	1	1	5
YDR113C_185	KDLADSGKNEESSDDDEGNEDSE	S	0	0	0	1	1	0	0	0	0	0	0	0	0	0	0	1	1	0	0	1	0	5
YDR113C_186	DLADSGKNEESSDDDEGNEDSES	S	0	0	0	1	1	0	0	0	0	0	0	0	0	0	0	1	1	0	0	1	0	5
YDR137W_351	ELKPRLFTRKVSTASAVSFGRRK	S	0	0	0	0	1	0	0	1	1	1	0	0	0	1	0	0	0	0	0	0	0	5
YDR137W_363	TASAVSFGRRKSSIIDIDSPLED	S	0	0	1	0	1	0	0	1	0	1	1	0	0	0	0	0	0	0	0	0	0	5
YDR137W_364	ASAVSFGRRKSSIIDIDSPLEDN	S	0	0	1	0	1	0	0	1	0	1	1	0	0	0	0	0	0	0	0	0	0	5
YDR141C_244	NKIKMEAEENPSETETNDSHLDR	S	0	0	0	1	1	0	0	0	1	1	0	0	0	0	0	0	1	0	0	0	0	5
YDR146C_490	NEPESRFVISETPSPVLKSQSKY	T	0	0	0	0	0	0	1	0	1	1	1	0	0	0	0	0	1	0	0	0	1	5
YDR150W_2197	KLGYKLVPFEKSNINLKNIEAPL	S	0	0	1	1	0	0	0	0	1	1	0	0	0	0	0	0	1	0	0	0	0	5
YDR150W_62	SGDEGDKTKRFSISSILSKRETK	S	0	0	0	0	0	0	0	0	1	1	0	1	0	0	0	1	0	0	0	1	0	5
YDR153C_322	GNNDNKNNNINSNSDDDDDEFGD	S	0	0	0	0	0	0	0	1	1	1	0	0	0	0	0	1	0	0	0	1	0	5
YDR169C_9	___MSENQKEVSPPQAISVKSEA	S	0	0	0	1	0	0	0	0	0	0	0	0	1	0	1	1	1	0	0	0	0	5
YDR170C_1226	ANPRVSYESSRSNNTSFFDVWGK	S	0	0	1	1	1	0	0	1	1	0	0	0	0	0	0	0	0	0	0	0	0	5
YDR170C_437	IDLKQSTSSAVSLSTKNHQQQSA	S	0	0	0	0	0	0	0	1	0	1	0	1	0	1	0	1	0	0	0	0	0	5
YDR170C_447	VSLSTKNHQQQSAIELSEASENA	S	0	0	0	1	0	0	0	0	1	1	0	0	1	0	0	0	0	0	0	1	0	5
YDR171W_223	KSSSFAHLQAPSPIPDPLQVSKP	S	0	0	0	1	0	0	0	0	1	1	1	0	0	0	0	0	1	0	0	0	0	5
YDR186C_602	GTDTINNKKNLSSATLIKRKSLM	S	0	0	0	0	0	0	0	0	0	0	0	1	1	0	0	1	1	0	0	1	0	5
YDR208W_659	KAKEDDLQLADTASIEEQPQTQG	T	0	0	0	1	0	0	0	1	1	1	0	0	0	0	0	0	1	0	0	0	0	5
YDR208W_661	KEDDLQLADTASIEEQPQTQGPI	S	0	0	0	1	0	0	0	1	1	1	0	0	0	0	0	0	1	0	0	0	0	5
YDR211W_478	VGDKGVGYIYESEVSDDEDSSTE	S	0	0	1	0	0	0	0	1	1	0	1	0	0	0	0	1	0	0	0	0	0	5
YDR213W_122	VDLPPTIKKEQTPFNDIQSAVKA	T	0	0	0	1	0	0	0	0	1	0	0	0	1	0	0	1	1	0	0	0	0	5
YDR216W_259	EQHPKDRVKFSTPELVPLDLKNP	T	1	0	0	0	0	0	0	1	1	1	0	1	0	0	0	0	0	0	0	0	0	5
YDR217C_26	VTQSAIKEALHSPLADGDMNEMN	S	0	0	0	1	0	0	0	0	1	1	0	0	1	0	0	1	0	0	0	0	1	5
YDR217C_729	KTSPTKHLKRNSDLDAASIKREP	S	0	0	0	1	1	0	0	0	0	1	0	0	1	0	0	1	0	0	0	0	1	5
YDR233C_186	VAQGVEISKQKTQEFSQMACEKT	T	0	0	0	1	0	0	0	1	0	1	0	0	1	0	0	1	0	0	0	0	0	5
YDR239C_254	DVMEAPILRNVSAESSLSYVKPL	S	0	0	0	1	1	0	0	1	0	0	1	0	0	0	0	0	0	0	0	1	0	5
YDR239C_313	FSTSASGKSTKSLQQVSKDESSG	S	0	0	0	1	0	0	0	0	1	0	0	1	0	0	0	1	0	0	0	1	0	5
YDR239C_361	RKPLRITNEIDSGSSNEDDDDGL	S	0	0	0	0	0	0	1	0	0	0	1	0	0	0	0	1	1	0	0	1	0	5
YDR239C_364	LRITNEIDSGSSNEDDDDGLQEK	S	0	0	0	0	0	0	1	0	0	0	1	0	0	0	0	1	1	0	0	1	0	5
YDR239C_477	GSKSTVLAALDSNGNTKSSNKTS	S	0	0	1	0	1	0	0	0	0	0	0	1	0	0	0	1	1	0	0	0	0	5
YDR239C_683	LKDIPGDEAYNSDDIMAPLREKR	S	0	0	0	0	0	0	0	0	1	1	1	0	0	0	0	1	0	0	0	1	0	5
YDR243C_69	DSAKVEIKKVNSRDDSFFNETND	S	0	0	0	1	0	0	0	0	1	1	0	0	1	0	0	1	0	0	0	0	0	5
YDR299W_372	LPELISPVVKDSVDDNENSDDGL	S	0	0	0	1	0	0	0	0	1	1	0	0	0	0	0	1	1	0	0	0	0	5
YDR309C_367	SYSDSPVNHRKSFDDVLYSFNQL	S	0	0	1	0	1	0	0	0	0	0	0	1	0	0	0	1	1	0	0	0	0	5
YDR325W_198	DEEQTEHLTELSDNEENFEATRT	S	0	0	0	1	1	0	0	1	1	0	0	0	0	0	0	0	1	0	0	0	1	5
YDR326C_572	MSKKFLNRRSFSPSNLGNKVIPG	S	0	0	0	0	0	0	0	0	1	1	0	0	0	0	1	0	1	0	0	1	0	5
YDR348C_49	QEWAKNQSRTNSFDMPQLNTRTS	S	0	0	0	0	1	0	0	1	1	1	0	0	0	0	1	0	0	0	0	0	0	5
YDR356W_18	LPNGSLKNMEFTPVGFIKSKRNT	T	0	0	0	0	1	0	0	0	1	0	0	0	1	0	0	1	1	0	0	0	0	5
YDR356W_91	SFPEIKANIPPSPRSGNVDKSRK	S	0	0	0	0	0	0	0	0	1	1	0	0	1	0	0	1	1	0	0	0	1	5
YDR358W_394	DTVVDILGDAHSKSSGIDLLDFD	S	0	0	0	1	0	0	0	0	0	1	0	0	1	0	0	1	0	0	0	1	0	5
YDR369C_349	LKTSRAPEVEASPVVSKKRKLNR	S	0	0	0	1	1	0	0	0	1	0	0	0	0	0	0	1	1	0	0	0	0	5
YDR379W_523	TVPEFNHKKAQSSLGSISKKQNS	S	0	0	0	0	1	0	1	0	0	0	0	0	0	0	0	1	1	0	0	1	0	5
YDR379W_524	VPEFNHKKAQSSLGSISKKQNSN	S	0	0	0	0	1	0	1	0	0	0	0	0	0	0	0	1	1	0	0	1	0	5
YDR379W_772	LPSPGKVPLSPSPKRLDYTPDGS	S	0	0	0	0	0	0	1	0	0	1	0	0	1	0	0	0	1	0	0	1	1	5
YDR389W_37	WKQFINNPKSMSSENITVPRSPT	S	0	0	0	0	0	0	0	1	1	1	0	0	0	1	0	0	0	0	0	1	0	5
YDR394W_8	____MEELGIVTPVEKAVEEKPA	T	1	0	0	1	0	1	0	0	0	0	1	1	0	0	0	0	0	0	0	0	1	5
YDR412W_122	VESDESWHGFDSDKDDGDNDNNE	S	0	0	1	0	0	0	0	0	1	1	0	0	0	0	0	1	0	0	0	1	0	5
YDR422C_181	RNDKPHHERHRSSIIALKKNLLE	S	0	0	0	0	1	0	0	1	1	1	0	0	0	0	0	0	0	0	0	1	0	5
YDR422C_182	NDKPHHERHRSSIIALKKNLLES	S	0	0	0	0	1	0	0	1	1	1	0	0	0	0	0	0	0	0	0	1	0	5
YDR443C_425	KQTTVSNDLENSPLKTELEANGR	S	0	0	0	1	0	0	0	0	0	1	0	1	1	0	0	1	0	0	0	0	0	5
YDR444W_505	KYKRGQTNEANSDSDNEQGVFLD	S	0	0	0	0	0	0	0	0	0	1	1	0	1	0	0	1	0	0	0	1	0	5
YDR444W_507	KRGQTNEANSDSDNEQGVFLDGQ	S	0	0	0	0	0	0	0	0	0	1	1	0	1	0	0	1	0	0	0	1	0	5
YDR475C_360	RSRSICTRRALSLGPEESDNKLK	S	0	0	0	1	1	0	0	1	1	1	0	0	0	0	0	0	0	0	0	0	0	5
YDR475C_510	SGPKPGFSHSKSADASIPTISNI	S	0	0	0	0	0	0	0	1	0	1	0	0	0	0	1	1	1	0	0	0	0	5
YDR505C_334	NMVPMQQFRRNTQPVASFNPSLP	T	0	0	0	0	1	0	0	1	1	1	0	0	0	0	0	0	1	0	0	0	0	5
YDR507C_382	LIKQQQVKKRQSISSVSVSPSKK	S	0	0	0	1	0	0	0	0	0	1	0	1	1	0	0	0	0	0	0	1	0	5
YDR507C_930	LNGDNELRKQNSQEGDQAHPKIK	S	0	1	0	0	1	0	1	0	0	0	0	0	0	0	1	0	1	0	0	0	0	5
YDR508C_113	GTTPISTKDSSSQLDNELNRKSS	S	0	0	0	0	0	0	0	1	0	1	1	0	0	0	0	0	1	0	0	1	0	5
YDR525W-A_71	ENEARYSHLSSSDDNYGSLA___	S	1	0	0	0	1	0	0	0	1	1	0	0	0	0	0	0	1	0	0	0	0	5
YEL032W_781	QRVRQPASNSGSPIKSTPRRSTA	S	0	1	0	0	0	0	0	0	1	1	0	0	0	1	0	0	1	0	0	0	1	5
YEL043W_895	PSPKPSHKRNQSNSSISSAWSKF	S	0	0	0	0	1	0	0	1	1	0	0	0	0	0	0	1	0	0	0	1	0	5
YEL055C_800	SDDGGDDEDEESMDDEKMMELDD	S	0	0	0	0	0	0	0	0	1	1	1	1	0	0	0	0	0	0	0	1	0	5
YEL058W_67	QGQYVGVMITASHNPYQDNGVKI	S	0	0	1	0	1	0	0	1	0	0	0	0	0	0	0	0	1	0	0	1	0	5
YER025W_258	LQNKVDLMREESALEHQKSILKF	S	0	1	0	1	0	1	0	0	0	1	0	0	0	0	0	1	0	0	0	0	0	5
YER026C_42	GYASDEVGGTLSRRASSIFSINT	S	0	0	1	0	0	0	0	1	1	1	1	0	0	0	0	0	0	0	0	0	0	5
YER036C_43	LGRKKEAAAEESEVDAAAREIKM	S	0	0	0	1	1	0	0	0	0	0	0	0	1	0	0	1	1	0	0	0	0	5
YER054C_137	RPPFKIELPPLSPKSTVPKSFQA	S	0	0	0	1	0	0	0	0	0	1	0	1	0	0	1	1	0	0	0	0	0	5
YER059W_312	CNSNENNENDDSDDENTGVQRDS	S	0	0	0	1	1	0	0	0	0	1	0	0	0	0	1	0	1	0	0	0	0	5
YER075C_75	KTSSPVLLKRATAPVLPSFKPKE	T	0	1	1	0	0	0	0	0	0	1	0	0	1	0	0	1	0	0	0	0	0	5
YER088C_313	HVLLSSKSRRGSLANWSRRSSFN	S	0	0	0	0	0	0	0	1	1	1	0	0	0	0	1	0	1	0	0	0	0	5
YER088C_563	SSSSNISSKDVSPDPIFSPDPAD	S	0	0	0	0	1	0	0	0	1	0	0	0	1	0	0	1	1	0	0	0	0	5
YER114C_24	LNTTVSRDKDVSDTLSPDFDSKG	S	0	0	0	0	0	0	0	0	1	0	0	1	0	0	0	1	1	0	0	1	0	5
YER129W_1126	AIKQRTHERSRSLTVAELNEEKR	S	1	0	1	0	1	0	0	1	0	0	0	0	0	0	0	0	1	0	0	0	0	5
YER166W_104	GTFDDVELDNDSGEPHTNYDGMK	S	0	0	0	0	0	0	0	1	1	0	1	0	1	0	0	0	0	0	0	1	0	5
YER166W_58	YSRPQVSFNDETPKNKREDAEEF	T	0	0	0	1	0	0	0	0	0	1	0	0	1	0	0	1	0	0	0	1	0	5
YER166W_92	SFQPTPKLNNGSGTFDDVELDND	S	0	0	0	0	0	0	0	1	1	1	0	0	0	0	0	1	0	0	0	1	0	5
YFL004W_187	SNFNTASEPLASASKFSSIVSND	S	0	0	0	1	0	0	0	1	1	0	1	0	0	0	0	0	1	0	0	0	0	5
YFL007W_29	KTLSQLKRFERSPGRPSSSQGEI	S	0	1	0	0	0	0	0	1	1	1	0	0	0	0	0	1	0	0	0	0	0	5
YFL014W_24	ASEALKPDSQKSYAEQGKEYITD	S	0	0	0	0	1	0	0	0	0	1	0	0	0	1	0	0	1	0	0	1	0	5
YFL014W_87	DQARDYMGAAKSKLNDAVEYVSG	S	0	0	0	1	1	0	0	0	0	0	0	0	0	1	1	0	1	0	0	0	0	5
YFL021W_369	QRSSTKINNNITPPPSSSLNPGA	T	0	0	0	0	1	0	0	0	1	0	0	0	0	0	1	1	1	0	0	0	0	5
YFL026W_331	YPGTLSSFQTDSINNDAKSSLRS	S	0	0	1	0	1	0	0	1	1	0	0	0	0	0	0	0	1	0	0	0	1	5
YFL034C-B_56	LRNKHHSPKRHSQTSFPAQKSTP	S	0	1	0	0	0	0	0	1	0	0	0	1	0	0	0	0	1	0	0	1	0	5
YFL042C_140	MGSKRRSSRRISNATIAEIGSPL	S	0	0	0	1	0	0	0	1	1	1	0	0	0	0	0	0	1	0	0	0	0	5
YFR017C_164	SNGNSARVPHGSPPQLGTRRKSS	S	0	0	0	1	1	0	0	0	0	1	0	0	0	0	1	0	1	0	0	0	0	5
YFR019W_186	SMQNSYARTPDSDHDDVGDEVSS	S	0	0	0	1	1	0	0	1	0	1	1	0	0	0	0	0	0	0	0	0	0	5
YFR019W_1938	VSTTSHNKGRDSEISSLVTTKEG	S	0	0	0	0	0	0	0	1	0	0	0	1	0	1	0	1	0	0	0	1	0	5
YFR024C-A_381	LSNRFSKSRISSASTPQTSQGRF	S	0	0	0	0	0	0	0	0	0	1	0	0	0	1	1	0	1	0	0	1	0	5
YGL009C_494	DQDQSSPKVEVTSEDEKELESAA	T	1	0	0	0	0	0	0	0	0	1	0	0	0	0	0	1	0	1	0	1	0	5
YGL023C_165	GKTLPFTDDQRSNPELDPTNSVV	S	0	0	0	1	1	0	0	1	1	0	0	0	0	0	0	0	1	0	0	0	0	5
YGL023C_381	HGFNPSKSQSASVQNANNLRIIS	S	0	0	0	0	1	0	1	0	1	0	0	0	0	0	1	0	1	0	0	0	0	5
YGL035C_264	QKQLQQQQNSLSPRYSNTVILPR	S	0	0	0	0	1	0	0	0	1	1	0	0	0	0	1	0	1	0	0	0	0	5
YGL035C_311	TQSSVQLKRPSSVLSLNDLLVGQ	S	1	0	0	0	1	0	0	0	1	1	0	0	0	0	0	0	1	0	0	0	1	5
YGL036W_898	HNKVKNNSRAQSIHIDDFENENN	S	0	0	0	0	1	0	0	1	1	1	0	0	0	0	0	1	0	0	0	0	0	5
YGL049C_196	SKSGTPFEKEATPVLPANEAVKD	T	0	0	0	1	0	1	0	1	0	0	0	0	1	0	0	1	0	0	0	0	0	5
YGL056C_46	KNTEANKSDTESLHKSISKSSSS	S	0	1	0	0	0	0	0	0	0	1	1	0	0	0	0	1	0	0	0	1	0	5
YGL077C_19	ASGGYMQPDQSSNASMHKRDLRV	S	0	0	0	0	1	0	0	0	1	1	0	0	0	1	0	0	0	0	0	1	0	5
YGL077C_22	GYMQPDQSSNASMHKRDLRVEEE	S	0	0	0	0	1	0	0	0	1	1	1	0	0	0	0	0	0	0	0	1	0	5
YGL077C_549	IEDSREFSVAASDVELENEHVPW	S	0	0	0	0	1	0	0	1	1	1	1	0	0	0	0	0	0	0	0	0	0	5
YGL083W_704	ATRGFPTRILNSPPQTPSSRTGS	S	1	0	0	0	1	0	0	0	0	1	0	0	0	0	1	0	1	0	0	0	0	5
YGL124C_71	DHSVSKSTSVNSLNTTSLASRRS	S	0	0	0	1	0	0	0	0	1	1	0	0	0	1	0	0	0	0	0	1	0	5
YGL139W_779	GFRSQNYVRDDSINSLGNNKQPL	S	0	0	0	1	1	0	0	1	1	1	0	0	0	0	0	0	0	0	0	0	0	5
YGL197W_617	SSKAVRQEGRLSSSGSLDNYFEK	S	0	0	0	0	0	0	0	0	0	1	0	1	0	1	0	1	0	0	0	1	0	5
YGL197W_934	TENAFSATPRASLDGQMLGKSLK	S	0	0	0	1	0	1	0	1	1	1	0	0	0	0	0	0	0	0	0	0	0	5
YGL227W_248	VADPWIYQRSRSAINIETESRNL	S	0	0	0	1	1	0	0	1	0	1	0	0	0	0	0	0	1	0	0	0	0	5
YGL253W_15	LGPKKPQARKGSMADVPKELMQQ	S	0	0	0	0	1	0	0	0	0	1	1	0	0	0	1	0	1	0	0	0	1	5
YGR009C_315	SFIASDEAARNSEVDLNEEPRTG	S	0	0	0	1	0	0	0	1	1	1	1	0	0	0	0	0	0	0	0	0	0	5
YGR010W_85	IPLNTSDFQPLSRDVSSEEESEG	S	0	0	1	1	0	0	0	0	1	1	1	0	0	0	0	0	0	0	0	0	0	5
YGR082W_172	FVKGVVGSKAESDAVAEANDIDD	S	0	0	0	1	1	0	0	0	0	0	1	0	0	0	0	1	1	0	0	0	0	5
YGR086C_230	YGKALLELLDDSPVTPGETRPAY	S	0	0	0	1	0	0	0	0	0	0	1	0	1	0	0	1	0	0	0	1	0	5
YGR097W_1095	VHPIRKHKKNVSFSSLNSLMFSK	S	0	0	0	0	0	0	0	1	1	0	0	1	0	0	0	0	0	0	1	1	0	5
YGR097W_793	EKPQYIHIQNNSLADFDGNGFRS	S	0	0	1	1	1	0	0	0	0	0	0	0	0	0	0	1	0	0	0	1	0	5
YGR097W_969	QQQQPLQMQPLSRTSSSSVNVTA	S	0	0	0	1	1	1	0	0	1	0	0	0	0	0	0	0	0	0	1	0	0	5
YGR116W_295	TGAIKSTKKKISLQDIYDLEDLK	S	0	0	0	0	0	0	0	0	0	1	0	1	1	0	0	1	0	0	0	1	0	5
YGR125W_140	RTIEENIDEEYSDEYSRLLLSPA	S	1	0	1	0	0	0	0	1	1	1	0	0	0	0	0	0	0	0	0	0	0	5
YGR125W_37	QDSSVNKMHRASVSAMSPPLCRS	S	0	0	0	0	0	0	0	1	1	1	0	0	0	1	0	0	1	0	0	0	0	5
YGR125W_847	TARNLMSLPTNTPRNYQILSVAQ	T	0	0	1	1	1	0	0	0	1	0	0	0	0	0	0	0	1	0	0	0	0	5
YGR126W_106	NALEGNSETVDSLKEDGLNLNKK	S	0	0	1	0	0	0	0	0	0	1	0	0	1	0	0	1	0	0	0	1	0	5
YGR129W_125	TQTQNSSKQDSSADEEDNKNVPK	S	0	0	0	1	0	0	0	0	0	1	0	1	0	0	0	1	1	0	0	0	0	5
YGR149W_406	QPDSDAVISDASVNDKDYLNVNR	S	0	0	0	0	0	0	0	1	0	0	1	0	1	0	0	1	0	0	0	1	0	5
YGR155W_424	LVTLSELLRKLSINNSNNDNTIK	S	0	0	0	1	0	0	0	0	0	1	1	0	0	0	0	1	1	0	0	0	0	5
YGR179C_70	TQSKKSLFYENSDDAEEGEIEER	S	0	0	0	1	0	0	0	1	0	1	1	0	1	0	0	0	0	0	0	0	0	5
YGR180C_332	SDYQKASDMSKSATPSKEINFDD	S	0	0	0	0	0	0	0	1	0	1	0	0	0	1	0	0	0	1	0	1	0	5
YGR180C_334	YQKASDMSKSATPSKEINFDDDF	T	1	0	0	0	0	0	0	1	0	1	0	0	0	0	0	0	0	1	0	1	0	5
YGR180C_336	KASDMSKSATPSKEINFDDDF__	S	0	0	0	0	0	0	0	1	1	1	0	0	0	1	0	0	0	0	0	1	0	5
YGR186W_655	DSSNNASNTVPSPIKQEEGLNST	S	0	0	1	1	0	0	0	0	0	0	0	1	1	0	0	1	0	0	0	0	0	5
YGR240C_188	ATSEDEIISRASSDASDLLRQTL	S	0	0	0	0	1	0	0	1	1	1	0	0	0	0	0	0	0	0	0	1	0	5
YGR250C_486	SNVRYFDSVRSTPVAEKMDLFYP	T	0	0	1	0	0	0	0	0	1	1	0	0	0	1	0	0	1	0	0	0	0	5
YGR253C_56	GVVLGVEKRATSPLLESDSIEKI	S	1	0	1	0	1	0	0	0	0	0	0	1	0	0	0	0	1	0	0	0	1	5
YGR261C_726	KLTGINDGDSNSISGKGNVNTFT	S	0	0	1	0	1	0	0	1	1	0	0	0	0	0	0	0	1	0	0	0	0	5
YGR267C_23	RHETPLNIRPTSPYTLNPPVERD	S	0	0	1	0	1	0	0	0	1	1	0	0	0	0	0	0	1	0	0	0	0	5
YGR270W_212	SRRTRSSRHPETPPPVRRALRSR	T	0	0	0	1	0	0	0	1	1	1	0	0	0	0	0	0	1	0	0	0	0	5
YGR270W_367	SDNNNNKLILDSDSSDDEILPLG	S	0	0	0	0	0	0	0	0	1	1	0	0	0	0	0	1	1	0	0	1	0	5
YHL007C_192	HQQPVASSTVNSNKSSTDIRRAT	S	0	0	0	0	0	0	0	0	1	1	1	1	0	0	0	1	0	0	0	0	0	5
YHR082C_419	NNVNERKRSDVSQNQNVASGFFK	S	0	0	0	0	0	0	1	1	0	1	0	0	0	0	0	0	1	0	0	1	0	5
YHR082C_501	LKKSRKPLGIPTPNTHMNNFFHD	T	0	0	0	0	1	0	1	0	0	1	0	0	0	0	0	1	0	0	0	1	0	5
YHR082C_504	SRKPLGIPTPNTHMNNFFHDYKA	T	0	0	0	0	1	0	1	0	0	1	0	0	0	0	0	1	0	0	0	1	0	5
YHR082C_827	DSKELEQERRLSMEQKFKNGVYV	S	0	0	0	0	0	0	0	0	0	1	0	0	1	0	1	1	1	0	0	0	0	5
YHR090C_183	QNEIDVSSREKSVTPVSPSIEKK	S	0	0	0	0	0	0	0	0	0	1	1	0	1	0	0	1	0	0	0	1	0	5
YHR090C_185	EIDVSSREKSVTPVSPSIEKKIA	T	0	0	0	0	0	0	0	0	0	1	1	0	1	0	0	1	0	0	0	1	0	5
YHR090C_188	VSSREKSVTPVSPSIEKKIARTK	S	0	0	0	0	0	0	0	0	0	1	1	1	0	0	0	0	1	0	0	1	0	5
YHR094C_23	KSNSSNSYELESGRSKAMNTPEG	S	0	0	0	1	0	0	0	1	0	0	1	0	0	0	0	1	0	0	0	1	0	5
YHR099W_542	MPQPKKEDINDSPDVEMTESDKV	S	0	0	0	1	0	0	0	0	0	1	0	0	1	0	0	1	0	0	0	1	0	5
YHR118C_146	DPKELRNQLFGTPTKVRKSQNND	T	1	0	0	1	0	0	0	0	0	0	0	1	0	0	0	1	1	0	0	0	1	5
YHR132W-A_106	GLRESIIRRRMSSSSGGDSISRQ	S	0	0	0	0	1	0	0	0	0	1	0	0	0	1	1	0	1	0	0	0	0	5
YHR133C_39	LPPLGNKLGSASFTAINTLTKPA	S	1	0	0	0	0	0	0	0	0	0	0	1	1	0	0	1	0	0	0	1	0	5
YHR135C_523	TPEQHPNDDNSSLAASHKGFFQK	S	0	0	1	0	1	0	0	0	1	1	0	0	0	0	0	0	1	0	0	0	0	5
YHR146W_335	SKVEPVEGSLQSKLVEKRESTEG	S	0	0	0	0	1	0	0	1	1	0	0	0	0	1	0	1	0	0	0	0	0	5
YHR149C_219	GYKVAAESRNASQTSLHPDNFSN	S	0	0	0	1	0	0	0	1	1	1	0	0	0	1	0	0	0	0	0	0	0	5
YHR149C_222	VAAESRNASQTSLHPDNFSNCTP	S	0	0	1	0	0	0	0	1	1	1	0	0	0	1	0	0	0	0	0	0	0	5
YHR158C_25	KHGKTPSDASISDQSREASLSTP	S	0	0	0	1	0	0	0	0	0	1	1	0	0	0	0	0	1	0	0	1	0	5
YHR158C_67	QGYHSNVNKTSSPPMFARKQVSE	S	1	0	0	0	0	0	0	0	0	1	0	0	0	0	1	1	1	0	0	0	0	5
YHR159W_236	QVSKHLDPSLNTPVKNRAFSPVY	T	0	0	0	1	1	0	0	0	0	1	0	1	0	0	0	0	1	0	0	0	0	5
YIL033C_83	PQSAQSQSRSRSSVMFKSPFVNE	S	0	0	0	0	1	0	0	0	1	1	0	0	0	0	1	0	1	0	0	0	0	5
YIL038C_344	KPEEAVKTSIKSPRSSADNLLPS	S	0	0	0	0	0	0	0	0	1	0	0	0	0	1	1	1	0	0	0	1	0	5
YIL038C_565	PTFGVFDDDFESDRDSETEPEEE	S	0	0	0	1	0	0	0	1	0	1	0	0	0	0	0	1	0	0	0	1	0	5
YIL044C_183	SHLLSTSRSNTSLLNLQVSSLSK	S	0	0	0	0	1	0	0	1	1	0	0	0	0	1	0	0	0	1	0	0	0	5
YIL045W_296	KKKKFKLSDDDSDIENDNDSDDA	S	0	0	0	0	0	0	0	1	0	0	1	0	0	0	0	1	1	0	0	1	0	5
YIL055C_559	LPTTFAQSGNVSDSEGDSKAKYF	S	0	0	0	1	1	0	0	0	1	1	0	0	0	0	1	0	0	0	0	0	0	5
YIL095W_428	LHPFQKSQTFKSVESFQSPQRKS	S	0	0	0	0	1	0	0	1	1	0	0	0	1	0	0	0	0	0	0	1	0	5
YIL095W_522	RSLSSKLKKVITGESRGNSPIKS	T	0	0	0	0	1	0	0	0	0	0	0	1	1	0	0	1	0	0	0	1	0	5
YIL095W_525	SSKLKKVITGESRGNSPIKSRQN	S	0	0	0	0	1	0	0	0	0	0	0	1	1	0	0	1	0	0	0	1	0	5
YIL095W_529	KKVITGESRGNSPIKSRQNTGDS	S	0	0	0	0	1	0	0	0	0	0	0	1	1	0	0	1	0	0	0	1	0	5
YIL095W_556	FGKLRHGFTGNSVNNSRSASFDN	S	0	0	0	0	0	0	1	0	1	1	0	0	0	1	0	0	1	0	0	0	0	5
YIL105C_153	GKNSLTNTSILSRARSSLQRQRL	S	0	0	0	0	1	0	0	1	1	1	0	0	0	1	0	0	0	0	0	0	0	5
YIL107C_667	SFASDFLSRKRSNPTSASSSQSE	S	0	0	0	0	0	0	0	1	1	1	0	0	0	0	0	1	1	0	0	0	0	5
YIL117C_276	IASSPSRKLLNSPESDGSVNRNH	S	0	0	0	0	0	0	0	0	0	1	0	0	0	0	1	1	1	0	0	1	0	5
YIL117C_288	PESDGSVNRNHSKGNLLVVQSKR	S	0	0	1	0	1	0	0	0	0	0	0	0	1	0	0	1	0	0	0	1	0	5
YIL121W_38	RETADKLALTRTESVKPEPEITA	T	0	0	0	0	0	0	0	0	1	1	0	0	0	1	0	0	1	0	0	1	0	5
YIL129C_2264	ADGDYDLGRMDTNDSISVAEEKD	T	0	0	1	1	0	0	0	1	0	0	1	0	0	1	0	0	0	0	0	0	0	5
YIL129C_2352	VILNRSLSRTPSNVSFKTHLADS	S	0	0	0	0	0	0	0	1	1	0	0	0	0	1	0	1	0	0	0	1	0	5
YIL135C_160	DVDMVYSRRPSTIGLDRALGRTR	T	0	0	0	1	0	0	0	0	1	1	0	0	0	1	0	0	1	0	0	0	0	5
YIL135C_325	SPSGSARSRRNSNRPGSAANIMI	S	0	0	1	0	1	0	1	0	1	1	0	0	0	0	0	0	0	0	0	0	0	5
YIL135C_61	KTVSNNAANSLSRQSSRTSLFNH	S	1	0	0	0	0	0	0	1	1	0	0	0	0	0	1	0	1	0	0	0	0	5
YIL138C_55	KSLSAKNEQLDSEVEKLESQLSD	S	0	0	0	1	0	0	0	0	1	0	0	0	1	0	0	0	1	0	0	1	0	5
YIL150C_17	EILAVDPYNNITSDEEDEQAIAR	T	0	0	0	0	1	0	0	0	1	1	0	0	0	0	0	0	1	0	0	1	0	5
YIL150C_18	ILAVDPYNNITSDEEDEQAIARE	S	0	0	0	0	1	0	0	0	1	1	0	0	0	0	0	0	1	0	0	1	0	5
YIL159W_621	LSIAGSIIKNNSHGNIIFQNLAK	S	0	0	0	0	0	0	0	0	1	1	0	1	0	0	0	1	0	0	0	1	0	5
YIR003W_623	AVGNRKAISEESLSPSEAIANRD	S	0	0	0	0	0	0	0	1	1	1	1	0	0	1	0	0	0	0	0	0	0	5
YIR003W_625	GNRKAISEESLSPSEAIANRDQN	S	0	0	1	0	0	0	0	0	1	0	0	0	0	1	1	0	1	0	0	0	0	5
YIR006C_1253	HNPYFKDASASSTSTFDARAAEM	S	0	0	0	0	0	0	0	1	1	0	0	0	0	1	1	0	1	0	0	0	0	5
YJL005W_487	KPKGRSKSRRSSIDADELDPMSP	S	0	0	1	0	1	0	0	0	0	1	0	0	0	0	0	1	0	0	0	1	0	5
YJL020C_106	QKDLPEPISPETKKETLSGPVPV	T	0	0	0	0	0	0	0	1	0	0	0	1	0	0	0	0	1	1	0	1	0	5
YJL020C_621	QNTTGNVLPVSSPQTRVARNGSI	S	1	0	1	0	1	0	0	0	0	1	0	0	0	0	0	0	1	0	0	0	0	5
YJL020C_634	QTRVARNGSINSLTKSISGENRR	S	0	0	1	0	0	0	0	1	1	1	0	0	0	0	0	0	1	0	0	0	0	5
YJL020C_638	ARNGSINSLTKSISGENRRKSIN	S	1	0	1	0	0	0	0	0	1	1	0	0	0	0	0	0	1	0	0	0	0	5
YJL026W_22	ADALSDLEIKDSKSNLNKELETL	S	0	0	0	0	0	0	0	0	0	0	1	1	1	0	0	1	0	0	0	1	0	5
YJL033W_710	KTVAYLGTGNLSDDMSDGDMPDS	S	0	0	0	0	0	0	0	0	1	0	1	1	0	0	0	1	0	0	0	1	0	5
YJL070C_9	___MQAVERRPSLLFDEYQNSVT	S	0	0	1	1	1	0	0	1	0	1	0	0	0	0	0	0	0	0	0	0	0	5
YJL076W_1042	PSPSVNKKINATPDKIPVTQLMD	T	0	0	0	1	0	0	0	0	0	1	0	0	1	0	0	1	0	0	0	1	0	5
YJL080C_54	PQLEKKPTPLPSLKDLPSLGSNA	S	0	0	0	1	0	0	0	0	0	1	0	0	1	0	0	1	0	0	0	1	0	5
YJL084C_1022	SDSEERFISRLSSPEKVLINTLD	S	0	0	0	1	0	0	0	0	0	1	0	0	0	1	0	1	0	0	0	1	0	5
YJL084C_1023	DSEERFISRLSSPEKVLINTLDN	S	0	0	0	1	0	0	0	0	0	1	0	0	0	1	0	1	0	0	0	1	0	5
YJL094C_557	SKSVDDVDTNLSVIDEKLTPFEG	S	0	0	1	0	0	0	0	0	1	0	0	0	1	0	0	1	0	0	0	1	0	5
YJL141C_288	SKNDLQPVLNATPKFRRASLNSK	T	0	0	0	1	0	0	0	0	1	0	0	0	1	0	0	1	1	0	0	0	1	5
YJL146W_130	TLGSPEPSERASPIRQPSVDVPP	S	1	0	0	1	0	0	0	1	1	1	0	0	0	0	0	0	0	0	0	0	0	5
YJL146W_136	PSERASPIRQPSVDVPPLTTRRS	S	0	0	0	1	1	0	0	1	1	0	0	0	0	0	0	0	1	0	0	0	0	5
YJL146W_148	VDVPPLTTRRSSIQDVQWIRHLL	S	0	0	0	0	1	0	0	1	1	1	0	0	0	0	0	0	1	0	0	0	0	5
YJL157C_114	FSKTGQLSALQSPVNITSSNKYN	S	1	0	1	0	1	0	0	0	0	0	0	0	0	0	0	1	1	0	0	0	0	5
YJL165C_17	LSRHTSLKRARSLSESIKGLFKP	S	0	1	0	0	0	0	0	1	0	1	0	0	0	1	0	1	0	0	0	0	0	5
YJL165C_336	GDEKDADASVNSGDDGDNDSEAN	S	0	0	0	1	0	0	0	0	1	0	0	0	0	0	0	1	1	0	0	1	0	5
YJL165C_68	IITSNVSSPSISPVHSPVLQAAP	S	0	0	1	1	0	0	0	1	1	1	0	0	0	0	0	0	0	0	0	0	0	5
YJL176C_235	KQLGNTSSVANTPSEIPDAHKAE	T	0	0	0	0	0	0	0	1	1	1	0	0	0	1	0	0	0	0	0	1	0	5
YJR056C_221	NTHYEKKPKLDSDSEVDIRSFRQ	S	0	0	0	0	1	0	0	0	0	1	0	0	1	0	1	0	1	0	0	0	0	5
YJR060W_138	HKDSLNGERAITPSNEGVKPNTS	T	0	0	1	1	1	0	0	0	1	1	0	0	0	0	0	0	0	0	0	0	0	5
YJR060W_156	KPNTSLEGMTSSPMESTQQSKND	S	0	0	0	0	1	0	0	0	0	1	1	0	0	0	1	0	0	0	0	1	0	5
YJR072C_352	EERTKGEVNENSAPDLQRRYQEA	S	0	0	0	1	0	1	0	0	0	1	0	0	0	0	0	1	0	0	0	1	0	5
YJR076C_327	SSSSSTTTRRNTNPFKQSNNINN	T	0	1	1	0	0	0	0	0	0	1	0	0	1	0	1	0	0	0	0	0	0	5
YJR083C_78	TTNQSPVSDHASPISTDQDLIYK	S	0	0	1	0	0	0	0	1	1	1	0	0	0	0	0	0	0	0	0	1	0	5
YJR090C_199	NLKLKELRIDNSPQAISYLHKLQ	S	0	0	0	1	1	0	0	0	0	0	0	0	1	0	0	1	1	0	0	0	0	5
YJR091C_131	DGVTMDRPGSLTPPQDMEKLVHF	T	0	0	0	1	0	0	0	0	0	1	0	0	1	0	0	1	0	0	0	1	0	5
YJR092W_167	KSTQPLLSYPESPIHRSSIEIET	S	0	0	0	1	1	0	0	0	1	1	0	0	0	0	0	0	1	0	0	0	0	5
YJR092W_96	GLLRVNSELEESPAAVHQERIKN	S	0	0	0	1	1	0	1	0	0	0	0	0	0	0	0	0	1	0	0	1	0	5
YJR093C_50	NPDIVKRQKFDSPVEETPATARD	S	0	0	0	1	0	0	0	1	0	1	0	0	0	0	1	0	1	0	0	0	0	5
YKL052C_200	TIQRQSRKRKISLLLQQQYGSSS	S	0	0	1	1	0	0	0	0	0	1	0	0	0	0	0	1	0	0	0	1	1	5
YKL064W_582	TLDHESISRRKSQAYGATMSNES	S	0	0	0	0	0	0	0	0	1	1	0	0	1	0	0	1	0	0	0	1	0	5
YKL088W_116	PANTNGQQKRFSPSLPSAVSFTV	S	1	0	1	0	0	0	0	0	0	1	0	0	0	0	0	1	1	0	0	0	0	5
YKL101W_57	VQSVNDATKRLSQPDSTVSVATK	S	0	0	0	1	0	0	0	0	0	0	0	1	1	0	0	1	0	0	0	1	0	5
YKL104C_332	HIHRSRREVGASMTRSIQTLEME	S	1	0	0	1	0	0	0	0	1	0	0	0	0	0	1	0	1	0	0	0	0	5
YKL105C_137	STGQNSKSRTTSLGNSGSTIRTI	S	0	1	0	0	0	0	0	1	1	1	0	0	0	0	0	0	1	0	0	0	0	5
YKL105C_45	QYNQSFTSRTTSIAGINRYTMLS	S	0	0	0	0	0	0	0	1	1	1	0	0	0	0	1	0	1	0	0	0	0	5
YKL112W_618	VVDENLINDMDSEDAHKSKRQHL	S	0	0	0	1	1	1	0	0	0	0	1	0	0	0	0	0	1	0	0	0	0	5
YKL121W_780	SAIFKNSIFNKSNGSFISLKSRS	S	0	0	0	0	0	0	0	0	1	1	0	0	1	0	0	1	0	0	0	1	0	5
YKL143W_299	SDDEFSNAGLDSVNPSEEEDVLG	S	0	0	0	0	0	0	0	1	0	0	1	0	1	0	0	1	0	0	0	1	0	5
YKL146W_59	NSRSRSRSRKSSGTTGGLLKKPP	S	0	0	1	0	0	0	0	1	0	0	1	0	0	0	1	0	1	0	0	0	0	5
YKL152C_12	MPKLVLVRHGQSEWNEKNLFTGW	S	0	1	0	0	0	0	0	0	0	0	1	1	1	0	0	1	0	0	0	0	0	5
YKL159C_113	KVPESEKMFLISPPASPPPEFDF	S	0	0	0	0	0	0	0	0	1	1	0	0	1	0	0	1	0	0	0	1	1	5
YKL168C_238	LYTRRSHPDEESLESLPRFAGAD	S	0	0	1	1	1	0	0	1	0	1	0	0	0	0	0	0	0	0	0	0	0	5
YKL168C_241	RRSHPDEESLESLPRFAGADVQC	S	0	0	1	1	1	0	0	1	0	1	0	0	0	0	0	0	0	0	0	0	0	5
YKL172W_177	EEQEEEQDVPLSDVEFDSDADVV	S	0	0	1	0	0	0	0	0	1	0	1	0	0	0	0	1	0	0	0	1	0	5
YKL175W_178	DSDRPQMKKKMSLIDLLTRRKSE	S	0	0	1	0	1	0	0	1	1	1	0	0	0	0	0	0	0	0	0	0	0	5
YKL185W_469	YHRFALDSPPQSPRRSSNSSITK	S	0	0	0	0	0	0	0	1	1	1	0	0	0	1	0	0	1	0	0	0	0	5
YKL211C_2	__________MSVHAATNPINKH	S	1	0	0	1	0	0	0	0	0	0	1	1	0	0	0	0	0	0	0	1	0	5
YKR010C_527	PTGETKVQKRNSITEPYYGKFGI	S	0	0	0	0	0	0	0	1	1	1	0	0	1	0	0	1	0	0	0	0	0	5
YKR029C_684	SKNEHKLSRTPSLSNFNKELSKE	S	0	0	0	0	0	0	0	0	1	0	0	1	0	0	1	0	1	0	0	1	0	5
YKR090W_43	PRNPFSSQRNASTGSLQASVKSP	S	0	0	0	0	1	0	0	1	1	0	1	0	0	0	0	0	1	0	0	0	0	5
YKR091W_212	AKSNRVDNVNVSPLRWSSHRRTQ	S	0	0	0	1	1	0	0	0	0	1	0	0	0	0	1	0	1	0	0	0	1	5
YKR095W_1733	SSGGFNPFTSPSPNKHLQNDNDK	S	0	0	0	0	0	0	0	0	1	1	0	1	1	0	0	0	0	0	0	1	0	5
YLL008W_208	GKDDEIDEEDDSEEAKADFYAPE	S	0	0	0	1	0	0	0	0	0	1	1	0	0	0	0	1	0	0	0	1	0	5
YLL013C_86	ESSPIFKKTALSVGTAPPFSTNS	S	0	0	0	0	1	0	0	0	0	0	0	1	0	0	1	1	0	0	0	1	0	5
YLL021W_575	KKGFINPRKPASFLNDVEEEESP	S	0	0	0	0	1	0	1	0	1	0	0	0	0	0	0	1	1	0	0	0	0	5
YLL043W_212	TGAQTNMESNESPRNVPIMVKPK	S	0	0	1	1	1	0	0	1	0	1	0	0	0	0	0	0	0	0	0	0	0	5
YLL050C_4	________MSRSGVAVADESLTA	S	0	0	0	1	0	0	0	1	1	1	0	0	0	0	0	0	0	1	0	0	0	5
YLR003C_59	DDIDGKKEERNSEDDSNRPISKR	S	0	1	0	0	0	0	0	0	0	0	1	1	0	0	0	1	0	0	0	1	0	5
YLR006C_110	LSVNSNTKSSVSPTAGSFGLSKD	S	1	0	0	0	0	0	0	0	0	0	0	1	0	0	1	1	1	0	0	0	0	5
YLR006C_195	TKSPLLRFASVSPYPKFHSDNQI	S	0	0	0	1	0	0	0	1	0	0	0	0	0	0	0	1	1	0	0	1	0	5
YLR006C_706	THSPVRKNSNLSPTQIEL_____	S	1	0	0	0	0	0	0	1	0	0	0	0	0	1	0	0	1	0	0	1	0	5
YLR009W_172	SEEEEEDMEIDSDEEEEEQLEKQ	S	0	0	0	1	1	0	0	0	0	0	1	0	0	0	0	1	0	0	0	1	0	5
YLR018C_273	VSANNDNNSPHTPVTRKGYIPSS	T	0	0	0	0	1	0	0	1	1	1	0	0	0	0	0	0	1	0	0	0	0	5
YLR020C_73	KKRPARHSRPLSISSTTPLDLQR	S	0	0	1	1	1	0	0	0	1	1	0	0	0	0	0	0	0	0	0	0	0	5
YLR025W_119	QEGAKAMKTIHSGLDIDKVDETM	S	0	1	0	1	0	0	0	0	0	0	1	0	1	0	0	1	0	0	0	0	0	5
YLR032W_129	HNSGTSISKIPSSPNQLNTLSDT	S	0	0	0	0	0	0	0	0	1	1	0	0	1	0	0	1	0	0	0	1	0	5
YLR032W_130	NSGTSISKIPSSPNQLNTLSDTS	S	0	0	0	0	0	0	0	0	1	1	0	0	1	0	0	1	0	0	0	1	0	5
YLR044C_353	KGYKPVAVPARTPANAAVPASTP	T	0	0	1	0	0	0	0	1	1	1	0	0	0	0	0	1	0	0	0	0	0	5
YLR045C_277	RSQEEEARKRKSILSNDEGEYQI	S	0	0	0	0	0	0	0	1	0	0	0	1	1	0	0	1	0	0	0	1	0	5
YLR079W_198	WNNNSPKNDARSQESEDEEDIII	S	1	0	0	0	1	0	0	1	0	0	0	0	0	0	0	1	0	0	0	1	0	5
YLR098C_164	NESDAFTKKMPSESPPPVGTNSI	S	0	0	1	0	1	0	0	0	0	1	0	0	1	0	0	0	0	0	0	1	0	5
YLR098C_166	SDAFTKKMPSESPPPVGTNSIYP	S	0	0	0	0	1	0	0	0	1	1	0	0	1	0	0	0	0	0	0	1	0	5
YLR106C_4555	EKMDIDEEEMLSDIDAHDANNDV	S	0	0	0	0	0	0	0	0	1	1	0	0	1	0	0	1	0	0	0	1	0	5
YLR128W_12	MSNNKIKRKDASPEQEAIESFTS	S	0	0	0	1	0	0	0	0	1	1	0	0	0	0	0	1	0	0	0	1	0	5
YLR182W_160	SLDSDAHRELGSPLKKLKIDTSV	S	0	1	0	0	1	0	0	0	0	0	0	0	1	0	0	1	0	0	0	1	1	5
YLR182W_182	VIDAESDSTPNTARGKPNDDINK	T	0	0	1	0	0	0	0	1	1	0	1	0	0	0	0	0	0	0	0	1	0	5
YLR187W_580	FGSGLKLKITDSNLENMEDVEAK	S	0	0	0	0	0	0	0	0	1	1	0	0	1	1	0	0	0	0	0	1	0	5
YLR196W_131	DPYISLPNQEDSQEEKQELQVYP	S	0	0	0	1	0	0	0	0	1	1	0	0	0	0	0	1	0	0	0	1	0	5
YLR206W_468	NTGEARIPAQHTKTGTFINSQGT	T	0	0	1	0	0	0	0	0	1	1	0	0	0	1	0	0	0	0	0	1	0	5
YLR219W_57	SPDRTNYSRSHSLVSHAPSIPRQ	S	0	0	0	0	1	0	0	1	0	1	0	0	0	0	1	0	1	0	0	0	0	5
YLR237W_575	IPELVKTSSENTNEFEIVHHKNN	T	0	0	0	0	0	0	0	0	0	1	0	1	1	0	0	1	0	0	0	1	0	5
YLR257W_129	RNKSINSESFSSPSLRASKSNSL	S	0	0	1	0	1	0	0	0	0	1	0	0	0	0	1	0	1	0	0	0	0	5
YLR257W_200	RPHLAKGESYQSAEQEIDHTAPE	S	0	0	0	0	0	0	0	0	0	0	0	1	0	1	1	1	0	0	0	1	0	5
YLR257W_44	FNEESEASRLLTPQTSSNHALSK	T	0	0	1	0	0	0	0	1	1	1	0	0	0	0	0	0	1	0	0	0	1	5
YLR310C_629	MENFSVLGPRNSVNSVVTPRTSI	S	0	0	0	0	1	0	0	1	1	1	0	0	0	1	0	0	0	0	0	0	0	5
YLR310C_635	LGPRNSVNSVVTPRTSIQNSTLE	T	1	0	0	0	1	0	0	0	1	1	0	0	0	1	0	0	0	0	0	0	0	5
YLR319C_347	IENVRASPRRLSSVVTTSPDKAM	S	0	0	0	0	0	0	0	0	1	1	0	0	0	1	1	0	1	0	0	0	0	5
YLR335W_164	KVEDVQKSSDSSSEDEVKVEGPK	S	0	0	0	0	1	0	0	0	0	1	1	0	0	0	0	1	0	0	0	1	0	5
YLR337C_522	SKDDNVRPSPISPSINPPKQSSQ	S	0	0	0	1	0	0	0	0	0	0	0	0	0	0	1	1	1	0	0	1	0	5
YLR355C_355	ESTKNGTETKRSLEFNSQPDYRE	S	0	0	0	1	1	0	0	1	1	1	0	0	0	0	0	0	0	0	0	0	0	5
YML006C_731	SLPLPTLLKSLSGIDNPTHATNK	S	0	0	0	0	0	0	0	0	0	1	0	0	0	0	1	1	1	0	0	1	0	5
YML007W_17	AKRSLDVVSPGSLAEFEGSKSRH	S	0	0	0	0	0	0	0	1	1	0	0	0	1	0	0	1	0	0	0	1	0	5
YML007W_204	DNSKNVGKQLPSPNDPSHSAPMP	S	0	0	0	1	0	0	0	0	1	0	1	0	0	0	1	1	0	0	0	0	0	5
YML010W_1032	NNNKSTRDGGASAWGNQDDGNRS	S	0	0	0	0	1	0	1	0	0	1	0	0	0	0	0	1	1	0	0	0	1	5
YML010W_1043	SAWGNQDDGNRSAWNNQGNKSNY	S	0	0	0	0	1	0	1	0	0	0	0	0	1	0	0	1	1	0	0	0	1	5
YML029W_379	MPPDTRSQSPVSFAPTQGRSPAA	S	0	0	1	0	0	0	0	1	1	1	1	0	0	0	0	0	0	0	0	0	0	5
YML072C_112	TNQLPGPNPQGSIGAVPLEGLRP	S	0	0	0	1	1	0	0	0	1	0	0	0	1	0	0	1	0	0	0	0	0	5
YML072C_1400	KDTPSSNSRGHSRASSFARTLAP	S	0	0	0	0	1	0	0	1	1	1	1	0	0	0	0	0	0	0	0	0	0	5
YML072C_1403	PSSNSRGHSRASSFARTLAPHGT	S	0	0	0	0	1	0	0	1	1	1	1	0	0	0	0	0	0	0	0	0	0	5
YML072C_1404	SSNSRGHSRASSFARTLAPHGTY	S	0	0	0	0	1	0	0	1	1	1	1	0	0	0	0	0	0	0	0	0	0	5
YML088W_514	AYGGDLELSGDTDEENDIQLRIA	T	0	0	0	1	1	0	0	1	1	0	0	0	0	0	0	0	1	0	0	0	0	5
YML100W_135	PRKNGSVERFFSPSSNIPTDRIA	S	0	0	0	1	1	0	0	0	1	0	0	0	0	0	1	0	1	0	0	0	0	5
YML123C_302	QEQDGEKKIHDTSDEDMAINGLE	T	0	0	1	1	1	0	0	0	0	1	1	0	0	0	0	0	0	0	0	0	0	5
YML123C_317	DMAINGLERASTAVESLDNHPPK	T	0	0	1	0	1	0	0	0	1	1	0	0	0	1	0	0	0	0	0	0	0	5
YMR001C_23	KQLNTRSKLVHTPIKGNTADLVG	T	0	0	0	1	1	0	0	0	0	1	0	0	0	0	0	1	0	0	0	1	1	5
YMR005W_80	NTDDSVLPKNVSPTTNLRVESNG	S	1	0	0	1	0	0	0	0	0	1	0	0	0	0	1	0	1	0	0	0	0	5
YMR012W_1247	KDDVKPELANKSVDELLTFIEGD	S	0	0	0	1	0	0	0	0	1	1	0	0	0	0	0	1	0	0	0	1	0	5
YMR014W_367	HNLPELMAGYYSGNDTEEESDED	S	0	0	1	0	0	0	0	0	1	1	1	0	0	0	0	0	0	0	0	1	0	5
YMR031C_133	GPKVVRNNSITSATSKTSKESQT	S	0	1	0	0	0	0	0	0	0	0	0	0	1	0	0	1	1	0	0	1	0	5
YMR031C_828	LEHTFSGFSQGSSIEDDQDAISN	S	0	0	0	0	0	0	0	1	0	1	1	0	0	0	0	1	0	0	0	1	0	5
YMR031C_829	EHTFSGFSQGSSIEDDQDAISNQ	S	0	0	0	0	0	0	0	1	0	1	1	0	0	0	0	1	0	0	0	1	0	5
YMR071C_153	EFQNTNIIKNPTDDDFPHEAVVR	T	0	0	1	0	1	0	0	1	1	0	0	0	0	0	0	1	0	0	0	0	0	5
YMR086W_238	GSLLRKKVSQESLHSQPKKTSSL	S	0	1	0	0	0	0	0	0	0	1	0	0	1	0	0	1	0	0	0	1	0	5
YMR086W_645	SLKRSSIKRPQSVGQFRSIRSNS	S	0	0	0	0	1	1	0	0	0	1	0	0	0	0	1	0	1	0	0	0	0	5
YMR086W_85	SDGKGRPGKINSLTQRSSMGKGD	S	0	0	0	0	0	0	0	0	0	1	0	1	1	0	0	1	0	0	0	1	0	5
YMR091C_378	TVLGWRRSKNDSPSDTSIVYETV	S	0	0	0	0	0	0	0	0	0	0	1	1	1	0	0	1	0	0	0	1	0	5
YMR104C_66	EHHIRKINTNETLPSSLSSPKLR	T	0	0	0	0	0	0	0	0	1	0	0	0	1	1	0	1	0	0	0	1	0	5
YMR109W_992	ASSSQATRRPVSIAAAQHVPTAP	S	0	0	1	0	1	0	0	1	0	1	0	0	0	0	0	0	1	0	0	0	0	5
YMR116C_166	RVVPNEKADDDSVTIISAGNDKM	S	0	0	0	0	0	0	0	0	0	0	1	1	1	0	0	0	1	0	0	1	0	5
YMR128W_181	PKVWDEYGEGGSSEDDDGEDDFE	S	0	0	0	0	0	0	0	1	0	1	1	0	0	0	0	1	0	0	0	1	0	5
YMR128W_182	KVWDEYGEGGSSEDDDGEDDFEA	S	0	0	0	0	0	0	0	1	0	1	1	0	0	0	0	1	0	0	0	1	0	5
YMR131C_5	_______MSKRSIEVNEEQDRVV	S	0	0	0	0	1	0	0	1	0	1	0	0	0	0	0	1	1	0	0	0	0	5
YMR162C_651	SDAPIEKGHRPSLDNFPKSRNSI	S	0	0	0	0	1	0	0	1	0	1	0	0	0	0	0	1	1	0	0	0	0	5
YMR165C_602	DLRTNTSMVPGSPPNRTLDNFDS	S	0	0	1	1	1	0	0	0	1	1	0	0	0	0	0	0	0	0	0	0	1	5
YMR165C_774	NYNRTKSRRASSAAATSIDKEFK	S	0	0	0	0	1	0	0	0	0	1	0	0	0	0	0	1	1	0	0	1	0	5
YMR165C_814	NVSNDVHSLGNSDTESRREQSVN	S	0	0	0	0	1	0	0	1	1	1	0	0	0	0	0	0	1	0	0	0	0	5
YMR212C_564	AQILLSRDNQISTSDLLSDSQVR	S	0	0	0	1	0	0	0	0	0	0	1	0	0	0	1	0	1	1	0	0	0	5
YMR212C_643	SIYRFVAEDARSWKTMRATAPKV	S	0	0	1	0	1	0	0	0	0	1	0	0	1	0	0	0	0	0	0	1	0	5
YMR212C_690	SQSVKSRVTNITFLLNELKTFSD	T	0	0	1	0	0	0	0	0	1	1	0	1	0	0	0	0	0	0	0	1	0	5
YMR216C_393	HTIITGSQPLPSPISSSNFFEMR	S	0	0	1	1	1	0	0	0	1	1	0	0	0	0	0	0	0	0	0	0	0	5
YMR216C_453	SNNSFLNSVPHSVTRMFINEDSN	S	0	0	1	1	0	0	0	0	0	1	0	0	0	1	0	0	1	0	0	0	0	5
YMR219W_1290	QSEQHFEKKDHSENEEEFDTIYG	S	0	0	0	0	0	0	0	0	0	1	0	1	1	0	0	1	0	0	0	1	0	5
YMR219W_1360	DEVNTSRERDLTFEKSVNEKYAG	T	0	0	0	0	0	0	0	1	0	1	0	0	1	0	0	1	0	0	0	1	0	5
YMR219W_865	YCEKDMNEAEMSSGDECVKQNDD	S	0	0	0	1	1	0	0	0	0	1	0	0	1	0	0	1	0	0	0	0	0	5
YMR233W_113	SKSKRKKKKNDSPDSNSISVRKV	S	0	0	0	1	1	0	0	0	0	1	0	0	0	0	0	1	1	0	0	0	0	5
YMR235C_360	DLEVDDFEEVDSEDEEGEDEEDE	S	0	0	1	0	1	0	0	0	1	0	1	0	0	0	1	0	0	0	0	0	0	5
YMR240C_112	RKHTAEDELEDTPSDGIEEHLSA	T	0	0	0	0	0	0	0	1	0	1	1	0	0	1	0	0	0	0	0	1	0	5
[truncated: 12,342 more rows]
