# Supplementary material for: Estimating the total number of phosphoproteins and phosphorylation sites in eukaryotic proteomes
Source: Gigascience. 2017 Jan 7;6(2):1–11. doi: 10.1093/gigascience/giw015 (PMC5466708; doi:10.1093/gigascience/giw015)
Supplement: Supplemental Files [file giw015_supp.zip › S4_Arabidopsis_psites.csv]

Arabidopsis_psites_offset1	motif	aminoacid	16807317	17317660	17586839	17651370	17934214	18463617	18686298	19245862	19376835	19688752	19900291	20374526	20466843A	21175636	22060019	22325874A	22438062	22616989	22631563	23094866	23111157	23328941	23572148	23660473	23776212	23820729	24299221	25561503	28HTP
AT1G01050.1_2	__________MSEETKDNQRLQR	S	0	0	0	0	0	0	0	0	0	0	0	0	0	0	0	0	0	0	0	0	0	0	0	0	0	0	0	1	1
AT1G01050.1_24	RPAPRLNERILSSLSRRSVAAHP	S	0	0	0	0	0	0	0	0	0	0	0	0	0	1	0	0	1	0	0	1	0	1	1	0	1	0	0	0	6
AT1G01060.3_6	______MDTNTSGEELLAKARKP	S	0	0	0	0	0	0	0	0	0	0	0	0	0	0	0	0	0	0	0	0	0	0	0	0	0	0	0	1	1
AT1G01060.3_645	CKRLRLEGEAST___________	T	0	0	0	0	0	0	0	0	0	0	0	0	0	0	0	0	0	0	0	0	0	0	0	0	0	0	0	1	1
AT1G01110.2_262	RHDKTNLSQAFSQKMWRTVGNQS	S	0	0	0	0	0	0	0	0	0	0	0	0	0	0	0	0	0	0	0	0	0	0	0	0	0	0	0	1	1
AT1G01110.2_52	RRWFRKPATQESPVKSSGISPPA	S	0	0	0	0	0	0	0	0	0	0	0	0	0	0	0	0	0	0	0	0	0	0	0	0	0	0	0	1	1
AT1G01120.1_6	______MERTNSIEMDRERLTAE	S	0	0	0	0	0	0	0	0	0	0	0	0	0	0	0	0	0	0	0	0	0	0	0	0	0	0	0	1	1
AT1G01130.1_29	SPPPEERIVMVSVPTSPESDYAR	S	0	0	0	0	0	0	0	0	0	0	0	0	0	0	0	0	0	0	0	0	0	0	0	0	1	0	0	0	1
AT1G01130.1_33	EERIVMVSVPTSPESDYARSNQP	S	0	0	0	0	0	0	0	0	0	0	0	0	0	0	0	0	0	0	0	0	1	0	0	0	1	0	0	0	2
AT1G01140.3_178	SRQVREDGLLHTACGTPNYVAPE	T	0	0	0	0	0	0	0	0	0	0	0	0	0	0	0	0	0	0	0	0	0	0	1	0	1	0	0	0	2
AT1G01140.3_182	REDGLLHTACGTPNYVAPEVLSD	T	0	0	0	0	0	0	0	0	0	0	0	0	0	0	0	0	0	0	0	0	0	0	1	0	0	0	0	0	1
AT1G01140.3_353	VKKETRFTSQRSASEIMSKMEET	S	0	0	0	0	0	0	0	0	0	0	0	0	0	0	0	0	0	0	0	0	0	0	0	0	0	0	0	1	1
AT1G01140.3_355	KETRFTSQRSASEIMSKMEETAK	S	0	0	0	0	0	0	0	0	0	0	0	0	0	0	0	0	0	0	0	0	0	0	0	0	0	0	0	1	1
AT1G01140.3_417	HVVELRKTGGDTLEFHKVCDSFY	T	0	0	0	0	0	0	0	0	0	0	0	0	0	0	0	0	0	0	0	0	0	0	0	0	0	0	0	1	1
AT1G01200.1_9	___MNEEMSGESPENNKHVKKPT	S	0	0	0	0	0	0	0	0	0	0	0	0	0	0	0	0	0	0	0	0	0	0	0	0	0	0	0	1	1
AT1G01260.2_395	SAASSRASENNSDGEGGGEWADA	S	0	0	0	0	0	0	0	0	0	0	0	0	0	0	0	0	0	0	0	0	0	1	1	0	0	0	0	0	2
AT1G01300.1_194	IFDPRKSKTYATIPCSSPHCRRL	T	0	0	0	0	0	0	0	0	0	0	0	0	0	0	0	0	0	0	0	0	1	0	0	0	0	0	0	0	1
AT1G01320.1_1114	AFEQQEAARNGTPKPDASIASKG	T	0	0	0	0	0	0	0	0	0	0	0	0	0	0	0	0	0	0	0	0	0	0	0	0	0	0	0	1	1
AT1G01320.1_1184	VEIPREKQKEMSEEDTEETGSEE	S	0	0	0	0	0	0	0	0	0	0	0	0	0	0	0	0	0	0	0	0	0	0	0	0	0	0	0	1	1
AT1G01320.1_1191	QKEMSEEDTEETGSEEGKSSEEN	T	0	0	0	0	0	0	0	0	0	0	0	0	0	0	0	0	0	0	0	0	0	0	0	0	0	0	0	1	1
AT1G01320.1_1193	EMSEEDTEETGSEEGKSSEENHE	S	0	0	0	0	0	0	0	0	0	0	0	0	0	0	0	0	0	0	0	0	0	0	0	0	0	0	0	1	1
AT1G01320.1_1320	TASYSSYADHHSPGLTTQGTKFG	S	0	0	0	0	0	0	0	0	0	0	0	0	0	0	0	0	0	0	0	0	0	0	0	0	0	0	0	1	1
AT1G01320.1_1358	PSSGNAKTAGETSEEDGLKTDAS	T	0	0	0	0	0	0	0	0	1	0	0	0	0	0	0	0	0	0	0	0	0	0	0	1	0	0	0	1	3
AT1G01320.1_1359	SSGNAKTAGETSEEDGLKTDASS	S	0	0	0	0	0	0	0	0	1	0	0	0	0	0	0	0	0	0	0	0	0	0	0	1	1	0	0	1	4
AT1G01320.1_1397	HTKNSVVSLGKSPSYKEVALAPP	S	0	0	0	0	0	0	0	0	0	0	0	0	0	0	0	0	0	0	0	0	0	0	0	0	0	0	0	1	1
AT1G01320.1_1400	NSVVSLGKSPSYKEVALAPPGSI	Y	0	0	0	0	0	0	0	0	1	0	0	0	0	0	0	0	0	0	0	0	0	0	0	0	0	0	0	0	1
AT1G01320.1_1424	KYQVWVPQAEVSDKQEDDEMEKK	S	0	0	0	0	0	0	0	0	0	0	0	0	0	0	0	0	0	0	0	0	0	0	1	0	0	0	0	0	1
AT1G01320.1_149	GGGKNSKQSDTSPPPSPASKDTV	S	0	0	0	0	0	0	0	0	1	0	0	0	0	0	0	0	0	0	0	0	0	0	0	0	0	0	0	0	1
AT1G01320.1_153	NSKQSDTSPPPSPASKDTVVDEA	S	0	0	0	0	0	0	0	0	0	0	0	0	0	0	0	0	0	0	0	0	0	0	0	0	1	0	0	1	2
AT1G01320.1_1552	LKAKLSISTTDSGDASRGLLPNK	S	0	0	0	0	0	0	0	0	0	0	0	0	0	0	0	0	0	0	0	0	0	0	0	0	0	0	0	1	1
AT1G01320.1_594	LKVEGLGKPLKSLNSSKKKTDVS	S	0	0	0	0	0	0	0	0	0	0	0	0	0	0	0	0	0	0	0	0	0	0	0	0	0	0	0	1	1
AT1G01350.1_266	VEDEDDEADKDSDEDENALPFAC	S	0	0	0	0	0	0	0	0	0	0	0	0	0	0	0	0	0	0	0	0	0	0	1	0	1	0	0	0	2
AT1G01370.2_33	ASSSQAAGPTTTPTRRGGEGGDN	T	0	0	0	0	0	0	0	0	0	0	0	0	0	0	0	0	0	0	0	0	0	0	0	0	0	0	0	1	1
AT1G01370.2_53	GDNTQQTNPTTSPATGTRRGAKR	S	0	0	0	0	0	0	0	0	0	0	0	0	0	0	0	0	0	0	0	0	0	0	0	0	0	0	0	1	1
AT1G01440.1_12	MRTSGDVYGADTGSSRSDEDRGF	T	0	0	0	0	0	0	0	0	0	0	0	0	1	0	0	0	0	0	0	0	0	0	0	0	0	0	0	0	1
AT1G01440.1_14	TSGDVYGADTGSSRSDEDRGFKE	S	0	0	0	0	0	0	0	0	0	0	0	0	0	0	0	0	0	0	0	0	0	0	0	0	0	0	0	1	1
AT1G01440.1_17	DVYGADTGSSRSDEDRGFKEDLN	S	0	0	0	0	0	0	0	0	0	0	0	0	0	0	0	0	0	0	0	0	0	0	0	0	0	0	0	1	1
AT1G01440.1_233	ALHHGEKVGPFSPHGGVHTRWPS	S	0	0	0	0	0	0	0	0	0	0	0	0	0	0	0	0	0	0	0	0	0	0	0	0	0	0	0	1	1
AT1G01440.1_244	SPHGGVHTRWPSEIDSEMGGAFA	S	0	0	0	0	0	0	0	0	0	0	0	0	0	0	0	0	0	0	0	1	0	0	0	0	0	0	0	0	1
AT1G01440.1_264	AFARGYVQQAVSDTDSRRCHPLA	S	0	0	0	0	0	0	0	0	0	0	0	0	0	0	0	0	0	0	0	0	0	0	0	0	0	0	0	1	1
AT1G01440.1_33	GFKEDLNESATSPMRNRLDDSNS	S	0	0	0	0	0	0	0	0	0	0	0	0	0	0	0	0	0	0	0	0	1	0	0	0	1	0	0	1	3
AT1G01440.1_375	IHQETKIVHAVSPSDHSNDEDRS	S	0	0	0	0	0	0	0	0	0	0	0	0	0	0	0	0	0	0	0	0	1	0	0	0	0	0	0	1	2
AT1G01440.1_380	KIVHAVSPSDHSNDEDRSSISSE	S	0	0	0	0	0	0	0	0	0	0	0	0	0	0	0	0	0	0	0	0	1	0	0	0	0	0	0	1	2
AT1G01440.1_427	EKSNLLELFEYSNVNRAAITYGM	S	0	0	0	0	0	0	0	0	0	0	0	0	0	0	0	0	0	0	0	0	1	0	0	0	0	0	0	0	1
AT1G01440.1_61	RFVKSSRKEEETDSDSSSSKNTT	T	0	0	0	0	0	0	0	0	0	0	0	0	0	0	0	0	0	0	0	0	0	0	0	0	0	0	0	1	1
AT1G01440.1_63	VKSSRKEEETDSDSSSSKNTTTR	S	0	0	0	0	0	0	0	0	0	0	0	0	0	0	0	0	0	0	0	0	0	0	0	0	0	0	0	1	1
AT1G01440.1_8	____MRTSGDVYGADTGSSRSDE	Y	0	0	0	0	0	0	0	0	0	0	0	0	1	0	0	0	0	0	0	0	0	0	0	0	0	0	0	0	1
AT1G01440.1_94	KQQAELLRKLDSIKDHLLRGGGN	S	0	0	0	0	0	0	0	0	0	0	0	0	0	0	0	0	0	0	0	1	0	0	0	0	0	0	0	0	1
AT1G01470.1_25	DKLTAIPKPEGSVTDVDLKDVNR	S	0	0	0	0	0	0	0	0	0	0	0	0	0	0	0	0	0	0	0	0	1	0	0	0	0	0	0	0	1
AT1G01510.1_398	RREASELKESLSPGQQHVSQNTA	S	0	0	0	0	0	0	0	0	0	0	0	0	0	0	0	0	0	0	0	0	0	0	0	0	0	0	0	1	1
AT1G01510.1_439	SQQKYMQKTDGSSGLNEESTSRR	S	0	0	0	0	0	0	0	0	0	0	0	0	0	0	0	0	0	0	0	0	0	1	0	0	0	0	0	1	2
AT1G01510.1_440	QQKYMQKTDGSSGLNEESTSRRD	S	0	0	0	0	0	0	0	0	0	0	0	0	0	0	0	0	0	0	0	0	0	1	0	0	0	0	0	1	2
AT1G01510.1_456	ESTSRRDDIAMSDTEEVLSSSSR	S	0	0	0	0	0	0	0	0	0	0	0	0	1	0	0	0	0	0	0	0	0	0	0	0	0	0	0	1	2
AT1G01510.1_463	DIAMSDTEEVLSSSSRCASPEDS	S	0	0	0	0	0	0	0	0	0	0	0	0	1	0	0	0	0	0	0	0	0	0	0	0	0	0	0	0	1
AT1G01510.1_470	EEVLSSSSRCASPEDSRSRKTPL	S	0	0	0	0	0	0	0	0	0	0	0	0	0	0	0	0	0	0	0	0	0	0	0	0	1	0	0	1	2
AT1G01510.1_488	RKTPLEVMQESSPNQLVMSSKKF	S	0	0	0	0	0	0	0	0	0	0	0	0	0	0	0	0	0	0	0	0	0	0	0	0	0	0	0	1	1
AT1G01540.2_314	KLLGSESSYVTTRVMGTFGYVAP	T	0	0	0	0	0	0	0	0	0	0	0	0	0	0	0	0	0	0	0	0	0	0	0	0	0	0	0	1	1
AT1G01540.2_459	QETAVVAAGSESGESGSRHHQQK	S	0	0	0	0	0	0	0	0	0	0	0	0	0	0	0	0	0	0	0	0	0	0	0	0	0	0	0	1	1
AT1G01540.2_464	VAAGSESGESGSRHHQQKQR___	S	0	0	0	0	0	0	0	0	0	0	0	0	0	0	0	0	0	0	0	0	0	0	0	0	0	0	0	1	1
AT1G01540.2_67	PRADFASAAIATPPISKEIKEIV	T	0	0	0	0	0	0	0	0	1	0	0	0	0	0	0	0	0	0	0	0	1	0	0	0	0	0	0	1	3
AT1G01540.2_71	FASAAIATPPISKEIKEIVPAQN	S	0	0	0	0	0	0	0	0	0	0	0	0	0	0	0	0	0	0	0	0	0	0	0	0	0	0	0	1	1
AT1G01550.1_337	RSMGASTLQATSPKKAAGKNYRG	S	0	0	0	0	0	0	0	0	0	0	0	0	0	0	0	0	0	0	0	0	1	0	0	0	0	0	0	0	1
AT1G01580.1_467	FISVIRDLIATSQKETCKIPKIT	S	0	0	0	0	0	0	0	0	0	0	0	0	0	0	0	0	0	0	0	0	0	1	0	0	0	0	0	0	1
AT1G01580.1_639	ESKQVQNVDRPSPTSSPTSSWGY	S	0	0	0	0	0	0	0	0	0	0	0	0	0	1	0	0	0	0	0	0	0	1	0	0	0	0	0	0	2
AT1G01580.1_641	KQVQNVDRPSPTSSPTSSWGYNS	T	0	0	0	0	0	0	0	0	0	0	0	0	0	1	0	0	0	0	0	0	0	0	0	0	0	0	0	0	1
AT1G01580.1_643	VQNVDRPSPTSSPTSSWGYNSLR	S	0	0	0	0	0	0	0	0	0	0	0	0	0	0	0	0	0	0	0	0	0	1	0	0	0	0	0	0	1
AT1G01770.1_481	NTSEPETSEHHSPEKMPKLPKEN	S	0	0	0	0	0	0	0	0	0	0	0	0	1	0	0	0	0	0	0	0	0	0	1	0	0	0	0	0	2
AT1G01780.1_89	PGKTEKPELTRTPSKISSIFCGT	T	0	0	0	0	0	0	0	0	0	0	0	0	0	0	0	0	1	0	0	0	0	0	0	0	0	0	0	0	1
AT1G01780.1_91	KTEKPELTRTPSKISSIFCGTQD	S	0	0	0	0	0	0	0	0	0	0	0	0	0	0	0	0	1	0	0	0	0	0	0	0	0	0	0	0	1
AT1G01790.1_120	SNDHRIGESSESSDETEATDLKD	S	0	0	0	0	0	0	0	0	0	0	0	0	0	0	0	0	0	0	0	0	0	1	1	0	0	0	0	0	2
AT1G01790.1_365	SQTPEETQGQLSDEETSQEDAMV	S	0	0	0	0	0	0	0	0	1	0	0	0	0	0	0	0	0	0	0	0	0	0	0	0	0	0	0	0	1
AT1G01790.1_472	KDLPKEGSSLNSPKASFNKSSRF	S	0	0	0	0	0	0	0	0	0	0	0	0	0	0	0	0	0	0	0	0	0	0	0	0	0	0	0	1	1
AT1G01790.1_476	KEGSSLNSPKASFNKSSRFFSAS	S	0	0	0	0	0	0	0	0	1	0	0	0	0	0	0	0	0	0	0	0	0	0	0	0	0	0	0	0	1
AT1G01840.1_111	FIRNKRLKRPLSPSSAVVETSAT	S	0	0	0	0	0	0	0	0	0	0	0	0	0	0	0	0	0	0	0	0	0	1	0	0	0	0	0	1	2
AT1G01840.1_113	RNKRLKRPLSPSSAVVETSATEE	S	0	0	0	0	0	0	0	0	0	0	0	0	0	0	0	0	0	0	0	0	0	0	1	0	0	0	0	0	1
AT1G01840.1_114	NKRLKRPLSPSSAVVETSATEER	S	0	0	0	0	0	0	0	0	0	0	0	0	0	0	0	0	0	0	0	0	0	0	1	0	0	0	0	0	1
AT1G01950.3_528	ESLENEMKLRKSAEEEVSKVKSQ	S	0	0	0	0	0	0	0	0	0	0	0	0	0	0	0	0	0	0	0	0	0	0	0	0	0	0	0	1	1
AT1G01960.1_1021	ERAPGKLQYAASAMIRGSYDGSG	S	0	0	0	0	0	0	0	0	0	0	0	0	0	0	0	0	0	0	0	0	0	0	0	0	0	0	0	1	1
AT1G01960.1_1307	VGSSLRRNPPLSPQGGKIGKQDS	S	0	0	0	0	0	0	0	0	0	0	0	0	0	0	0	0	0	0	0	0	0	1	0	0	0	0	0	1	2
AT1G01960.1_586	KGDGGHGGFERSDSQSELSSGNS	S	0	0	0	0	0	0	0	0	0	0	0	0	0	0	0	0	0	0	0	0	0	1	1	0	0	0	0	0	2
AT1G01960.1_588	DGGHGGFERSDSQSELSSGNSDA	S	0	0	0	0	0	0	0	0	0	0	0	0	1	0	0	0	0	0	0	0	0	1	1	0	0	0	0	1	4
AT1G01960.1_590	GHGGFERSDSQSELSSGNSDALA	S	0	0	0	0	0	0	0	0	0	0	0	0	0	0	0	0	0	0	0	1	0	1	1	0	1	0	0	1	5
AT1G01960.1_597	SDSQSELSSGNSDALAIEQRRAY	S	0	0	0	0	0	0	0	0	0	0	0	0	1	0	0	0	0	0	0	0	0	0	1	0	0	0	0	0	2
AT1G02010.1_481	AGSPENKAKSGSFSLKFDAGKTK	S	0	0	0	0	0	0	0	0	0	0	0	0	0	0	0	0	0	0	1	0	0	0	0	0	0	0	0	0	1
AT1G02010.1_555	SEARTGSVRKSSAPTAVPERKAT	S	0	0	0	0	0	0	0	0	0	0	0	0	0	0	0	0	0	0	1	0	0	0	0	0	0	0	0	0	1
AT1G02065.1_281	QDTGTGKTTPKSPNDSGVKASSS	S	0	0	0	0	0	0	0	0	0	0	0	0	0	0	0	0	0	0	0	0	0	0	0	0	0	0	0	1	1
AT1G02080.1_1258	KQIDLPLDVANSPNTDVPSKLLS	S	0	0	0	0	0	0	0	0	0	0	0	0	0	0	0	0	0	0	0	0	0	1	0	0	0	0	0	0	1
AT1G02080.1_1618	AGDSSSLQFTKSLPTSELNLAES	S	0	0	0	0	0	0	0	0	0	0	0	0	0	0	0	0	0	0	0	0	0	0	1	0	0	0	0	0	1
AT1G02080.1_1621	SSSLQFTKSLPTSELNLAESSDA	T	0	0	0	0	0	0	0	0	0	0	0	0	0	0	0	0	0	0	0	0	0	0	0	0	0	0	0	1	1
AT1G02080.1_1622	SSLQFTKSLPTSELNLAESSDAA	S	0	0	0	0	0	0	0	0	0	0	0	0	0	0	0	0	0	0	0	0	0	0	0	0	0	0	0	1	1
AT1G02080.1_1863	IRNPVTNTAGLSDSSTGNDNNDR	S	0	0	0	0	0	0	0	0	0	0	0	0	0	0	0	0	0	0	0	0	0	0	0	0	0	0	0	1	1
AT1G02080.1_1866	PVTNTAGLSDSSTGNDNNDRQKD	S	0	0	0	0	0	0	0	0	0	0	0	0	0	0	0	0	0	0	0	0	0	0	0	0	0	0	0	1	1
AT1G02080.1_977	PARATTSTRFGSALNIETLVAAA	S	0	0	0	0	0	0	0	0	0	0	0	0	0	0	0	0	0	0	0	1	0	0	0	0	1	0	0	0	2
AT1G02110.1_176	KARQNHKHRPPSDYDAETERSDH	S	0	0	0	0	0	0	0	0	0	0	0	0	0	0	0	0	0	0	0	0	0	0	0	0	0	0	0	1	1
AT1G02110.1_88	SQDAPRVPSSHSPEPPPPPIRSK	S	0	0	0	0	0	0	0	0	0	0	0	0	0	0	0	0	0	0	0	0	0	0	0	0	0	0	0	1	1
AT1G02120.1_203	QVSDGVVKRARSSMDLANELDIP	S	0	0	0	0	0	0	0	0	0	0	0	0	0	0	0	0	0	0	0	0	0	0	0	0	0	0	0	1	1
AT1G02120.1_204	VSDGVVKRARSSMDLANELDIPV	S	0	0	0	0	0	0	0	0	0	0	0	0	0	0	0	0	0	0	0	0	0	0	0	0	0	0	0	1	1
AT1G02120.1_38	SPEVVSDLPPSSPKGSPDRHDPS	S	0	0	0	0	0	0	0	0	0	0	0	0	0	0	0	0	0	0	0	0	1	0	0	1	0	0	0	0	2
AT1G02120.1_42	VSDLPPSSPKGSPDRHDPSTSSP	S	0	0	0	0	0	0	0	0	0	0	0	0	0	0	0	0	0	0	0	0	0	0	0	0	0	0	0	1	1
AT1G02120.1_468	GEPLAAREERVSECDEEGKVEMV	S	0	0	0	0	0	0	0	0	0	0	0	0	0	0	0	0	0	0	0	0	0	0	0	0	0	0	0	1	1
AT1G02120.1_54	PDRHDPSTSSPSPSRGGDNQSEV	S	0	0	0	0	0	0	0	0	0	0	0	0	0	0	0	0	0	0	0	0	0	0	0	0	0	0	0	1	1
AT1G02330.1_27	EEDNDVNKAAISEEEEKRRLALE	S	0	0	0	0	0	0	0	0	0	0	0	0	0	0	0	0	0	0	0	0	0	0	0	0	0	0	0	1	1
AT1G02520.1_634	KDVKTSELSSGSSFRNSNLKKSM	S	0	0	0	0	0	0	0	0	0	0	0	0	0	0	0	0	0	0	0	0	0	1	0	0	0	0	0	0	1
AT1G02520.1_635	DVKTSELSSGSSFRNSNLKKSME	S	0	0	0	0	0	0	0	0	0	0	0	1	0	0	0	0	0	0	0	0	1	1	0	0	0	0	0	1	4
AT1G02520.1_644	GSSFRNSNLKKSMEGTSSVGNSS	S	0	0	0	0	0	0	0	0	0	0	0	1	0	0	0	0	0	0	0	0	0	0	0	0	0	0	0	0	1
AT1G02575.1_123	FGIKRTMSTTMSINPDKNLFLAT	S	0	0	0	0	0	0	0	0	0	0	0	0	1	0	0	0	0	0	0	0	0	0	0	0	0	0	0	0	1
AT1G02730.1_45	IPRASVITNQNSPLSSRATRRTS	S	0	0	0	0	0	0	0	0	0	0	0	0	1	0	0	0	0	0	0	0	0	0	0	0	0	0	0	1	2
AT1G02730.1_56	SPLSSRATRRTSISSGNRRSNGD	S	0	0	0	0	0	0	0	0	0	0	0	0	0	0	0	0	0	0	0	0	0	0	0	0	0	0	0	1	1
AT1G02740.1_3	_________MGSPNAAAETDLTT	S	0	0	0	0	0	0	0	0	0	0	0	0	1	1	0	0	0	0	0	1	0	1	0	0	0	0	0	0	4
AT1G02780.1_200	VAPVAAPAPAATPAPTAAVPKKK	T	0	0	0	0	0	0	0	0	0	0	0	0	0	0	0	0	0	0	0	0	0	1	0	0	0	0	0	0	1
AT1G02780.1_29	GKGKVWLDPNESSDISMANSRQN	S	0	0	0	0	0	0	0	0	0	0	0	0	0	0	0	0	0	0	0	0	0	1	0	0	0	0	0	0	1
AT1G02840.3_269	KSRSPSPRRSRSRSRSPLPSVQK	S	0	0	0	0	0	0	0	0	0	0	0	0	0	0	0	0	0	0	0	0	0	0	0	1	1	0	0	0	2
AT1G02840.3_271	RSPSPRRSRSRSRSPLPSVQKEG	S	0	0	0	0	0	0	0	0	1	0	0	0	0	0	0	0	0	0	0	0	0	0	0	1	1	0	0	0	3
AT1G02840.3_273	PSPRRSRSRSRSPLPSVQKEGSK	S	0	0	0	0	0	0	0	0	1	0	0	0	0	0	0	0	0	0	0	0	0	0	0	1	1	0	0	0	3
AT1G02870.1_108	DPIAKEFEPIDSGSELEEDDLKT	S	0	0	0	0	0	1	0	0	1	0	0	0	1	0	0	0	0	0	0	1	1	1	1	1	1	0	0	1	10
AT1G02870.1_110	IAKEFEPIDSGSELEEDDLKTAL	S	0	0	0	0	0	1	0	0	1	0	0	0	1	0	0	0	0	0	0	1	0	1	1	0	1	0	0	1	8
AT1G02880.3_266	IKKTGLSIQDHTP__________	T	0	0	0	0	0	1	0	0	0	0	0	0	1	1	0	0	0	0	0	0	0	0	1	0	0	0	0	1	5
AT1G02960.2_337	SSLSKEGLLFGSPKLSGGSSLYG	S	0	0	0	0	0	0	0	0	0	0	0	0	0	0	0	0	0	0	0	0	0	0	0	0	0	0	0	1	1
AT1G02990.3_101	QRSPVCSRPKTSPEVQQNQLGGR	S	0	0	0	0	0	0	0	0	0	0	0	0	0	0	0	0	0	0	0	0	0	0	0	0	0	0	0	1	1
AT1G02990.3_246	VSFPLHKDQLLSPLSDDLIQLGS	S	0	0	0	0	0	0	0	0	0	0	0	0	0	0	0	0	0	0	0	0	0	0	0	0	1	0	0	0	1
AT1G03010.1_391	RDETEMIYDFDSPGSPKQSSILK	S	0	0	0	0	0	0	0	0	0	0	0	0	0	0	0	0	0	0	0	0	0	0	0	0	0	0	0	1	1
AT1G03010.1_394	TEMIYDFDSPGSPKQSSILKVSK	S	0	0	0	0	0	0	0	0	0	0	0	0	0	0	0	0	0	0	0	0	1	0	0	0	0	0	0	1	2
AT1G03010.1_532	SNCHQFPQRSGSGAGSGAISPRD	S	0	0	0	0	0	0	0	0	0	0	0	0	0	0	0	0	0	0	0	0	0	0	0	0	0	0	0	1	1
AT1G03010.1_540	RSGSGAGSGAISPRDNYASVRRE	S	0	0	0	0	0	0	0	0	0	0	0	0	0	0	0	0	0	0	0	0	0	0	0	0	0	0	0	1	1
AT1G03060.1_1532	SRFRYDSSSVGSHGDMDDFSVPK	S	0	0	0	0	0	0	0	0	0	0	0	0	0	0	0	0	0	0	0	0	0	0	0	0	0	0	0	1	1
AT1G03060.1_1963	EKHINDADDSGSQGSLPHDQDQS	S	0	0	0	0	0	0	0	0	0	0	0	0	0	0	0	0	0	0	0	0	0	0	0	0	0	0	0	1	1
AT1G03060.1_1966	INDADDSGSQGSLPHDQDQSTKT	S	0	0	0	0	0	0	0	0	0	0	0	0	0	0	0	0	0	0	0	0	0	0	0	1	0	0	0	0	1
AT1G03060.1_2677	LKESDDFKDVASARNGWNDDRAS	S	0	0	0	0	0	0	0	0	0	0	0	0	0	0	0	0	0	0	0	0	0	0	0	0	0	0	0	1	1
AT1G03060.1_2722	PITDTTHVKSETGSPRHSSSAKM	T	0	0	0	0	0	0	0	0	0	0	0	0	1	0	0	0	0	0	0	0	0	0	0	0	0	0	0	0	1
AT1G03060.1_2724	TDTTHVKSETGSPRHSSSAKMDE	S	0	0	0	0	0	0	0	0	0	0	0	0	1	0	0	0	0	0	0	0	0	0	0	0	0	0	0	0	1
AT1G03060.1_473	QTKPTGHSRSRTSSVDSIYDETW	T	0	0	0	0	0	0	0	0	0	0	0	0	0	0	0	0	0	0	0	0	0	1	0	0	0	0	0	0	1
AT1G03060.1_475	KPTGHSRSRTSSVDSIYDETWEQ	S	0	0	0	0	0	0	0	0	0	0	0	0	0	0	0	0	0	0	0	0	0	0	1	0	0	0	0	0	1
AT1G03080.1_1531	KSQNPPKGKSLSEESLVVDKLEI	S	0	0	0	0	0	0	0	0	0	0	0	0	0	0	0	0	0	0	0	0	0	0	0	0	0	0	0	1	1
AT1G03080.1_1534	NPPKGKSLSEESLVVDKLEISDR	S	0	0	0	0	0	0	0	0	0	0	0	0	0	0	0	0	0	0	0	0	0	0	0	0	0	0	0	1	1
AT1G03080.1_1564	ANKRKVLERLNSDLQKLSNLHVA	S	0	0	0	1	0	0	0	0	0	0	0	0	0	0	0	0	0	0	0	0	0	0	0	0	0	0	0	0	1
AT1G03090.2_645	HQFKQKVGIEFSEDEEGVQHRTS	S	0	0	0	0	0	0	0	0	1	0	0	0	0	0	0	0	0	0	0	0	0	0	0	0	0	0	0	1	2
AT1G03130.1_47	SFTKTAIRAEKTESSSAAPAVKE	T	0	0	0	0	0	0	0	0	0	0	0	0	0	0	0	0	0	0	0	0	0	0	0	0	0	0	0	1	1
AT1G03140.1_200	GDRGETREDELSGGESSDVDADK	S	0	0	0	0	0	1	0	0	0	0	0	0	1	0	0	0	0	0	0	0	1	1	0	1	0	0	0	0	5
AT1G03140.1_204	ETREDELSGGESSDVDADKDMKR	S	0	0	0	0	0	0	0	0	0	0	0	0	0	0	0	0	0	0	0	0	1	1	0	0	0	0	0	0	2
AT1G03140.1_205	TREDELSGGESSDVDADKDMKRL	S	0	0	0	0	0	0	0	0	0	0	0	0	0	0	0	0	0	0	0	0	1	0	0	0	0	0	0	0	1
AT1G03150.1_167	KKSVIPLKRPITPDELEYD____	T	0	0	0	0	0	0	0	0	0	0	0	0	0	0	0	0	0	0	0	0	0	1	1	1	1	0	0	1	5
AT1G03250.2_12	MAATNVMRRDESLLIDPQRGDTS	S	0	0	0	0	0	0	0	0	0	0	0	0	0	0	0	0	0	0	0	0	0	0	0	0	0	0	0	1	1
AT1G03350.1_127	GKEAILAAGNESDSSDNNSSQSF	S	0	0	0	0	0	1	0	0	0	0	0	0	1	1	0	0	0	0	0	0	0	0	1	0	1	0	0	1	6
AT1G03350.1_129	EAILAAGNESDSSDNNSSQSFGR	S	0	0	0	0	0	0	0	0	0	0	0	0	1	1	0	0	0	0	0	0	0	0	1	0	0	0	0	1	4
AT1G03350.1_130	AILAAGNESDSSDNNSSQSFGRR	S	0	0	0	0	0	0	0	0	0	0	0	0	1	1	0	0	0	0	0	0	0	0	1	0	0	0	0	1	4
AT1G03350.1_134	AGNESDSSDNNSSQSFGRRDSFS	S	0	0	0	0	0	0	0	0	0	0	0	0	0	0	0	0	0	0	0	0	0	0	1	0	0	0	0	0	1
AT1G03350.1_137	ESDSSDNNSSQSFGRRDSFSSKP	S	0	0	0	0	0	0	0	0	0	0	0	0	0	0	0	0	0	0	0	0	0	0	0	0	0	0	0	1	1
AT1G03350.1_143	NNSSQSFGRRDSFSSKPYSRFDA	S	0	0	0	0	0	1	0	0	1	0	0	0	1	0	0	0	0	0	0	1	0	0	0	0	0	0	0	0	4
AT1G03350.1_19	FTEDLDPPETESESDSPKHSEEH	S	0	0	0	0	0	0	0	0	0	0	0	0	1	0	0	0	0	0	0	0	0	1	1	0	0	0	0	0	3
AT1G03350.1_21	EDLDPPETESESDSPKHSEEHEH	S	0	0	0	0	0	0	0	0	0	0	0	0	1	0	0	0	0	0	0	0	0	1	1	0	0	0	0	0	3
AT1G03350.1_23	LDPPETESESDSPKHSEEHEHPE	S	0	0	0	0	0	1	0	0	0	0	0	0	1	0	0	0	0	0	0	0	1	0	1	0	1	0	0	0	5
AT1G03350.1_339	KTDKDSEEKKETDSEEVPEEKSF	T	0	0	0	0	0	0	0	0	0	0	0	0	0	0	0	0	0	0	0	0	0	0	0	0	1	0	0	0	1
AT1G03350.1_341	DKDSEEKKETDSEEVPEEKSFVD	S	0	0	0	0	0	0	0	0	0	0	0	0	0	0	0	0	0	0	0	0	0	0	0	0	0	0	0	1	1
AT1G03350.1_434	IDGKETSRSGGSPNRAELRKRLS	S	0	0	0	0	0	1	0	0	1	0	0	0	1	0	0	0	0	0	0	0	0	0	0	0	0	0	0	1	4
AT1G03350.1_64	GLMKTLATRSESVIETYRRDLEE	S	0	0	0	0	0	0	0	0	0	0	0	0	0	0	0	0	0	0	0	0	0	0	1	1	0	0	0	1	3
AT1G03370.1_129	ILLKICFSQKNSVLDLTSSGDQT	S	0	0	0	0	0	0	0	0	0	0	0	0	0	0	0	0	0	0	0	0	0	0	0	0	0	0	0	1	1
AT1G03370.1_161	LESPIDPSTCASPSRSDDASSIP	S	0	0	0	0	0	0	0	0	0	0	0	0	0	0	0	0	0	0	0	0	0	0	0	0	0	0	0	1	1
AT1G03370.1_838	EESEQKLQSEESGLFLGVDDVRF	S	0	0	0	0	0	0	0	0	0	0	0	0	0	0	0	0	0	0	0	1	0	0	0	0	0	0	0	0	1
AT1G03380.1_762	KKLLPVFDHFHSTKATLEDRFSM	S	0	0	0	0	0	0	0	0	0	0	0	0	0	0	0	0	0	0	0	0	0	0	0	0	0	0	0	1	1
AT1G03380.1_772	HSTKATLEDRFSMKCYHTSATGS	S	0	0	0	0	0	0	0	0	0	0	0	0	0	0	0	0	0	0	0	0	0	0	0	0	0	0	0	1	1
AT1G03445.1_395	PEASSFIMRSTSEIAMDRLAEAH	S	0	0	0	0	0	0	0	0	0	0	0	0	1	0	0	0	0	0	0	0	0	0	0	0	0	0	0	0	1
AT1G03445.1_444	VGNRGGLVRTASLDQSTQDLHKK	S	0	0	0	0	0	1	0	0	0	0	0	0	1	0	0	0	0	0	0	0	0	0	0	0	0	0	0	0	2
AT1G03530.1_235	KVSLAVDDDEKSDEAKGEMDSAE	S	0	0	0	0	0	1	0	0	1	0	0	0	1	0	0	0	0	0	0	0	0	0	0	0	1	0	0	1	5
AT1G03530.1_494	NDEEIPDELEFSDDEKEAEYRRM	S	0	0	0	0	0	0	0	0	1	0	0	0	1	0	0	0	0	0	0	1	0	0	1	0	1	0	0	0	5
AT1G03590.1_407	CLQRNVTVRSLSTDQENNSYGKV	S	0	0	0	0	0	0	0	0	0	0	0	0	0	0	0	0	0	0	0	0	0	0	0	0	0	0	0	1	1
AT1G03590.1_41	MGKRGFSDRMVSLHNLVSIPNRI	S	0	0	0	0	0	0	0	0	0	0	0	0	0	0	0	0	0	0	0	0	0	0	0	0	0	0	0	1	1
AT1G03600.1_87	KDTSAVISKVRSTLSMQKTDPNV	S	0	0	0	0	0	0	0	0	0	0	0	0	0	0	0	0	0	0	0	0	0	0	0	0	0	0	0	1	1
AT1G03740.1_102	VVHDQELRRASSAVVDSDLDIDP	S	0	0	0	0	0	0	0	0	0	0	0	0	0	0	0	0	0	0	0	0	0	0	0	0	0	0	0	1	1
AT1G03740.1_107	ELRRASSAVVDSDLDIDPKVVKA	S	0	0	0	0	0	0	0	0	0	0	0	0	0	0	0	0	0	0	0	0	0	0	0	0	0	0	0	1	1
AT1G03740.1_174	RVVHRELKRGSSIVSPKDAERKQ	S	0	0	0	0	0	0	0	0	0	0	0	0	0	0	0	0	0	0	0	0	0	0	0	0	0	0	0	1	1
AT1G03740.1_177	HRELKRGSSIVSPKDAERKQVAA	S	0	0	0	0	0	0	0	0	0	0	0	0	0	0	0	0	0	0	0	0	0	0	0	0	0	0	0	1	1
AT1G03740.1_614	RNNQTGVRISHSGPLMSNRNMAK	S	0	0	0	0	0	0	0	0	0	0	0	0	0	0	0	0	0	0	0	0	0	0	0	0	0	0	0	1	1
AT1G03740.1_653	RVNPKMLSGSVSSKTLLERQDQP	S	0	0	0	0	0	0	0	0	0	0	0	0	0	0	0	0	0	0	0	0	0	0	0	0	0	0	0	1	1
AT1G03740.1_666	KTLLERQDQPVTNQRRRDRRAYN	T	0	0	0	0	0	0	0	0	0	0	0	0	0	0	0	0	0	0	0	0	0	0	0	0	0	0	0	1	1
AT1G03740.1_706	WYNPSDSKIYMSGPLLAQPSRVD	S	0	0	0	0	0	0	0	0	0	0	0	0	0	0	0	0	0	0	0	0	0	0	0	0	0	0	0	1	1
AT1G03760.1_174	IHSSEKEPCNLSEGETEEGELED	S	0	0	0	0	0	0	0	0	0	0	0	0	1	0	0	0	0	0	0	0	0	0	1	0	1	0	0	0	3
AT1G03760.1_178	EKEPCNLSEGETEEGELEDDDFA	T	0	0	0	0	0	0	0	0	0	0	0	0	0	0	0	0	0	0	0	0	0	0	1	0	0	0	0	0	1
AT1G03770.2_244	RRNCRNIEQDTSEANDDDDQNKR	S	0	0	0	0	0	0	0	0	0	0	0	0	1	0	0	0	0	0	0	0	0	0	0	0	0	0	0	0	1
AT1G03800.1_244	LRMEPDLDLNASP__________	S	0	0	0	0	0	1	0	0	0	0	0	0	1	0	0	0	0	0	0	0	0	0	0	0	0	0	0	0	2
AT1G03840.1_60	NPDPEAEVIALSPKTLMATNRFL	S	0	0	0	0	0	0	0	0	0	0	0	0	0	1	0	0	0	0	0	0	1	0	0	0	0	0	0	0	2
AT1G03900.1_213	APPPKAAGVTRSPLPPPPNDPVA	S	0	0	0	0	0	0	0	0	0	0	0	0	0	0	0	0	0	0	1	0	0	0	0	0	0	0	0	1	2
AT1G03900.1_259	KKNLPSTAGSGSSKSTGAASGWA	S	0	0	0	0	0	0	0	0	0	0	0	0	0	0	0	0	0	0	0	0	0	0	0	0	0	0	0	1	1
AT1G03910.2_450	LRRHLHRLEQLSEGEDDVEVNPG	S	0	0	0	0	0	1	0	1	1	0	0	0	1	1	0	0	0	0	1	1	0	1	1	1	1	0	0	1	12
AT1G03930.1_348	ENRFSGAVEAFSRRHPATSTTRD	S	0	0	0	0	0	0	0	0	0	0	0	0	0	0	0	0	0	0	0	0	0	0	0	0	0	0	0	1	1
AT1G03930.1_366	STTRDRSASRNSVDGPLSKHPPG	S	0	0	0	0	0	0	0	0	0	0	0	0	0	0	0	0	0	0	0	0	0	0	0	0	0	0	0	1	1
AT1G03930.1_404	RRAIPSSSRPSSAGGPSDSRSSS	S	0	0	0	0	0	0	0	0	0	0	0	0	0	0	0	0	0	0	0	0	0	0	0	0	0	0	0	1	1
AT1G03930.1_428	LVTSTGGVGTVSNRASTSQRIQA	S	0	0	0	0	0	0	0	0	0	0	0	0	0	0	0	0	0	0	0	0	1	0	0	0	0	0	0	1	2
AT1G03930.1_443	STSQRIQAGNESRTSSFSRAARN	S	0	0	0	0	0	0	0	0	0	0	0	0	0	0	0	0	0	0	0	0	0	0	0	0	0	0	0	1	1
AT1G03930.1_463	ARNTREDPLRRSLELLTLRK___	S	0	0	0	0	0	0	0	0	0	0	0	0	0	0	0	0	0	0	0	0	0	0	0	0	0	0	0	1	1
AT1G03960.1_100	SGSPRFSRQRTSPPSLHSPLRSL	S	0	0	0	0	0	0	0	0	0	0	0	0	0	0	0	0	0	0	0	0	0	0	0	0	0	0	0	1	1
AT1G03970.1_129	FLAKAEMDEGASDEIDVKIPTER	S	0	0	0	0	0	0	0	0	0	0	0	0	0	0	0	0	0	0	0	0	0	0	0	0	0	0	0	1	1
AT1G03980.1_352	CDGDEILSGYESDESCCKETCVK	S	0	0	0	0	0	0	0	0	0	0	0	0	1	0	0	0	0	0	0	0	0	0	0	0	0	0	0	0	1
AT1G04010.1_177	ERDLYFHKLKLTFETALKLRGGP	T	0	0	0	0	0	0	0	0	0	0	0	0	0	0	1	0	0	0	0	0	0	0	0	0	0	0	0	0	1
AT1G04050.1_178	RGLAMTVYNNASPSSSSRLSMEP	S	0	0	0	0	0	0	0	0	0	0	0	0	0	0	0	0	0	0	0	0	0	0	0	0	0	0	0	1	1
AT1G04050.1_63	DAIFDEADAQSTEKNKKEEEKKK	T	0	0	0	0	0	0	0	0	0	0	0	0	0	0	0	0	0	0	0	0	0	1	0	0	0	0	0	0	1
AT1G04080.3_295	SESGEKADEGRSQVDGSTEQSPK	S	0	0	0	0	0	0	0	0	0	0	0	0	0	0	0	0	0	0	0	0	0	0	1	0	0	0	0	1	2
AT1G04080.3_301	ADEGRSQVDGSTEQSPKLESASS	T	0	0	0	0	0	0	0	0	0	0	0	0	1	0	0	0	0	0	0	0	0	1	1	0	0	0	0	0	3
AT1G04080.3_304	GRSQVDGSTEQSPKLESASSTEP	S	1	0	0	0	0	0	0	0	0	0	0	0	1	0	0	0	0	0	0	0	0	1	1	1	1	0	0	1	7
AT1G04080.3_309	DGSTEQSPKLESASSTEPEELKK	S	0	0	0	0	0	0	0	0	0	0	0	0	1	0	0	0	0	0	0	0	0	0	1	0	0	0	0	0	2
AT1G04080.3_311	STEQSPKLESASSTEPEELKKYV	S	0	0	0	0	0	0	0	0	0	0	0	0	0	0	0	0	0	0	0	0	0	0	1	0	0	0	0	0	1
AT1G04080.3_684	PHRSTSELKKRSADDFLASDRTK	S	0	0	0	0	0	0	0	0	0	0	0	0	0	0	0	0	0	0	0	0	0	0	0	0	0	0	0	1	1
AT1G04080.3_97	EERLWNIVRANSLEFNAWTALID	S	0	0	0	0	0	0	0	0	0	0	0	0	0	0	0	0	0	0	0	0	0	0	0	0	1	0	0	0	1
AT1G04120.1_208	WRGVSGIQVTRSSSDLQEPLLVE	S	0	0	0	0	0	0	0	0	0	0	0	0	1	0	0	0	0	0	0	0	0	0	0	0	0	0	0	0	1
AT1G04120.1_898	ETLAKEVQEGGSASDLKAIKEKK	S	0	0	0	0	0	0	0	0	0	0	0	0	0	0	0	0	0	0	0	0	0	0	0	0	0	0	0	1	1
AT1G04210.1_156	LLSEISGLKCLTRLSVCHFSIRY	T	0	0	0	0	0	0	0	0	0	0	0	0	0	0	1	0	0	0	0	0	0	0	0	0	0	0	0	0	1
AT1G04280.1_199	VTKDLKVKRVISTLVEEMRVIGS	S	0	0	0	0	0	0	0	0	0	0	0	0	0	1	0	0	0	0	0	1	0	0	0	1	1	0	0	1	5
AT1G04280.1_200	TKDLKVKRVISTLVEEMRVIGSG	T	0	0	0	0	0	0	0	0	0	0	0	0	0	1	0	0	0	0	0	0	0	0	0	0	0	0	0	0	1
AT1G04300.3_1001	HGELLSGGRTRSFGEEGLHYMAR	S	0	0	0	0	0	0	0	0	0	0	0	0	0	0	0	0	0	0	0	0	0	0	0	0	0	0	0	1	1
AT1G04300.3_716	DRPKEKSTAVLSSPRNVAKNPSP	S	0	0	0	0	0	0	0	0	0	0	0	0	0	0	0	0	0	0	0	0	0	1	0	0	0	0	0	0	1
AT1G04300.3_717	RPKEKSTAVLSSPRNVAKNPSPL	S	0	0	0	0	0	0	0	0	0	0	0	0	0	0	0	0	0	0	0	0	0	1	0	0	0	0	0	1	2
AT1G04400.2_523	ANTIKEPGLCPSVSSNDQQVPSA	S	0	0	0	0	0	0	0	0	0	0	0	0	0	0	0	0	0	0	0	0	0	0	0	0	0	0	0	1	1
AT1G04400.2_525	TIKEPGLCPSVSSNDQQVPSAVR	S	0	0	0	0	0	0	0	0	0	0	0	0	0	0	0	0	0	0	0	0	0	0	1	0	0	0	0	0	1
AT1G04400.2_605	GIQDSSDQITTSLGKNGCK____	S	0	0	0	0	0	1	0	0	0	0	0	0	1	0	0	0	0	0	0	0	1	0	1	0	1	0	0	0	5
AT1G04410.1_203	QYPDVNHAKVQTSSGEKPVRELV	T	0	0	0	0	0	0	0	0	0	0	0	0	0	0	0	0	0	0	0	0	0	0	0	0	0	0	0	1	1
AT1G04410.1_204	YPDVNHAKVQTSSGEKPVRELVK	S	0	0	0	0	0	0	0	0	1	0	0	0	0	0	0	0	0	0	0	0	0	1	0	0	0	0	0	0	2
AT1G04410.1_205	PDVNHAKVQTSSGEKPVRELVKD	S	0	0	0	0	0	0	0	0	1	0	0	0	0	0	0	0	0	0	0	0	0	0	0	0	0	0	0	1	2
AT1G04440.1_384	SKDTQNQERPNSLSRNLSSSRKA	S	0	0	0	0	0	0	0	0	0	0	0	0	0	0	0	0	0	0	0	0	0	0	0	0	0	0	0	1	1
AT1G04450.1_138	NTRRHHRSRHGSIDSSNDPSVRR	S	0	0	0	0	0	0	0	0	0	0	0	0	0	0	0	0	0	0	1	0	0	0	0	0	0	0	0	0	1
AT1G04510.1_519	FGLPDDDNTEDSAQDS_______	S	0	0	0	0	0	0	0	0	0	0	0	0	0	1	0	0	0	0	0	0	0	1	1	1	1	0	0	1	6
AT1G04510.1_523	DDDNTEDSAQDS___________	S	0	0	0	0	0	0	0	0	0	0	0	0	0	0	0	0	0	0	0	0	0	1	1	0	0	0	0	1	3
AT1G04530.1_36	TGIEENLERTVTIGDAIDGGEFS	T	0	0	0	0	0	0	0	0	0	0	0	0	0	0	0	0	0	0	0	0	0	0	1	0	0	0	0	0	1
AT1G04530.1_4	________MLKSEASLSIYCDSG	S	0	0	0	0	0	0	0	0	0	0	0	0	0	0	0	0	0	0	0	0	0	0	1	0	0	0	0	0	1
AT1G04530.1_7	_____MLKSEASLSIYCDSGDGF	S	0	0	0	0	0	0	0	0	0	0	0	0	0	0	0	0	0	0	0	0	0	0	1	0	0	0	0	0	1
AT1G04530.1_88	DELGFEIERPPSPPMHLAAGLGI	S	0	0	0	0	0	0	0	0	0	0	0	0	0	0	0	0	0	0	0	0	1	0	0	0	0	0	0	0	1
AT1G04550.2_63	RSAESSSHQGASPPRSSQVVGWP	S	0	0	0	0	0	0	0	0	0	0	0	0	0	0	0	0	0	0	0	0	0	0	0	0	0	0	0	1	1
AT1G04700.1_229	VFLVPSTESSESPKIFHERNMNI	S	0	0	0	0	0	0	0	0	0	0	0	0	0	0	0	0	0	0	1	0	1	0	0	0	0	0	0	0	2
AT1G04700.1_405	HPEVNLHDRRPSDDIYPHGQAYI	S	0	0	0	0	0	0	0	0	0	0	0	0	0	0	0	0	0	0	1	0	0	0	0	0	0	0	0	0	1
AT1G04780.1_356	KRQLELALKLDSPEESSNGESSR	S	0	0	0	0	0	0	0	0	1	0	0	0	0	0	0	0	0	0	0	0	0	1	0	0	1	0	0	1	4
AT1G04780.1_365	LDSPEESSNGESSRISQKQNSCS	S	0	0	0	0	0	0	0	0	0	0	0	0	0	0	0	0	0	0	0	0	0	0	0	0	0	0	0	1	1
AT1G04780.1_374	GESSRISQKQNSCSFEDREIPVT	S	0	0	0	0	0	0	0	0	0	0	0	0	0	0	0	0	0	0	0	0	0	0	0	0	0	0	0	1	1
AT1G04780.1_376	SSRISQKQNSCSFEDREIPVTDG	S	0	0	0	0	0	0	0	0	0	0	0	0	0	0	0	0	0	0	0	0	0	0	0	0	0	0	0	1	1
AT1G04780.1_419	GHRRSSVPPRNSLCVDEKVSDLL	S	0	0	0	0	0	0	0	0	0	0	0	0	0	0	0	0	0	0	0	0	1	0	0	0	0	0	0	1	2
AT1G04780.1_435	EKVSDLLGDDDSPSRGGRQIKPG	S	0	0	0	0	0	1	0	0	0	0	0	0	1	1	0	0	0	0	0	0	0	1	1	1	1	0	0	1	8
AT1G04780.1_437	VSDLLGDDDSPSRGGRQIKPGRH	S	0	0	0	0	0	0	0	0	0	0	0	0	0	0	0	0	0	0	0	0	0	0	1	0	0	0	0	1	2
AT1G04780.1_572	EELEAIEDEFVTPPSSPTSSVKN	T	0	0	0	0	0	0	0	0	0	0	0	0	0	0	0	0	0	0	0	0	1	0	1	0	0	0	0	0	2
AT1G04780.1_584	PPSSPTSSVKNSPREETQSSSNP	S	0	0	0	0	0	0	0	0	0	0	0	0	0	0	0	0	0	0	0	0	1	0	0	0	0	0	0	0	1
AT1G04780.1_607	SSSWFQWIKTPSQRPSTSSSSGG	S	0	0	0	0	0	0	0	0	0	0	0	0	0	0	0	0	0	0	0	0	0	0	0	0	0	0	0	1	1
AT1G04830.2_64	APPPSSNTSVPSPSHRPRNGNSI	S	0	0	0	0	0	0	0	0	0	0	0	0	0	0	0	0	0	0	0	0	0	0	0	0	0	0	0	1	1
AT1G04860.1_196	IKGRSLNNLASSDIEDQCSGSGS	S	0	0	0	0	0	0	0	0	0	0	0	0	1	0	0	0	0	0	0	0	0	0	1	0	0	0	0	0	2
AT1G04860.1_822	ESKGTQDEDEDSEKVITVKRDAT	S	0	0	0	0	0	0	0	0	0	0	0	0	0	0	0	0	0	0	0	0	1	0	0	0	0	0	0	0	1
AT1G04880.1_431	KEKNGDVVMETSPLKKADEPTVA	S	0	0	0	0	0	0	0	0	0	0	0	0	1	0	0	0	0	0	0	0	0	0	0	0	0	0	0	0	1
AT1G04920.1_130	RDATEDLSEDLSEGEKGDGLGEI	S	0	0	0	0	0	0	0	0	0	0	0	0	0	0	0	0	0	0	1	0	0	0	0	0	0	0	0	0	1
AT1G04920.1_146	GDGLGEIVQPETPRRQLQRNLSN	T	0	0	0	0	0	0	0	0	0	0	0	0	0	0	0	0	0	0	1	0	0	0	0	0	0	0	0	1	2
AT1G04920.1_156	ETPRRQLQRNLSNLEIWSDDKKE	S	0	0	0	0	0	0	0	0	0	0	0	0	0	0	0	0	0	0	1	0	0	0	1	0	0	0	0	1	3
AT1G04950.2_430	DPHKRKLSVDSSENQSPQKRLIT	S	0	0	0	0	0	0	0	0	0	0	0	0	0	0	0	0	0	0	0	0	0	1	0	0	0	0	0	0	1
AT1G04950.2_434	RKLSVDSSENQSPQKRLITMDGP	S	0	0	0	0	0	1	0	0	1	0	0	0	1	0	0	0	0	0	0	0	0	1	1	1	1	0	0	1	8
AT1G04990.2_402	NGEVQDLSEDASSP_________	S	0	0	0	0	0	0	0	0	0	0	0	0	0	0	0	0	0	0	0	0	0	1	0	0	0	0	0	0	1
AT1G05150.1_114	TIKGSEAASSSSITDERAVEAQK	S	0	0	0	0	0	0	0	0	0	0	0	0	0	0	0	0	0	0	0	0	0	0	0	0	0	0	0	1	1
AT1G05150.1_182	ADNNNNNVDAFSDAGWSRELGPS	S	0	0	0	0	0	0	0	0	0	0	0	0	0	0	0	0	0	0	0	0	0	0	0	0	0	0	0	1	1
AT1G05150.1_187	NNVDAFSDAGWSRELGPSSEISE	S	0	0	0	0	0	0	0	0	0	0	0	0	0	0	0	0	0	0	0	0	0	0	0	0	0	0	0	1	1
AT1G05150.1_194	DAGWSRELGPSSEISEKRIYWEE	S	0	0	0	0	0	0	0	0	0	0	0	0	0	0	0	0	0	0	0	0	0	0	0	0	0	0	0	1	1
AT1G05150.1_197	WSRELGPSSEISEKRIYWEESSH	S	0	0	0	0	0	0	0	0	0	0	0	0	0	0	0	0	0	0	0	0	0	0	0	0	0	0	0	1	1
AT1G05150.1_565	RKEMRDNDVPVSYSGSGGPTKSI	S	0	0	0	0	0	0	0	0	0	0	0	0	0	0	0	0	0	0	0	0	0	0	1	0	0	0	0	0	1
AT1G05150.1_566	KEMRDNDVPVSYSGSGGPTKSIR	Y	0	0	0	0	0	0	0	0	0	0	1	0	0	0	0	1	0	0	0	0	0	0	0	0	0	0	0	0	2
AT1G05150.1_567	EMRDNDVPVSYSGSGGPTKSIRK	S	0	0	0	1	0	1	0	0	1	0	0	1	1	1	0	0	0	0	0	0	0	1	1	0	0	0	0	1	9
AT1G05150.1_569	RDNDVPVSYSGSGGPTKSIRKPN	S	0	0	0	0	0	1	0	0	0	0	0	0	1	0	0	0	0	0	0	0	0	0	0	0	0	0	0	1	3
AT1G05150.1_573	VPVSYSGSGGPTKSIRKPNLEEI	T	0	0	0	0	0	0	0	0	0	0	0	0	1	0	0	0	0	0	0	0	0	0	1	0	0	0	0	0	2
AT1G05190.1_90	YPREVELTKEESGFLRVKKTVET	S	0	0	0	0	0	0	0	0	0	0	0	0	0	0	0	0	0	0	0	0	0	0	0	0	0	0	0	1	1
AT1G05200.2_946	QKSSKKLKSTQSAAGTSQSQHGE	S	0	0	0	0	0	0	0	0	0	0	0	0	0	0	0	0	0	0	0	0	0	0	0	0	0	0	0	1	1
AT1G05270.1_64	EEEFRGSDSVFSGGDGGGADDDG	S	0	0	0	0	0	0	0	0	0	0	0	0	1	0	0	0	0	0	0	0	0	0	0	0	0	0	0	1	2
AT1G05320.3_605	SALVAEKSVLESKFEQVEIHLKE	S	0	0	0	0	0	0	0	0	0	0	0	0	0	0	0	0	0	0	0	0	1	0	0	0	0	0	0	0	1
AT1G05350.1_409	EYEKAIAIASGSGETEEEDDLED	S	0	0	0	0	0	0	0	0	0	0	0	0	0	0	0	0	0	0	0	0	0	0	1	0	0	0	0	0	1
AT1G05350.1_412	KAIAIASGSGETEEEDDLEDLKK	T	0	0	0	0	0	0	0	0	0	0	0	0	0	0	0	0	0	0	0	0	0	0	0	1	1	0	0	0	2
AT1G05380.1_257	PFRKSNNVDNNSESEESDMSRKS	S	0	0	0	0	0	0	0	0	0	0	0	0	0	0	0	0	0	0	0	0	0	0	0	0	0	0	0	1	1
AT1G05380.1_259	RKSNNVDNNSESEESDMSRKSKR	S	0	0	0	0	0	0	0	0	0	0	0	0	0	0	0	0	0	0	0	0	0	0	0	0	0	0	0	1	1
AT1G05410.1_134	LPQKQVQLPVYSSDEDPMRDDGS	S	0	0	0	0	0	0	0	0	0	0	0	0	1	0	0	0	0	0	0	0	0	0	0	0	0	0	0	0	1
AT1G05410.1_135	PQKQVQLPVYSSDEDPMRDDGSD	S	0	0	0	0	0	0	0	0	0	0	0	0	1	0	0	0	0	0	0	0	0	0	0	0	0	0	0	0	1
AT1G05460.1_8	____MSVSGYKSDDEYSVIADKG	S	0	0	0	0	0	0	0	0	0	0	0	0	0	0	0	0	0	0	0	0	0	0	1	0	0	0	0	1	2
AT1G05460.1_885	NNGGTKEKNEWSDGWNSNGGGTK	S	0	0	0	0	0	1	0	0	0	0	0	0	1	0	0	0	0	0	0	0	0	0	0	0	0	0	0	0	2
AT1G05460.1_890	KEKNEWSDGWNSNGGGTKKKDEW	S	0	0	0	0	0	1	0	0	0	0	0	0	1	0	0	0	0	0	0	0	0	0	0	0	0	0	0	0	2
AT1G05460.1_973	EECCDGWKDGGSGEEIKNGGKFE	S	0	0	0	0	0	1	0	0	0	0	0	0	1	0	0	0	0	0	0	0	0	0	0	0	0	0	0	1	3
AT1G05460.1_998	GDFVAKEEDEWSDGWK_______	S	0	0	0	0	0	1	0	0	0	0	0	0	1	0	0	0	0	0	0	0	0	0	0	0	1	0	0	0	3
AT1G05500.1_418	TSLERVLKNDTTDEENASSRKRK	T	0	0	0	0	0	0	0	0	0	0	0	0	0	0	0	0	0	0	0	0	0	0	0	0	0	0	0	1	1
AT1G05520.1_238	PVGGFPMGRDNSANFGYSGVNRF	S	0	0	0	0	0	1	0	0	0	0	0	0	1	0	0	0	0	0	0	0	0	0	1	0	0	0	0	1	4
AT1G05630.1_45	DHKPHHQIRKHSLDEVPRSATLA	S	0	0	0	0	0	0	0	0	0	0	0	0	0	0	0	0	0	0	1	0	0	0	0	0	0	0	0	0	1
AT1G05640.1_94	KSFRVVMERQLSFMNVGGERKKK	S	0	0	0	0	0	0	0	0	0	0	0	0	0	0	0	0	0	0	0	0	0	0	0	0	0	0	0	1	1
AT1G05660.1_364	CTGITLQDIKLTYNKGTPATSFC	T	0	0	0	0	0	0	0	0	0	0	0	0	1	0	0	0	0	0	0	0	0	0	0	0	0	0	0	0	1
AT1G05660.1_365	TGITLQDIKLTYNKGTPATSFCF	Y	0	0	0	0	0	0	0	0	0	0	0	0	1	0	0	0	0	0	0	0	0	0	0	0	0	0	0	0	1
AT1G05660.1_369	LQDIKLTYNKGTPATSFCFNAVG	T	0	0	0	0	0	0	0	0	0	0	0	0	1	0	0	0	0	0	0	0	0	0	0	0	0	0	0	0	1
AT1G05660.1_372	IKLTYNKGTPATSFCFNAVGKSL	T	0	0	0	0	0	0	0	0	0	0	0	0	1	0	0	0	0	0	0	0	0	0	0	0	0	0	0	0	1
AT1G05660.1_373	KLTYNKGTPATSFCFNAVGKSLG	S	0	0	0	0	0	0	0	0	0	0	0	0	1	0	0	0	0	0	0	0	0	0	0	0	0	0	0	0	1
AT1G05710.2_159	ADIWAPVKTPLSPAFSVTSQSPF	S	0	0	0	0	0	0	0	0	0	0	0	0	0	0	0	0	0	0	0	0	0	1	0	0	0	0	0	0	1
AT1G05805.1_144	SSGSYSLARQRSSPADFFTYLAS	S	0	0	0	0	0	1	0	0	0	0	0	0	1	0	0	0	0	0	0	0	0	0	0	0	0	0	0	0	2
AT1G05805.1_145	SGSYSLARQRSSPADFFTYLASD	S	0	0	0	0	0	0	0	0	0	0	0	0	0	0	0	0	1	0	0	0	0	0	0	0	0	0	0	0	1
AT1G05805.1_170	NFSLNQPTSDYSPQGGSNGGRGH	S	0	0	0	0	0	0	0	0	0	0	0	0	0	0	0	0	0	0	0	0	0	0	0	0	0	0	0	1	1
AT1G05805.1_189	GRGHSRLKSQLSFTNHDSLARIN	S	0	0	0	0	0	1	0	0	1	0	0	0	1	0	0	0	1	0	0	0	1	1	1	0	1	0	0	1	9
AT1G05805.1_191	GHSRLKSQLSFTNHDSLARINEV	T	0	0	0	0	0	0	0	0	0	0	0	0	0	0	0	0	1	0	0	0	0	0	0	0	0	0	0	0	1
AT1G05805.1_195	LKSQLSFTNHDSLARINEVNETP	S	0	0	0	0	0	0	0	0	0	0	0	0	0	0	0	0	0	0	0	0	0	0	0	0	0	0	0	1	1
AT1G05805.1_28	LPGGGGLIRYGSAPGSFLNSVVD	S	0	0	0	0	0	0	0	0	0	0	0	0	1	0	0	0	0	0	0	0	0	1	0	0	0	0	0	0	2
AT1G05830.1_99	RRKRRRRRRRESFLELAILQNEG	S	0	0	0	0	0	0	0	0	0	0	0	0	0	0	0	0	0	0	0	0	0	0	0	0	0	0	0	1	1
AT1G05860.1_19	NPSSSKPPRHPSPIIASTPSKSG	S	0	0	0	0	0	0	0	0	0	0	0	0	0	0	0	0	0	0	0	0	0	0	0	0	0	0	0	1	1
AT1G05870.3_39	NEAWVEISSRRSFVAGEGSRKKL	S	0	0	0	0	0	0	0	0	0	0	0	0	0	0	1	0	0	0	0	0	0	0	0	0	0	0	0	0	1
AT1G05890.2_165	RTVGILEGPVVTTPDGREFTCGI	T	0	0	0	0	0	0	0	0	0	0	0	0	0	0	0	0	0	0	0	0	0	1	0	0	0	0	0	0	1
AT1G05890.2_166	TVGILEGPVVTTPDGREFTCGIC	T	0	0	0	0	0	1	0	0	0	0	0	0	1	0	0	0	0	0	0	0	1	1	0	0	1	0	0	0	5
AT1G05910.1_289	SRPHKRHRFTRTDDSDDSLLVDE	T	0	0	0	0	0	0	0	0	0	0	0	0	1	0	0	0	0	0	0	0	0	0	0	0	0	0	0	0	1
AT1G05910.1_292	HKRHRFTRTDDSDDSLLVDELDQ	S	0	0	0	0	0	0	0	0	0	0	0	0	1	0	0	0	0	0	0	0	0	0	0	0	0	0	0	0	1
AT1G05960.2_265	DTKIPNMTKKVSFKPNPVTDYKL	S	0	0	0	0	0	0	0	0	0	0	0	0	0	0	0	0	0	0	0	0	0	0	0	0	0	0	0	1	1
AT1G06070.1_153	NELASTSNLQSTPGSSSERPRIR	T	0	0	0	0	0	0	0	0	0	0	0	0	0	0	0	0	0	0	1	0	0	0	0	0	0	0	0	0	1
AT1G06070.1_158	TSNLQSTPGSSSERPRIRHQHSQ	S	0	0	0	0	0	0	0	0	0	0	0	0	0	0	0	0	0	0	1	0	0	0	0	0	0	0	0	0	1
AT1G06070.1_404	SGASELRRPMPSPGQKESVTSPD	S	0	0	0	0	0	0	0	0	0	0	0	0	0	0	0	0	0	0	0	0	0	0	0	0	0	0	0	1	1
AT1G06070.1_410	RRPMPSPGQKESVTSPDRETPLT	S	0	0	0	0	0	0	0	0	0	0	0	0	0	0	0	0	0	0	0	0	0	0	1	0	0	0	0	0	1
AT1G06070.1_412	PMPSPGQKESVTSPDRETPLTKD	T	0	0	0	0	0	0	0	0	0	0	0	0	0	0	0	0	0	0	0	0	0	0	0	0	0	0	0	1	1
AT1G06070.1_413	MPSPGQKESVTSPDRETPLTKD_	S	0	0	0	0	0	1	0	0	0	0	0	0	1	0	0	0	0	0	0	0	0	0	0	0	0	0	0	1	3
AT1G06190.1_400	KAELVELLGSDSS__________	S	0	0	0	0	0	0	0	0	1	0	0	0	0	0	0	0	0	0	0	0	0	0	1	0	0	0	0	0	2
AT1G06190.1_401	AELVELLGSDSS___________	S	0	0	0	0	0	0	0	0	0	0	0	0	0	1	0	0	0	0	0	0	0	0	0	0	0	0	0	0	1
AT1G06210.1_25	KTGGAQMSRMVSEKVKDMLQAPT	S	0	0	0	0	0	0	0	0	0	0	0	0	0	0	0	0	0	0	0	1	0	0	0	0	0	0	0	0	1
AT1G06210.1_377	EKQAVKIELGLSSDEDEK_____	S	0	0	0	0	0	1	0	0	1	0	0	0	1	1	0	0	0	0	1	1	0	1	1	1	1	0	0	1	11
AT1G06210.1_378	KQAVKIELGLSSDEDEK______	S	0	0	0	0	0	1	0	0	1	0	0	0	1	1	0	0	0	0	1	1	0	1	1	1	1	0	0	1	11
AT1G06230.3_109	EAPSENLPGDDSDKVIDKPLVEA	S	0	0	0	0	0	0	0	0	0	0	0	0	1	0	0	0	0	0	0	0	0	0	0	0	0	0	0	0	1
AT1G06230.3_190	VDKNPIEAPSQTLSLEDGDTLVV	T	0	0	0	0	0	0	0	0	0	0	0	0	0	0	0	0	0	0	0	0	0	1	0	0	0	0	0	0	1
AT1G06230.3_192	KNPIEAPSQTLSLEDGDTLVVDK	S	0	0	0	0	0	0	0	0	0	0	0	0	1	0	0	0	0	0	0	0	0	1	0	0	0	0	0	0	2
AT1G06230.3_209	TLVVDKNPIEVSSEEDVHVIDAD	S	0	0	0	0	0	0	0	0	0	0	0	0	1	0	0	0	0	0	0	0	0	1	1	0	0	0	0	0	3
AT1G06230.3_210	LVVDKNPIEVSSEEDVHVIDADN	S	0	0	0	0	0	0	0	0	0	0	0	0	1	0	0	0	0	0	0	0	0	1	1	0	0	0	0	0	3
AT1G06230.3_3	_________MASEPVNGGEGIDG	S	0	0	0	0	0	0	0	0	0	0	0	0	0	0	0	0	0	0	0	0	0	1	0	0	0	0	0	0	1
AT1G06230.3_586	TTTPGRTPTSATPSGRTPALKKP	T	0	0	0	0	0	0	0	0	0	0	0	0	0	0	0	0	0	0	0	0	0	0	0	0	0	0	0	1	1
AT1G06230.3_695	AIQARAEAERNSQQQMAPAPAAH	S	0	0	0	0	0	0	0	0	0	0	0	0	0	0	0	0	0	0	0	0	0	0	0	0	0	0	0	1	1
AT1G06230.3_88	VKNSIEEAALGTNSHGDKNLTEA	T	0	0	0	0	0	0	0	0	0	0	0	0	0	0	0	0	0	0	0	0	0	1	0	0	0	0	0	0	1
AT1G06230.3_90	NSIEEAALGTNSHGDKNLTEAPS	S	0	0	0	0	0	0	0	0	0	0	0	0	0	0	0	0	0	0	0	0	0	0	0	0	0	0	0	1	1
AT1G06400.1_182	LTQIHKIVSKRSVDGGGESADLP	S	0	0	0	0	0	0	0	0	0	0	0	0	0	0	0	0	0	0	0	0	0	0	0	0	0	0	0	1	1
AT1G06410.1_32	GRERRRLPRVMTVPGNVSEFDED	T	0	0	0	0	0	0	0	0	0	0	0	0	0	1	0	0	0	0	0	0	0	0	0	0	0	0	0	0	1
AT1G06410.1_50	EFDEDQAYSVSSDNPSSVSSDRM	S	0	0	0	0	0	0	0	0	0	0	0	0	0	0	0	0	0	0	0	0	0	1	0	0	0	0	0	0	1
AT1G06410.1_54	DQAYSVSSDNPSSVSSDRMIIVA	S	0	0	0	0	0	0	0	0	0	0	0	0	0	0	0	0	0	0	0	0	0	1	0	0	0	0	0	0	1
AT1G06410.1_6	______MISRSYTNLLDLASGNF	Y	0	0	0	0	0	0	0	0	0	0	0	0	0	0	0	0	0	0	0	0	0	1	0	0	0	0	0	0	1
AT1G06410.1_7	_____MISRSYTNLLDLASGNFP	T	0	0	0	0	0	0	0	0	0	0	0	0	0	1	0	0	0	0	0	0	0	1	0	0	0	0	0	0	2
AT1G06460.1_162	PAKEDIFFPSLSPNLQKERPKLD	S	0	0	0	0	0	0	0	0	0	0	0	0	0	0	0	0	0	0	0	1	0	0	0	0	0	0	0	0	1
AT1G06460.1_185	LPKLANLGTVWSPRSNVAESTHS	S	0	0	0	0	0	0	0	0	0	0	0	0	0	0	0	0	0	0	0	1	0	0	0	0	0	0	0	1	2
AT1G06460.1_70	SSEQGFFMRPASPDDVLENLGMN	S	0	0	0	0	0	0	0	0	0	0	0	0	0	0	0	0	0	0	0	0	0	0	0	0	0	0	0	1	1
AT1G06470.2_413	VILDEMDDQENSP__________	S	0	0	0	0	0	0	0	0	0	0	0	0	0	0	0	0	0	0	0	0	0	0	0	0	0	0	0	1	1
AT1G06530.1_22	ATGQDDESFFDSDQQGDDGKSTE	S	0	0	0	0	0	0	0	0	0	0	0	0	1	0	0	0	0	0	0	0	0	0	0	1	0	0	0	0	2
AT1G06570.1_453	GGCGGFGKGNFSELFKSIEEYEK	S	0	0	0	0	0	0	0	0	0	0	0	0	0	0	0	0	0	0	0	0	0	0	0	0	0	0	0	1	1
AT1G06580.1_251	RILSDMMRMGISPDVITFSALID	S	0	0	0	0	0	0	0	0	0	0	0	0	0	0	0	0	0	0	0	0	0	0	0	1	1	0	0	0	2
AT1G06670.1_1020	VSTTESYDAVKSDDEEDHKVGNV	S	0	0	0	0	0	0	0	0	0	0	0	0	1	0	0	0	0	0	0	0	0	0	0	0	0	0	0	0	1
AT1G06680.1_134	VLRFEDNFDATSNLNVMVTPTDK	S	0	0	0	0	0	0	0	0	0	0	0	0	0	0	0	0	0	0	0	0	0	0	1	0	0	0	0	0	1
AT1G06680.1_141	FDATSNLNVMVTPTDKKSITDYG	T	0	0	0	0	0	0	0	0	0	0	0	0	0	0	0	0	0	0	0	0	0	0	1	0	0	0	0	0	1
AT1G06770.1_284	PKRMRTTQRKRSATTLGDSRNLP	S	0	0	0	0	0	0	0	0	0	0	0	0	0	0	0	0	0	0	0	0	0	0	0	0	0	0	0	1	1
AT1G06840.1_604	AVARRKRSSKASLKIEGVKSFTY	S	0	0	0	0	0	0	0	0	0	0	0	0	0	0	0	0	0	0	0	0	0	0	0	0	0	0	0	1	1
AT1G06840.1_783	RLAPVPDMEGISPQHVSTVVKGT	S	0	0	0	1	0	0	0	0	0	0	0	0	0	0	0	0	0	0	0	0	0	0	0	0	0	0	0	1	2
AT1G06840.1_788	PDMEGISPQHVSTVVKGTPGYLD	S	0	0	0	1	0	0	0	0	0	0	0	0	0	0	0	0	0	0	0	0	0	0	0	0	0	0	0	0	1
AT1G06840.1_909	WELMPESHVAKTADLSETMTHPS	T	0	1	0	0	0	0	0	0	0	0	0	0	0	0	0	0	0	0	0	0	0	0	0	0	0	0	0	0	1
AT1G06850.1_117	PSSRPRHRHSNSVDAGCAMYAGD	S	0	0	0	0	0	0	0	0	0	0	0	0	0	0	0	0	0	0	0	0	0	0	0	0	1	0	0	0	1
AT1G06890.1_334	LIAAENGSGVLSDGGGGVQQKTV	S	0	0	0	0	0	0	0	0	0	0	0	0	1	0	0	0	0	0	0	0	1	0	0	1	1	0	0	0	4
AT1G06910.1_114	LKCCRRLWKAHTDDKACKTLMDE	T	0	0	0	0	0	1	0	0	0	0	0	0	0	0	0	0	0	0	0	0	0	0	0	0	0	0	0	0	1
AT1G06950.1_483	KSYRKRLANAVSSGDLEAQDSKA	S	0	0	0	0	0	0	0	0	0	0	0	0	0	0	0	0	0	0	0	0	0	0	0	0	0	0	0	1	1
AT1G06970.1_637	TEGRRSVLMSYTWRNVAVIFIEG	T	0	0	0	0	0	0	0	0	0	0	0	0	0	0	1	0	0	0	0	0	0	0	0	0	0	0	0	0	1
AT1G07000.1_149	FVMDRAPDSFDSDDEFPGEEDND	S	0	0	0	0	0	0	0	0	0	0	0	0	0	0	0	0	0	0	0	0	0	1	0	0	0	0	0	0	1
AT1G07090.1_24	KGDDPGPSFVSSPPATPSRYESQ	S	0	0	0	0	0	0	0	0	0	0	0	0	0	0	0	0	0	0	0	0	0	0	1	0	0	0	0	0	1
AT1G07090.1_3	_________MESADSGRSDPVKG	S	0	0	0	0	0	0	0	0	0	0	0	0	0	0	0	0	0	0	0	0	0	0	0	0	0	0	0	1	1
AT1G07110.1_16	ASKNTEEDDDGSNGGGGQLYVSL	S	0	0	0	0	0	1	0	0	0	0	0	0	1	0	0	0	0	0	0	0	0	0	1	1	1	0	0	0	5
AT1G07110.1_216	AADNAENPRSLSASGSFRNDSTP	S	0	0	0	0	0	0	0	0	1	0	0	0	0	0	0	0	0	0	0	0	0	0	1	0	0	0	0	1	3
AT1G07110.1_218	DNAENPRSLSASGSFRNDSTPKA	S	0	0	0	0	0	1	0	0	1	0	0	0	1	0	0	0	0	0	0	0	0	0	1	0	0	0	0	0	4
AT1G07110.1_220	AENPRSLSASGSFRNDSTPKAAQ	S	0	0	0	0	0	1	0	0	1	0	0	0	1	0	0	0	0	0	0	0	0	1	1	0	1	0	0	1	7
AT1G07110.1_225	SLSASGSFRNDSTPKAAQRNSED	S	0	0	0	0	0	0	0	0	0	0	0	0	0	0	0	0	0	0	0	0	0	0	1	0	0	0	0	0	1
AT1G07110.1_274	AFGEAESKSVETLSPFQQKDGQK	T	0	0	0	0	0	0	0	0	0	0	0	0	0	0	0	0	0	0	0	0	0	0	1	0	0	0	0	0	1
AT1G07110.1_276	GEAESKSVETLSPFQQKDGQKGL	S	0	0	0	0	0	1	0	0	1	0	0	0	1	1	0	0	0	0	1	0	0	1	1	0	0	0	0	1	8
AT1G07110.1_295	QKGLFVDRGVGSPRLVKSLSASS	S	0	0	0	0	0	0	0	0	1	0	0	0	0	0	0	0	0	0	0	0	0	0	0	0	0	0	0	0	1
AT1G07110.1_301	DRGVGSPRLVKSLSASSFLIDTK	S	0	0	0	0	0	0	0	0	0	0	0	0	0	0	0	0	0	0	0	0	0	0	1	0	0	0	0	1	2
AT1G07110.1_303	GVGSPRLVKSLSASSFLIDTKQI	S	0	0	0	0	0	1	0	0	0	1	0	0	1	1	0	0	0	0	0	1	0	1	1	1	1	0	0	1	10
AT1G07110.1_305	GSPRLVKSLSASSFLIDTKQIKN	S	0	0	0	0	0	0	0	0	0	0	0	0	0	0	0	0	0	0	0	0	0	0	0	0	0	0	0	1	1
AT1G07110.1_588	DSGKLYAKKLASFVEKRLKSEKA	S	0	0	0	0	0	0	0	0	0	0	0	0	0	0	0	0	0	0	0	0	0	0	0	0	0	0	0	1	1
AT1G07110.1_9	___MGSGASKNTEEDDDGSNGGG	T	0	0	0	0	0	0	0	0	0	0	0	0	1	0	0	0	0	0	0	0	0	0	0	0	0	0	0	0	1
AT1G07310.1_321	HRQLQKTMGGLSLEEERAAAERS	S	0	0	0	0	0	0	0	0	0	0	0	0	0	0	0	0	0	0	0	0	0	0	0	0	0	0	0	1	1
AT1G07310.1_332	SLEEERAAAERSESDFGARPNYS	S	0	0	0	0	0	0	0	0	0	0	0	0	0	0	0	0	0	0	0	0	0	0	0	0	0	0	0	1	1
AT1G07310.1_334	EEERAAAERSESDFGARPNYSYG	S	0	0	0	0	0	0	0	0	0	0	0	0	0	0	0	0	0	0	0	0	0	0	0	0	0	0	0	1	1
AT1G07320.1_276	AVEEEDDDEDETEGSEEA_____	T	0	0	0	0	0	0	0	0	0	0	0	0	0	0	0	0	0	0	0	1	0	0	1	1	1	0	0	1	5
AT1G07320.1_279	EEDDDEDETEGSEEA________	S	0	0	0	0	0	0	0	0	1	0	0	0	0	0	0	0	0	0	0	1	0	0	1	1	1	0	0	1	6
AT1G07320.1_98	IVTDLNNKRRGTASTLTRGEVRG	T	0	0	0	0	0	0	0	0	0	0	0	0	0	0	0	0	0	0	0	0	0	0	0	0	0	0	0	1	1
AT1G07350.1_245	PDDRYNRRRDRSYSPYYRRRDRS	S	1	0	0	0	0	0	0	0	0	0	0	0	0	0	0	0	0	0	0	0	0	0	0	0	0	0	0	0	1
AT1G07350.1_247	DRYNRRRDRSYSPYYRRRDRSRS	S	1	0	0	0	0	0	0	0	0	0	0	0	0	0	0	0	0	0	0	0	0	0	0	0	0	0	0	0	1
AT1G07350.1_269	SYSRNCRARDRSPYYMRRYRSRS	S	1	0	0	0	0	1	0	0	0	0	0	0	1	0	0	0	0	0	0	0	0	0	0	0	0	0	0	0	3
AT1G07350.1_304	SCSPYYRGRDRSYSPHYQGRDRS	S	1	0	0	0	0	0	0	0	0	0	0	0	0	0	0	0	0	0	0	0	0	0	0	0	0	0	0	0	1
AT1G07350.1_306	SPYYRGRDRSYSPHYQGRDRSYS	S	1	0	0	0	0	0	0	0	0	0	0	0	0	0	0	0	0	0	0	0	0	0	0	0	0	0	0	0	1
AT1G07350.1_42	MSYSRRSRYSPSLSPYDKRRGRS	S	0	0	0	0	0	0	0	0	0	0	0	0	0	0	0	0	0	0	0	0	1	0	0	0	0	0	0	0	1
AT1G07370.1_261	YLAPKIEEEEDTNP_________	T	0	0	0	0	0	0	0	0	0	0	0	0	0	0	0	0	0	0	0	0	0	0	0	0	0	0	0	1	1
AT1G07490.1_16	WRLSKKDALAASCSSSSTSSKSK	S	0	0	0	0	0	0	0	0	0	0	0	0	0	0	0	0	0	0	0	0	0	0	0	0	0	0	0	1	1
AT1G07490.1_33	TSSKSKFSRSFSTSASSSKAPAF	S	0	0	0	0	0	0	0	0	0	0	0	0	0	0	0	0	0	0	0	0	0	0	0	0	0	0	0	1	1
AT1G07490.1_34	SSKSKFSRSFSTSASSSKAPAFV	T	0	0	0	0	0	0	0	0	1	0	0	0	0	0	0	0	0	0	0	0	0	0	0	0	0	0	0	0	1
AT1G07570.3_391	KTDRRMRRRSDSVVSKKVNAGFA	S	0	0	0	0	0	0	0	0	0	0	0	0	0	0	0	0	0	0	0	0	0	0	0	0	0	0	0	1	1
AT1G07620.1_136	KSNPRVLPKSGSFPISGSSRPAR	S	0	0	0	0	0	0	0	0	0	0	0	0	0	0	0	0	0	0	0	0	0	0	0	0	0	0	0	1	1
AT1G07620.1_329	FGAKKSVLSSESPVRAEKEEKYE	S	0	0	0	0	0	0	0	0	0	0	0	0	0	0	0	0	0	0	0	0	0	0	0	0	0	0	0	1	1
AT1G07630.1_125	IPKSSGPIVLGSGPIERGFLSGP	S	0	0	0	0	0	0	0	0	0	0	0	0	0	0	0	0	0	0	0	0	0	0	0	0	0	0	0	1	1
AT1G07630.1_143	FLSGPIERGFMSGPLDRVGLFSG	S	0	0	0	0	0	0	0	0	0	0	0	0	0	0	0	0	0	0	0	0	0	0	0	0	0	0	0	1	1
AT1G07630.1_153	MSGPLDRVGLFSGPLDKPNSDHH	S	0	0	0	0	0	0	0	0	0	0	0	0	0	0	0	0	0	0	0	0	1	0	0	0	0	0	0	0	1
AT1G07630.1_172	SDHHHQFQRSFSHGLALRVGSRK	S	0	0	0	0	0	0	0	0	1	0	0	0	0	0	0	0	0	0	0	0	0	0	0	0	0	0	0	1	2
AT1G07640.3_163	SSKQSSSVNAQSPSSGQLRTNHQ	S	0	0	0	0	0	0	0	0	0	0	0	0	0	1	0	0	0	0	0	0	0	1	0	0	0	0	0	0	2
AT1G07650.2_1005	LSFSTSGPRTASANSLVDAEEKT	S	0	0	0	0	0	0	0	0	0	0	0	0	0	0	0	0	0	0	0	0	0	0	0	0	0	0	0	1	1
AT1G07650.2_1008	STSGPRTASANSLVDAEEKTGLL	S	0	0	0	0	0	0	0	0	0	0	0	0	0	0	0	0	0	0	0	0	0	0	0	1	0	0	0	1	2
AT1G07650.2_844	AKLNDDGNTHISTRIAGTIGYMA	S	0	0	0	0	0	0	0	0	0	0	0	0	0	0	0	0	0	0	0	0	0	0	0	0	0	0	0	1	1
AT1G07650.2_845	KLNDDGNTHISTRIAGTIGYMAP	T	0	0	0	0	0	0	0	0	0	0	0	0	0	0	0	0	0	0	0	0	0	0	0	0	0	0	0	1	1
AT1G07650.2_995	HFWQNELSRSLSFSTSGPRTASA	S	0	0	0	0	0	0	0	0	1	0	0	0	0	0	0	0	0	0	0	0	0	0	1	1	0	0	0	1	4
AT1G07650.2_997	WQNELSRSLSFSTSGPRTASANS	S	0	0	0	0	0	0	0	0	0	0	0	0	0	0	0	0	0	0	0	0	0	0	0	0	0	0	0	1	1
AT1G07705.2_151	MVGGGTMGRTLSSGGGLSIPSLG	S	0	0	0	0	0	0	0	0	0	0	0	0	0	0	0	0	0	0	0	0	0	0	0	0	0	0	0	1	1
AT1G07705.2_163	SGGGLSIPSLGSRLNLAVNSGSG	S	0	0	0	0	0	0	0	0	0	0	0	0	0	0	0	0	0	0	0	0	0	0	0	0	0	0	0	1	1
AT1G07705.2_250	NDFPQLTSRPSSAGSQGQLGSRL	S	0	0	0	0	0	0	0	0	0	0	0	0	0	0	0	0	0	0	0	0	0	0	0	0	0	0	0	1	1
AT1G07705.2_253	PQLTSRPSSAGSQGQLGSRLKQG	S	0	0	0	0	0	0	0	0	0	0	0	0	0	0	0	0	0	0	0	0	0	0	0	0	0	0	0	1	1
AT1G07750.1_323	LAGNTSVWKSLSPEVLQAAFKVA	S	0	0	0	0	0	0	0	0	0	0	0	0	0	1	0	0	0	0	0	0	0	0	0	0	0	0	0	0	1
AT1G07810.1_5	_______MGKGSEDLVKKESLNS	S	0	0	0	0	0	0	0	0	0	0	0	0	0	0	0	0	0	0	0	0	0	0	0	0	0	0	0	1	1
AT1G07870.2_389	NFLASSKYDPNSPSSSSGKNPSF	S	0	0	0	0	0	0	0	0	0	0	0	0	0	0	0	0	0	0	0	0	0	0	0	0	0	0	0	1	1
AT1G07990.1_505	GCGRPTTLQDRTRDSDEEDRDYD	T	0	0	0	0	0	0	0	0	0	0	0	0	0	0	0	0	0	0	0	0	0	0	1	0	0	0	0	0	1
AT1G07990.1_508	RPTTLQDRTRDSDEEDRDYDVAA	S	0	0	0	0	0	0	0	0	0	0	0	0	1	0	0	0	0	0	0	0	0	0	1	0	0	0	0	0	2
AT1G07990.1_617	LNKTYNANTSSSDDDEVVVGEED	S	0	0	0	0	0	0	0	0	0	0	0	0	1	0	0	0	0	0	0	0	0	0	1	0	0	0	0	0	2
AT1G07990.1_726	EVKSESMIPNGSERSLFEKDVEF	S	0	0	0	0	0	0	0	0	0	0	0	0	0	0	0	0	0	0	0	0	0	0	0	0	0	0	0	1	1
AT1G08050.1_29	ECLTLPKTLDPSSPSPSDASRSS	S	0	0	0	0	0	0	0	0	0	0	0	0	0	0	0	0	0	0	0	0	0	1	0	0	0	0	0	0	1
AT1G08050.1_30	CLTLPKTLDPSSPSPSDASRSSV	S	0	0	0	0	0	0	0	0	0	0	0	0	0	0	0	0	0	0	0	0	0	1	0	0	0	0	0	1	2
AT1G08050.1_32	TLPKTLDPSSPSPSDASRSSVDP	S	0	1	0	0	0	0	0	0	0	0	0	0	0	0	0	0	0	0	0	0	0	0	0	0	0	0	0	1	2
AT1G08050.1_629	MVTRSQLLVLESPTKPSPGRGEQ	S	0	0	0	0	0	0	0	0	0	0	0	0	0	0	0	0	0	0	0	0	0	0	0	0	0	0	0	1	1
AT1G08060.2_110	GSDNSIRKGDTSPDIEQRKDSVE	S	0	0	0	0	0	0	0	0	0	0	0	0	0	0	0	0	0	0	0	0	0	0	0	0	0	0	0	1	1
AT1G08060.2_1379	LSEDQNCDRITSAASDEDVSSRV	S	0	0	0	0	0	0	0	0	0	0	0	0	0	0	0	0	0	0	0	0	0	1	0	0	0	0	0	0	1
AT1G08060.2_1382	DQNCDRITSAASDEDVSSRVPEV	S	0	0	0	0	0	0	0	0	0	0	0	0	0	0	0	0	0	0	0	0	0	1	0	0	0	0	0	1	2
AT1G08060.2_848	KRVQYFEGSEASPKTGDGGNAKK	S	0	0	0	0	0	0	0	0	0	0	0	0	0	0	0	0	0	0	0	0	0	0	0	0	0	0	0	1	1
AT1G08060.2_895	ASGKDHMGALESPKVITLQSSCK	S	0	0	0	0	0	0	0	0	0	0	0	0	0	0	0	0	0	0	0	0	0	0	0	0	0	0	0	1	1
AT1G08090.1_28	GREQSFAFSVQSPIVHTDKTAKF	S	0	0	0	0	0	0	0	0	0	0	0	0	0	0	1	0	1	0	0	0	0	0	0	0	0	0	0	0	2
AT1G08110.4_58	CVFSMASEARESPANNPGLSTNR	S	0	0	0	0	0	0	0	0	0	0	0	0	0	0	0	0	0	0	0	0	0	0	0	0	0	0	0	1	1
AT1G08200.1_320	YAKVSGETAIESPTIDVSSKEFY	S	0	0	0	0	0	0	0	0	0	0	0	0	0	0	0	0	0	0	0	0	0	1	1	0	0	0	0	1	3
AT1G08320.3_123	FSGKAESQQPESPMSSKHHLMLQ	S	0	0	0	0	0	0	0	0	0	0	0	0	0	0	0	0	0	0	0	0	0	1	0	0	0	0	0	0	1
AT1G08370.1_149	SKVNQKPKASSSKSEFEELEAKP	S	0	0	0	0	0	0	0	0	0	0	0	0	0	0	0	0	0	0	0	0	0	0	0	0	0	0	0	1	1
AT1G08370.1_321	GTPVLQPFPPPTPPPSLAPAPTG	T	0	0	0	0	0	0	0	0	0	0	0	0	0	0	0	0	0	0	0	0	1	1	0	0	0	0	0	0	2
AT1G08420.1_142	LFGGATALEGNSGGTGTPTSAGS	S	0	0	0	0	0	0	0	0	0	0	0	0	0	0	0	0	0	0	0	0	0	1	0	0	0	0	0	0	1
AT1G08420.1_147	TALEGNSGGTGTPTSAGSAGIRL	T	0	0	0	0	0	0	0	0	0	0	0	0	0	1	0	0	0	0	0	0	0	1	0	0	0	0	0	0	2
AT1G08420.1_149	LEGNSGGTGTPTSAGSAGIRLAG	T	0	0	0	0	0	0	0	0	0	0	0	0	0	1	0	0	0	0	0	0	0	0	0	0	0	0	0	0	1
AT1G08420.1_25	DREFQSLDGGQSPSPMERETPQQ	S	0	0	0	0	0	0	0	0	0	0	0	0	0	0	0	0	0	0	0	0	1	0	0	0	0	0	0	0	1
AT1G08420.1_974	PKLIHPLPPALSSPETSPERHIE	S	0	0	0	0	0	0	0	0	0	0	0	0	0	0	0	0	0	0	0	0	0	1	1	0	0	0	0	1	3
AT1G08420.1_975	KLIHPLPPALSSPETSPERHIED	S	0	0	0	0	0	0	0	0	1	0	0	0	0	0	0	0	0	0	0	0	0	1	1	1	1	0	0	1	6
AT1G08420.1_978	HPLPPALSSPETSPERHIEDTWM	T	0	0	0	0	0	0	0	0	1	0	0	0	0	0	0	0	0	0	0	0	0	1	0	0	0	0	0	0	2
AT1G08420.1_979	PLPPALSSPETSPERHIEDTWMQ	S	0	0	0	0	0	0	0	0	0	0	0	0	0	0	0	0	0	0	0	0	0	1	1	1	1	0	0	0	4
AT1G08420.1_999	WMQELNANRPATPTRGRPQNSND	T	0	0	0	0	0	0	0	0	0	0	0	0	0	0	0	0	0	0	0	0	0	0	0	0	0	0	0	1	1
AT1G08560.1_124	MDKANKEIKRLSGTPVYRSRTAV	S	0	0	0	0	0	0	0	0	0	0	0	0	0	0	0	0	0	0	0	0	0	0	0	0	0	0	0	1	1
AT1G08640.1_136	LMNRKKGVTFGSFKVSKDIKYAD	S	0	0	0	0	0	1	0	0	1	0	0	0	1	0	0	0	0	0	0	0	0	0	0	0	0	0	0	1	4
AT1G08680.4_150	VSSEDMTRRANSYHSYSQSPPYD	S	0	0	0	0	0	0	0	0	0	0	0	0	1	0	0	0	0	0	0	0	0	0	1	0	0	0	0	0	2
AT1G08680.4_151	SSEDMTRRANSYHSYSQSPPYDY	Y	0	0	0	0	0	0	0	0	0	0	0	0	0	0	0	0	0	0	0	0	0	0	1	0	0	0	0	0	1
AT1G08680.4_153	EDMTRRANSYHSYSQSPPYDYQY	S	0	0	0	0	0	0	0	0	0	0	0	0	0	0	0	0	0	0	0	0	0	0	1	0	0	0	0	0	1
AT1G08680.4_154	DMTRRANSYHSYSQSPPYDYQYE	Y	0	0	0	0	0	0	0	0	0	0	0	0	1	0	0	0	0	0	0	0	0	0	1	0	0	0	0	0	2
AT1G08680.4_155	MTRRANSYHSYSQSPPYDYQYEE	S	0	0	0	0	0	0	0	0	0	0	0	0	0	0	0	0	0	0	0	0	0	0	1	0	0	0	0	0	1
AT1G08680.4_157	RRANSYHSYSQSPPYDYQYEERR	S	0	0	0	0	0	0	0	0	0	0	0	0	1	0	0	0	0	0	0	0	0	0	1	0	0	0	0	0	2
AT1G08680.4_160	NSYHSYSQSPPYDYQYEERRYGK	Y	0	0	0	0	0	0	0	0	0	0	0	0	0	0	0	0	0	0	0	0	0	0	1	0	0	0	0	0	1
AT1G08680.4_162	YHSYSQSPPYDYQYEERRYGKIP	Y	0	0	0	0	0	0	0	0	0	0	0	0	1	0	0	0	0	0	0	0	0	0	0	0	0	0	0	0	1
AT1G08680.4_191	SASVKGLHAKASSFVYSPGRFSD	S	0	0	0	0	0	1	0	0	0	0	0	0	1	0	0	0	0	0	0	0	0	0	1	0	0	0	0	0	3
AT1G08680.4_192	ASVKGLHAKASSFVYSPGRFSDH	S	0	0	0	0	0	1	0	0	1	0	0	0	1	1	0	0	0	0	0	0	0	0	1	0	0	0	0	1	6
AT1G08680.4_195	KGLHAKASSFVYSPGRFSDHMFE	Y	0	0	0	0	0	1	0	0	0	0	0	0	1	1	0	0	0	0	0	0	0	0	1	0	0	0	0	0	4
AT1G08680.4_196	GLHAKASSFVYSPGRFSDHMFED	S	0	0	0	0	0	1	0	0	1	0	0	0	1	0	0	0	0	0	0	0	0	1	1	1	1	0	0	1	8
AT1G08680.4_210	RFSDHMFEDQFSNEDSAPRASDY	S	0	0	0	0	0	0	0	0	0	0	0	0	1	0	0	0	0	0	0	0	0	0	1	0	1	0	0	0	3
AT1G08680.4_219	QFSNEDSAPRASDYSVSSAGDPF	S	0	0	0	0	0	0	0	0	0	0	0	0	0	0	0	0	0	0	0	0	0	0	1	0	0	0	0	0	1
AT1G08680.4_222	NEDSAPRASDYSVSSAGDPFRSD	S	0	0	0	0	0	0	0	0	0	0	0	0	0	0	0	0	0	0	0	0	0	0	0	0	0	0	0	1	1
AT1G08680.4_224	DSAPRASDYSVSSAGDPFRSDIQ	S	0	0	0	0	0	1	0	0	0	0	0	0	1	0	0	0	0	0	0	0	0	0	1	0	0	0	0	1	4
AT1G08680.4_225	SAPRASDYSVSSAGDPFRSDIQS	S	0	0	0	0	0	1	0	0	0	0	0	0	1	0	0	0	0	0	0	0	1	1	1	0	1	0	0	1	7
AT1G08680.4_232	YSVSSAGDPFRSDIQSPNFQQEA	S	0	0	0	0	0	0	0	0	0	0	0	0	0	0	0	0	0	0	0	0	0	1	0	0	0	0	0	0	1
AT1G08680.4_236	SAGDPFRSDIQSPNFQQEAEFRS	S	0	0	0	0	0	1	0	0	0	0	0	0	1	1	0	0	0	0	0	0	0	1	1	1	1	0	0	1	8
AT1G08680.4_278	HQRTTSSGSVRSVDSNFMSIKSY	S	0	0	0	0	0	0	0	0	0	0	0	0	0	0	0	0	0	0	0	0	0	1	1	1	0	0	0	1	4
AT1G08680.4_285	GSVRSVDSNFMSIKSYTSGGLGE	S	0	0	0	0	0	0	0	0	0	0	0	0	0	0	0	0	0	0	0	0	0	0	0	0	0	0	0	1	1
AT1G08680.4_288	RSVDSNFMSIKSYTSGGLGEAVS	S	0	0	0	0	0	0	0	0	0	0	0	0	0	0	0	0	0	0	0	0	0	0	0	0	0	0	0	1	1
AT1G08680.4_291	DSNFMSIKSYTSGGLGEAVSESR	S	0	0	0	0	0	0	0	0	0	0	0	0	0	0	0	0	0	0	0	0	0	0	1	0	0	0	0	0	1
AT1G08680.4_413	MPAAKSTNVITSPGDFQLELKIE	S	0	0	0	0	0	0	0	0	0	0	0	0	0	0	0	0	0	0	0	0	1	0	0	0	0	0	0	0	1
AT1G08700.1_272	NHDVNQLGRENSHNMDYNAIAVR	S	0	0	0	0	0	0	0	0	0	0	0	0	0	0	0	0	0	0	0	0	0	0	0	0	0	0	0	1	1
AT1G08720.1_111	EKHQIRAATLLSLGSHQRMDSRR	S	0	0	0	0	0	0	0	0	0	0	0	0	0	0	0	0	0	0	0	0	0	0	0	0	0	0	0	1	1
AT1G08720.1_114	QIRAATLLSLGSHQRMDSRRDSS	S	0	0	0	0	0	0	0	0	0	0	0	0	0	0	0	0	0	0	0	0	0	0	0	0	0	0	0	1	1
AT1G08720.1_124	GSHQRMDSRRDSSEVVAQRLSRQ	S	0	0	0	0	0	0	0	0	0	0	0	0	0	0	0	0	0	0	0	0	0	0	0	0	0	0	0	1	1
AT1G08720.1_476	KGADKLYMPTKSGLNNVDDFHQQ	S	0	0	0	0	0	0	0	0	0	0	0	0	0	0	0	0	0	0	0	0	0	0	0	0	0	0	0	1	1
AT1G08720.1_823	GLSRLKHNTFLSSKSTAGTPEWM	S	0	0	0	0	0	0	0	0	0	0	0	0	0	0	0	0	0	0	0	0	0	0	0	0	0	0	0	1	1
AT1G08760.1_299	GIEFGAKALRKSWEGNLDIRGSD	S	0	0	0	0	0	1	0	0	0	0	0	0	1	0	0	0	0	0	0	0	0	0	1	1	1	0	0	1	6
AT1G08760.1_322	RTKSSLPRRDLTPDSRSLAAPRR	T	0	0	0	0	0	0	0	0	0	0	0	0	0	0	0	0	0	0	0	0	0	0	0	1	0	0	0	0	1
AT1G08760.1_325	SSLPRRDLTPDSRSLAAPRRSTS	S	0	0	0	0	0	0	0	0	0	0	0	0	0	0	0	0	0	0	0	0	0	0	0	1	0	0	0	0	1
AT1G08760.1_327	LPRRDLTPDSRSLAAPRRSTSSE	S	0	0	0	0	0	0	0	0	0	0	0	0	0	0	0	0	0	0	0	0	0	0	0	1	0	0	0	0	1
AT1G08760.1_616	SQKATSVAGSESPPLNWVKGNGL	S	0	0	0	0	0	0	0	0	0	0	0	0	0	0	0	0	0	0	0	0	0	0	0	0	1	0	0	0	1
AT1G08780.1_123	LKKVLYAKFKDSINLEED_____	S	0	0	0	0	0	0	0	0	0	0	0	0	0	1	0	0	0	0	0	0	0	0	0	0	0	0	0	0	1
AT1G08800.2_1007	LDVAEKVTEMDSPSEGMSNKIQS	S	0	0	0	0	0	0	0	0	0	0	0	0	0	0	0	0	0	0	0	0	0	0	0	0	0	0	0	1	1
AT1G08800.2_206	PDVGYTELKIHSDTESEAVFSDT	S	0	0	0	0	0	0	0	0	0	0	0	0	0	0	0	0	0	0	0	1	0	1	0	0	1	0	0	1	4
AT1G08800.2_208	VGYTELKIHSDTESEAVFSDTEP	T	0	0	0	0	0	0	0	0	0	0	0	0	0	0	0	0	0	0	0	0	0	0	0	0	0	0	0	1	1
AT1G08800.2_215	IHSDTESEAVFSDTEPKQESSLN	S	0	0	0	0	0	0	0	0	0	0	0	0	0	0	0	0	0	0	0	0	0	0	0	0	1	0	0	0	1
AT1G08800.2_737	KEMKETSLRISSLSEMAPRDVTS	S	0	0	0	0	0	0	0	0	0	0	0	0	0	0	0	0	0	0	0	0	0	0	0	0	0	0	0	1	1
AT1G08800.2_814	ENWMKKDTSRVSEDLKALLTQIS	S	0	0	0	0	0	0	0	0	0	0	0	0	0	0	0	0	0	0	0	0	0	0	0	1	0	0	0	0	1
AT1G08800.2_825	SEDLKALLTQISASRGIEFLSPR	S	0	0	0	0	0	0	0	0	0	0	0	0	0	0	0	0	0	0	0	0	0	0	1	0	1	0	0	1	3
AT1G08800.2_827	DLKALLTQISASRGIEFLSPRDV	S	0	0	0	0	0	0	0	0	0	0	0	0	0	0	0	0	0	0	0	0	0	0	1	0	0	0	0	0	1
AT1G08800.2_834	QISASRGIEFLSPRDVSPKISVN	S	0	0	0	0	0	0	0	0	0	0	0	0	0	0	0	0	0	0	0	0	0	0	1	0	1	0	0	1	3
AT1G08800.2_872	LLQKRMLERNESNLSLEGVSVTE	S	0	0	0	0	0	0	0	0	0	0	0	0	0	0	0	0	0	0	0	1	0	0	0	0	0	0	0	0	1
AT1G08800.2_875	KRMLERNESNLSLEGVSVTEIEG	S	0	0	0	0	0	0	0	0	0	0	0	0	0	0	0	0	0	0	0	1	0	0	0	0	1	0	0	0	2
AT1G08820.2_130	KLRVTLVPPSDSPELSPINTPKQ	S	0	0	0	0	0	0	0	0	0	1	0	0	1	1	0	0	0	0	0	1	1	0	0	0	1	0	0	0	6
AT1G08820.2_134	TLVPPSDSPELSPINTPKQGAVF	S	0	0	0	0	0	0	0	0	0	0	0	0	1	1	0	0	0	0	0	1	1	0	1	0	1	0	0	1	7
AT1G08820.2_138	PSDSPELSPINTPKQGAVFEDSI	T	0	0	0	0	0	0	0	0	0	0	0	0	0	0	0	0	0	0	0	0	0	0	0	0	0	0	0	1	1
AT1G08840.2_410	RVAASFGCPRRTVLDERLRSNEH	T	0	0	0	0	0	1	0	0	0	0	0	0	1	0	0	0	0	0	0	0	0	0	0	0	0	0	0	0	2
AT1G08930.1_256	ECRSSLQRLRGSDVDISREANTI	S	0	0	0	0	0	0	0	0	1	0	0	0	0	0	0	0	0	0	0	0	0	0	0	0	0	0	0	1	2
AT1G08940.1_277	HLNEYFDLLDVTDDEE_______	T	0	0	0	0	0	0	0	0	0	0	0	0	0	0	0	0	0	0	0	0	0	0	0	0	1	0	0	0	1
AT1G08970.1_168	PREDLRDEVLGSIPRGTVPEAAA	S	0	0	0	0	0	0	0	0	0	0	0	0	0	0	0	0	0	0	0	0	0	0	0	0	0	0	0	1	1
AT1G09020.1_142	ADPSQEAVPRMSGVDLELSRHRI	S	0	0	0	0	0	0	0	0	0	0	0	0	0	0	0	0	0	0	1	0	0	0	1	0	1	0	0	1	4
AT1G09020.1_256	GKAHISRQYDGSGRPYPRPLVQV	S	0	0	0	0	0	0	0	0	0	0	0	0	0	0	0	0	0	0	0	0	0	0	0	0	0	0	0	1	1
AT1G09060.3_181	VMFEEGYRSYRTPPSVAVMDPTR	T	0	0	0	0	0	0	0	0	0	0	0	0	0	0	0	0	0	0	0	0	0	0	0	0	0	0	0	1	1
AT1G09060.3_709	DQKMSENESLLSPEQKLRDGELH	S	0	0	0	0	0	0	0	0	0	0	0	0	0	0	0	0	0	0	0	0	0	0	0	0	1	0	0	1	2
AT1G09090.2_69	SGRLKTMVKSLSFASRRLDRSKS	S	0	0	0	0	0	0	0	0	0	0	0	0	0	1	0	0	0	0	0	0	0	0	0	0	0	0	0	0	1
AT1G09130.3_117	RSVAYNEHRPRTPPPDLPSMLLD	T	0	0	0	0	0	0	0	0	0	0	0	0	0	0	0	0	0	0	0	0	0	0	0	0	0	0	0	1	1
AT1G09140.1_87	RVEIAHGGRRFSPSVDRYSSSYS	S	0	0	0	0	0	0	0	0	0	0	0	0	0	0	0	0	0	0	0	0	0	0	0	0	0	0	0	1	1
AT1G09160.1_321	MKKQNPFTSFLSRKNHMDTNNKN	S	0	0	0	0	0	0	0	0	0	0	0	0	0	0	0	0	0	0	0	0	0	0	0	0	0	0	0	1	1
AT1G09210.1_117	LDCGGGYMKLLSGDVDQKKFGGD	S	0	0	0	0	0	0	0	0	0	0	0	0	0	0	0	0	0	0	0	0	0	0	0	0	0	0	1	0	1
AT1G09210.1_381	EEEESKDAPAESDAEDEPEDDEG	S	0	0	0	0	0	0	0	0	1	0	0	0	1	0	0	0	1	0	1	1	0	1	1	1	1	0	0	0	9
AT1G09210.1_396	DEPEDDEGGDDSDSESKAEETKS	S	0	0	0	0	0	0	0	0	0	0	0	0	1	0	0	0	0	0	0	0	0	1	1	0	0	0	0	0	3
AT1G09210.1_398	PEDDEGGDDSDSESKAEETKSVD	S	0	0	0	0	0	0	0	0	0	0	0	0	1	0	0	0	0	0	0	0	0	0	0	0	0	0	0	0	1
AT1G09210.1_407	SDSESKAEETKSVDSEETSEKDA	S	0	0	0	0	0	0	0	0	0	0	0	0	0	0	0	0	0	0	0	0	0	0	0	0	0	0	0	1	1
AT1G09230.1_301	SKVTQDEYKEESENEDPADEPKE	S	0	0	0	0	0	0	0	0	0	0	0	0	0	0	0	0	0	0	0	0	0	0	0	0	1	0	0	1	2
AT1G09310.1_157	EPAKEEPAKEKSSEATEAKEAVA	S	0	0	0	0	0	0	0	0	0	0	0	0	0	0	0	0	0	0	0	0	0	0	0	0	0	0	0	1	1
AT1G09320.1_198	EDESEEDKLDDSEDEEDILARVD	S	0	0	0	0	0	0	0	0	0	0	0	0	0	0	0	0	0	0	0	0	0	0	1	0	0	0	0	1	2
AT1G09320.1_65	FRGSWYMGKVITIPSSSDKDSVK	T	0	0	0	0	0	0	0	0	0	0	0	0	0	0	0	0	0	0	0	0	1	0	0	0	0	0	0	0	1
AT1G09340.1_127	RKDYDFVKSSLSAEGFDVVYDIN	S	0	0	0	0	0	0	0	0	0	0	0	0	0	0	0	0	0	0	0	0	0	0	1	0	0	0	0	0	1
AT1G09340.1_195	KSRHKGKLETESLLQSKGVNWTS	S	0	0	0	0	0	0	0	0	0	0	0	0	0	0	0	0	0	0	0	0	0	0	0	0	0	0	0	1	1
AT1G09340.1_199	KGKLETESLLQSKGVNWTSIRPV	S	0	0	0	0	0	0	0	0	0	0	0	0	0	0	0	0	0	0	0	0	0	0	0	0	0	0	0	1	1
AT1G09340.1_325	AFPFRDQHFFASVEKAKHVLGWK	S	0	0	0	0	0	0	0	0	0	0	0	0	0	0	0	0	0	0	0	0	0	0	0	0	0	0	0	1	1
AT1G09340.1_98	KSPIAKQLPGESDQDFADFSSKI	S	0	0	0	0	0	0	0	0	0	0	0	0	0	0	0	0	0	0	0	0	0	0	1	0	0	0	0	0	1
AT1G09430.1_244	IEFPLPFGRVLSSTENFIHGLDE	S	0	0	0	0	0	0	0	0	0	0	0	0	0	0	0	0	0	0	0	1	1	0	0	0	0	0	0	0	2
AT1G09440.1_104	RENGLSSSRSGSGKEGYLCVANR	S	0	0	0	0	0	0	0	0	0	0	0	0	0	0	0	0	0	0	0	0	0	0	0	0	0	0	0	1	1
AT1G09450.1_508	KILFLDLTSDPYLFKGPKGDKQS	Y	0	0	0	0	0	0	0	0	0	0	0	0	0	0	0	0	0	0	0	0	1	1	0	0	0	0	0	0	2
AT1G09520.1_209	KEAPVDQKPKLSPASNGATVKET	S	0	0	0	0	0	0	0	0	0	0	0	0	0	0	0	0	0	0	0	0	0	0	0	0	0	0	0	1	1
AT1G09520.1_222	ASNGATVKETESSDTTTTPTTTT	S	0	0	0	0	0	0	0	0	0	0	0	0	0	0	0	0	0	0	0	0	0	1	0	0	0	0	0	0	1
AT1G09520.1_225	GATVKETESSDTTTTPTTTTTKN	T	0	0	0	0	0	0	0	0	0	0	0	0	0	0	0	0	0	0	0	0	0	1	0	0	0	0	0	0	1
AT1G09520.1_227	TVKETESSDTTTTPTTTTTKNNG	T	0	0	0	0	0	0	0	0	0	0	0	0	0	0	0	0	0	0	0	0	0	1	0	0	0	0	0	0	1
AT1G09520.1_259	QLAKVKQEADASR__________	S	0	0	0	0	0	0	0	0	0	0	0	0	0	0	0	0	0	0	0	0	0	0	0	0	0	0	0	1	1
AT1G09630.1_181	LSEVYRIISKKSISSDQTTANAN	S	0	0	0	0	0	0	0	0	0	0	0	0	0	0	0	0	0	0	0	0	0	0	0	0	0	0	0	1	1
AT1G09730.1_32	AGKLLEKFTNPSPCNSPVLQRQR	S	0	0	0	0	0	1	0	0	0	0	0	0	1	0	0	0	0	0	0	1	1	1	1	1	1	0	0	1	9
AT1G09730.1_36	LEKFTNPSPCNSPVLQRQRIQSF	S	0	0	0	0	0	1	0	0	0	0	0	0	1	0	0	0	0	0	0	1	1	1	1	1	1	0	0	1	9
AT1G09730.1_46	NSPVLQRQRIQSFCNEKRVEEEE	S	0	0	0	0	0	0	0	0	0	0	0	0	0	0	0	0	0	0	0	0	0	0	0	0	0	0	0	1	1
AT1G09730.1_953	EKRAAKRPRLSSPTGEAEEMEK_	S	0	0	0	0	0	1	0	0	0	0	0	0	1	1	0	0	0	0	0	0	0	1	1	0	0	0	0	1	6
AT1G09730.1_955	RAAKRPRLSSPTGEAEEMEK___	T	0	0	0	0	0	1	0	0	0	0	0	0	1	0	0	0	0	0	0	0	0	0	0	0	0	0	0	1	3
AT1G09760.1_183	KKVSREEVKKVSETAENPETPKV	S	0	0	0	0	0	0	0	0	0	0	0	0	0	0	0	0	0	0	0	0	1	0	0	0	0	0	0	0	1
AT1G09760.1_191	KKVSETAENPETPKVVAPTAEQI	T	0	0	0	0	0	0	0	0	0	0	0	0	0	0	0	0	0	0	0	0	0	0	0	0	0	0	0	1	1
AT1G09770.1_226	FEKRAPAGFYDTADEDRPADQVK	T	0	0	0	0	0	0	0	0	0	0	0	0	0	0	0	0	0	0	0	0	1	0	0	0	0	0	0	0	1
AT1G09770.1_341	SAATRALLANYSQTPRQGMTPMR	S	0	0	0	0	0	0	0	0	0	0	0	0	1	0	0	0	0	0	0	0	0	1	0	0	0	0	0	1	3
AT1G09770.1_343	ATRALLANYSQTPRQGMTPMRTP	T	0	0	0	0	0	0	0	0	1	0	0	0	1	1	0	0	0	0	0	0	0	1	0	0	0	0	0	1	5
AT1G09770.1_378	MEAENLARLRDSQTPLLGGENPE	S	0	0	0	0	0	0	0	0	0	0	0	0	1	0	0	0	0	0	0	0	0	0	0	0	0	0	0	0	1
AT1G09770.1_380	AENLARLRDSQTPLLGGENPELH	T	0	0	0	0	0	0	0	0	0	0	0	0	1	0	0	0	0	0	0	0	0	0	0	0	0	0	0	0	1
AT1G09770.1_393	LLGGENPELHPSDFTGVTPRKKE	S	0	0	0	0	0	0	0	0	0	0	0	0	0	0	0	0	0	0	0	0	0	1	0	0	0	0	0	0	1
AT1G09770.1_407	TGVTPRKKEIQTPNPMLTPSMTP	T	0	0	0	0	0	0	0	0	0	0	0	0	0	1	0	0	0	0	0	0	0	0	0	0	0	0	0	1	2
AT1G09770.1_413	KKEIQTPNPMLTPSMTPGGAGLT	T	0	0	0	0	0	0	0	0	0	0	0	0	0	1	0	0	0	0	0	0	0	1	0	0	0	0	0	1	3
AT1G09770.1_415	EIQTPNPMLTPSMTPGGAGLTPR	S	0	0	0	0	0	0	0	0	0	0	0	0	0	1	0	0	0	0	0	0	0	0	0	0	0	0	0	0	1
AT1G09770.1_417	QTPNPMLTPSMTPGGAGLTPRIG	T	0	0	0	0	0	0	0	0	0	0	0	0	0	0	0	0	0	0	0	0	0	0	0	0	0	0	0	1	1
AT1G09770.1_424	TPSMTPGGAGLTPRIGLTPSRDG	T	0	0	0	0	0	0	0	0	0	0	0	0	0	1	0	0	0	0	0	0	0	1	0	0	0	0	0	1	3
AT1G09770.1_430	GGAGLTPRIGLTPSRDGSSFSMT	T	0	0	0	0	0	0	0	0	0	0	0	0	0	0	0	0	0	0	0	0	0	1	0	0	0	0	0	0	1
AT1G09770.1_441	TPSRDGSSFSMTPKGTPFRDELH	T	0	0	0	0	0	1	0	0	0	0	0	0	1	0	0	0	0	0	0	0	0	0	0	0	0	0	0	1	3
AT1G09800.1_14	DNLKHPLDCTASEESLERLSKVA	S	0	0	0	0	0	0	0	0	0	0	0	0	0	0	0	0	0	0	0	0	0	0	0	0	0	0	0	1	1
AT1G09800.1_17	KHPLDCTASEESLERLSKVARIE	S	0	0	0	0	0	0	0	0	0	0	0	0	0	0	0	0	0	0	0	0	0	0	0	0	0	0	0	1	1
AT1G09800.1_31	RLSKVARIEGFSDEESEEQQGLA	S	0	0	0	0	0	0	0	0	0	0	0	0	0	0	0	0	0	0	0	0	0	0	1	0	0	0	0	0	1
AT1G09810.1_31	ALDSTTKKQDESPPKSTPSLTVT	S	0	0	0	0	0	0	0	0	0	0	0	0	0	0	0	0	0	0	0	0	0	0	0	0	0	0	0	1	1
AT1G09840.2_21	VGTSRSAKGLKSSSSSVDWLTRD	S	0	0	0	0	0	0	0	0	0	0	0	0	0	0	0	0	0	0	0	0	0	0	0	0	0	0	0	1	1
AT1G09840.2_242	AKVLVKGEPNVSYICSRYYRAPE	S	0	0	0	0	0	1	0	0	0	0	0	0	1	0	0	0	0	0	0	0	0	0	0	0	0	0	0	0	2
AT1G09840.2_243	KVLVKGEPNVSYICSRYYRAPEL	Y	0	0	0	0	0	1	0	0	0	0	0	0	1	0	0	0	0	0	0	1	0	1	1	0	0	0	0	0	5
AT1G09900.1_379	EKMPQHGCQPNSLSYNPLLHGFC	S	0	0	0	0	0	0	0	0	0	0	0	0	0	0	0	0	0	0	0	0	1	0	0	0	0	0	0	0	1
AT1G09980.1_239	GKNLTSGNIQSSKKAFTQIASAD	S	0	0	0	0	0	0	0	0	0	0	0	0	0	0	0	0	0	0	0	0	0	0	0	0	0	0	0	1	1
AT1G09980.1_482	ERVWNAPRRTFSDNSYMRHVDRI	S	0	0	0	0	0	0	0	0	0	0	0	0	0	0	0	0	0	0	0	0	0	0	0	0	0	0	0	1	1
AT1G10020.1_210	RHTGDRTQRSRSLPTETSVSRSW	S	0	0	0	0	0	0	0	0	0	0	0	0	0	0	0	0	0	0	0	0	0	0	0	0	0	0	0	1	1
AT1G10020.1_367	RSRSRRGGSSGSGGGASPANSPR	S	0	0	0	0	0	0	0	0	0	0	0	0	0	0	0	0	0	0	0	0	0	0	0	0	0	0	0	1	1
AT1G10020.1_372	RGGSSGSGGGASPANSPRGGSGD	S	0	0	0	0	0	0	0	0	0	0	0	0	0	0	0	0	0	0	0	0	0	0	0	0	0	0	0	1	1
AT1G10020.1_376	SGSGGGASPANSPRGGSGDYGYG	S	0	0	0	0	0	0	0	0	0	0	0	0	0	0	0	0	0	0	0	0	0	0	0	0	0	0	0	1	1
AT1G10090.1_248	TERMCQAIKHVSPDLSCNPSLKS	S	0	0	0	0	0	0	0	0	0	0	0	0	0	0	0	0	0	0	0	0	0	0	0	0	0	0	0	1	1
AT1G10090.1_734	ADYIWEFQRSKSGLDLEVKSCPS	S	0	0	0	0	0	0	0	0	1	0	0	0	0	0	0	0	0	0	0	0	0	0	0	0	0	0	0	1	2
AT1G10140.1_132	AGMARIEEEEETEEGSVNPKVKK	T	0	0	0	0	0	0	0	0	0	0	0	0	0	0	0	0	0	0	0	0	0	0	1	0	0	0	0	0	1
AT1G10140.1_136	RIEEEEETEEGSVNPKVKKTKKV	S	0	0	0	0	0	0	0	0	0	0	0	0	0	1	0	0	0	0	0	1	0	1	0	1	1	0	0	1	6
AT1G10140.1_157	KVSDLLYPRSKSYAVTTSTPIL_	S	0	0	0	0	0	0	0	0	0	0	0	0	0	1	0	0	0	0	0	0	0	0	0	0	0	0	0	0	1
AT1G10140.1_158	VSDLLYPRSKSYAVTTSTPIL__	Y	0	0	0	0	0	0	0	0	0	0	0	0	0	1	0	0	0	0	0	0	0	0	0	0	0	0	0	0	1
AT1G10140.1_54	ASVSAPFPRSRSSSSAAFSSSAS	S	0	0	0	0	0	0	0	0	0	0	0	0	0	0	0	0	0	0	0	0	0	0	0	0	0	0	0	1	1
AT1G10140.1_65	SSSSAAFSSSASSRRTTDFGIDE	S	0	0	0	0	0	0	0	0	0	0	0	0	0	0	0	0	0	0	0	0	0	0	0	0	0	0	0	1	1
AT1G10290.1_529	KKGQDAEQSLLSRATSPQPDGPT	S	0	0	0	0	0	0	0	0	0	0	0	0	0	0	0	0	0	0	0	0	1	0	0	0	0	0	0	1	2
AT1G10290.1_532	QDAEQSLLSRATSPQPDGPTAGG	T	0	0	0	0	0	0	0	0	0	0	0	0	0	1	0	0	0	0	0	0	0	0	0	0	0	0	0	0	1
AT1G10290.1_533	DAEQSLLSRATSPQPDGPTAGGS	S	0	0	0	0	0	1	0	0	1	0	0	1	1	1	0	0	0	0	1	0	0	1	1	0	0	0	0	1	9
AT1G10290.1_544	SPQPDGPTAGGSLKSMKDKPSPQ	S	0	0	0	0	0	0	0	0	0	0	0	0	0	0	0	0	0	0	0	0	0	0	0	0	0	0	0	1	1
AT1G10290.1_704	KVIQARGGQVGSVSMRQSLSEGS	S	0	0	0	0	0	0	0	0	0	0	0	0	0	0	0	0	0	0	0	0	0	0	0	0	0	0	0	1	1
AT1G10290.1_836	ASSYSDNSGTESSPRASGGSSGD	S	0	0	0	0	0	0	0	0	0	0	0	0	0	0	0	0	0	0	0	0	0	1	0	0	0	0	0	0	1
AT1G10290.1_837	SSYSDNSGTESSPRASGGSSGDD	S	0	0	0	0	0	0	0	0	0	0	0	1	0	1	0	0	0	0	1	0	0	1	0	0	1	0	0	1	6
AT1G10290.1_877	KYGSGGHSRRYSDPAQNGDAASP	S	0	0	0	0	0	0	0	0	0	0	0	0	0	0	0	0	0	0	0	0	0	0	1	0	0	0	0	1	2
AT1G10290.1_887	YSDPAQNGDAASPGSGSNRRTTP	S	0	1	0	0	0	0	0	0	0	0	0	0	0	0	0	0	0	0	0	0	0	1	0	0	0	0	0	1	3
AT1G10290.1_897	ASPGSGSNRRTTPNRLPPAPPPT	T	0	0	0	0	0	0	0	0	0	0	0	0	0	0	0	0	0	0	0	0	0	0	0	0	0	0	0	1	1
AT1G10320.1_675	KESDKKRSVETSPVGYQSDKDRD	S	0	0	0	0	0	0	0	0	0	0	0	0	0	0	0	0	0	0	0	0	1	0	0	0	0	0	0	0	1
AT1G10320.1_681	RSVETSPVGYQSDKDRDRSKQRQ	S	0	0	0	0	0	0	0	0	0	0	0	0	0	0	0	0	0	0	0	0	1	0	0	0	0	0	0	0	1
AT1G10340.1_565	GDNIPSFARTSSDLAVSGKSGYF	S	0	0	0	0	0	0	0	0	0	0	0	0	0	0	0	0	0	0	0	0	0	0	0	0	0	0	0	1	1
AT1G10385.1_524	SRILPQGTSQSTPRRGSSDRQNR	T	0	0	0	0	0	0	0	0	0	0	0	0	0	0	0	0	0	0	1	0	0	0	0	0	0	0	0	0	1
AT1G10390.2_716	VVDKPAPVRISSLLTSRHLLHRR	S	0	0	0	0	0	0	0	0	0	0	0	0	0	0	0	0	0	0	0	0	0	0	0	0	0	0	0	1	1
AT1G10390.2_753	PKVPFFTDDEESSSTPKADALFI	S	0	0	0	0	0	0	0	0	0	0	0	0	0	0	0	0	0	0	0	0	0	1	0	0	0	0	0	0	1
AT1G10390.2_754	KVPFFTDDEESSSTPKADALFIP	S	0	0	0	0	0	0	0	0	0	0	0	0	0	0	0	0	0	0	0	0	0	1	0	0	0	0	0	0	1
AT1G10390.2_756	PFFTDDEESSSTPKADALFIPRE	T	0	0	0	0	0	0	0	0	0	0	0	0	0	0	0	0	0	0	0	0	0	1	0	0	0	0	0	0	1
AT1G10450.1_274	ADRTEKSAASGSQDIGNHKSTTK	S	0	0	0	0	0	0	0	0	0	0	0	0	0	0	0	0	0	0	0	0	0	0	0	0	0	0	0	1	1
AT1G10450.1_698	VEKHELEEGELSPTASREQSNFE	S	0	0	0	0	0	1	0	0	0	0	0	0	1	0	0	0	0	0	0	0	0	1	0	0	1	0	0	1	5
AT1G10490.1_661	SEGDDELEVEPSPVRVTEAAAKV	S	0	0	0	0	0	0	0	0	0	0	0	0	0	0	0	0	0	0	0	1	0	0	0	0	0	0	0	0	1
AT1G10520.1_133	SLPAISGSEDQSSPQKRTRYSPD	S	0	0	0	0	0	0	0	0	0	0	0	0	0	0	0	0	0	0	0	0	0	0	0	0	0	0	0	1	1
AT1G10520.1_134	LPAISGSEDQSSPQKRTRYSPDA	S	0	0	0	0	0	1	0	0	0	0	0	0	1	0	0	0	0	0	0	0	0	0	1	0	0	0	0	1	4
AT1G10520.1_142	DQSSPQKRTRYSPDAGDFKGVES	S	0	0	0	0	0	0	0	0	0	0	0	0	0	0	0	0	0	0	0	0	0	0	0	0	0	0	0	1	1
AT1G10520.1_479	RRLRLLAESKGYRLDDTGLFPAT	Y	0	0	0	0	0	0	0	0	0	0	0	0	0	0	1	0	0	0	0	0	0	0	0	0	0	0	0	0	1
AT1G10560.1_366	CKTNGIVLAGISRRRKSHDDVVP	S	0	0	0	0	0	0	0	0	0	0	0	0	0	0	1	0	0	0	0	0	0	0	0	0	0	0	0	0	1
AT1G10760.1_201	NNGQNFHINLPTERNVKQNVSVP	T	0	0	0	0	0	0	0	0	0	0	0	0	0	0	0	0	0	0	0	0	0	0	0	0	0	0	0	1	1
AT1G10760.1_271	DLRAKLLKKDNSNESPKSNGTSS	S	0	0	0	0	0	0	0	0	0	0	0	0	0	0	0	0	0	0	0	0	0	0	0	0	0	0	0	1	1
AT1G10760.1_274	AKLLKKDNSNESPKSNGTSSSGR	S	0	0	0	0	0	0	0	0	0	0	0	0	0	0	0	0	0	0	0	0	0	0	0	0	0	0	0	1	1
AT1G10840.1_276	QKRRTENMARKSAGEEPLPEEDP	S	0	0	0	0	0	0	0	0	0	0	0	0	0	0	0	0	0	0	0	0	1	0	0	0	0	0	0	0	1
AT1G10840.1_7	_____MATMARSFLQAISKDEAV	S	0	0	0	0	0	0	0	0	0	0	0	0	0	0	0	0	0	0	0	0	0	0	0	0	0	0	0	1	1
AT1G10850.1_640	DARAEAPFSSNSSEHSPGRWSDT	S	0	0	0	0	0	0	0	0	0	0	0	0	0	0	0	0	0	0	0	0	0	0	0	0	0	0	0	1	1
AT1G10850.1_641	ARAEAPFSSNSSEHSPGRWSDTV	S	0	0	0	0	0	0	0	0	0	0	0	0	0	0	0	0	0	0	0	0	0	0	0	0	0	0	0	1	1
AT1G10850.1_644	EAPFSSNSSEHSPGRWSDTVQSL	S	0	0	0	0	0	0	0	0	0	0	0	0	0	0	0	0	0	0	0	0	0	0	0	0	0	0	0	1	1
AT1G10870.1_357	VFGRFRARHNRSGSLTEGSLGYN	S	0	0	0	0	0	0	0	0	0	0	0	0	0	1	0	0	0	0	0	0	0	1	1	0	0	0	0	0	3
AT1G10870.1_359	GRFRARHNRSGSLTEGSLGYNTI	S	0	0	0	0	0	0	0	0	0	0	0	0	0	0	0	0	0	0	0	0	0	0	1	0	0	0	0	0	1
AT1G10870.1_361	FRARHNRSGSLTEGSLGYNTIDL	T	0	0	0	0	0	0	0	0	0	0	0	0	0	0	0	0	0	0	0	0	0	1	0	0	0	0	0	0	1
AT1G10890.1_39	QRHSRRSRRDRSPSPYSSHSYSR	S	0	0	0	0	0	0	0	0	0	0	0	0	0	0	0	0	0	0	0	0	0	0	0	0	0	0	0	1	1
AT1G10890.1_41	HSRRSRRDRSPSPYSSHSYSRRK	S	0	0	0	0	0	0	0	0	0	0	0	0	0	0	0	0	0	0	0	0	0	0	0	0	0	0	0	1	1
AT1G10890.1_94	SRSSTPSPAKRSPAATLESAKNR	S	0	0	0	0	0	0	0	0	1	0	0	0	0	0	0	0	0	0	0	0	0	0	0	0	0	0	0	1	2
AT1G10900.1_224	DTGKFVLSRSASVNVEELRSLNT	S	0	0	0	0	0	0	0	0	1	0	0	0	0	1	0	0	0	0	0	0	0	1	1	0	0	0	0	1	5
AT1G10940.2_365	EYDKTVKEVHASGEVRIS_____	S	0	0	0	0	0	0	0	0	0	0	0	0	0	0	0	0	0	0	1	0	0	0	0	0	0	0	0	1	2
AT1G10950.1_263	AKYAREDDDLESLERDVSEESGW	S	0	0	0	0	0	0	0	0	0	0	0	0	0	0	0	0	0	0	0	0	0	0	0	0	0	0	0	1	1
AT1G10990.2_189	QEFDLGGHDKDSDSD________	S	0	0	0	0	0	0	0	0	0	0	0	0	1	0	0	0	0	0	0	0	0	0	0	0	0	0	0	0	1
AT1G10990.2_191	FDLGGHDKDSDSD__________	S	0	0	0	0	0	0	0	0	0	0	0	0	1	0	0	0	0	0	0	0	0	0	0	0	0	0	0	0	1
AT1G10990.2_74	IGYRKGSTKTNSPPPSALPKARE	S	0	0	0	0	0	0	0	0	0	0	0	0	0	0	0	0	0	0	0	0	1	0	0	0	0	0	0	0	1
AT1G11040.1_6	______MGTPRSPATDFFGISKT	S	0	0	0	0	0	0	0	0	0	0	0	0	0	0	0	0	0	0	1	0	0	0	0	0	0	0	0	0	1
AT1G11050.1_270	KGGEVGWEDQGSRPKWRPNTGSI	S	0	0	0	0	0	0	0	0	0	0	0	0	0	0	0	0	0	0	0	0	0	0	0	0	0	0	0	1	1
AT1G11060.1_578	TISGSFAGRLASLGSDIARTTLR	S	0	0	0	0	0	0	0	0	0	0	0	0	0	0	0	0	0	0	0	0	0	0	0	0	0	0	0	1	1
AT1G11060.1_670	SQEESSNHRLNSQEESSNRDCST	S	0	0	0	0	0	0	0	0	0	0	0	0	0	0	0	0	0	0	0	0	0	0	0	0	0	0	0	1	1
AT1G11060.1_929	KAVMGVIESCKSP__________	S	0	0	0	0	0	0	0	0	0	0	0	0	0	0	0	0	0	0	0	1	0	0	1	0	1	0	0	1	4
AT1G11130.1_466	PPRQFQSNDTASKRAAHFPPGLN	S	0	0	0	0	0	0	0	0	0	0	0	0	0	0	0	0	0	0	0	0	0	0	0	0	0	0	0	1	1
AT1G11160.1_337	ERMGSGPRGSVSPDYETREIKNI	S	0	0	0	0	0	0	0	0	0	0	0	0	0	0	0	0	0	0	0	0	0	0	0	0	0	0	0	1	1
AT1G11160.1_404	AGDKYSSTSRDSDSGEESSYSER	S	0	0	0	0	0	0	0	0	0	0	0	0	0	0	0	0	0	0	0	0	0	0	0	0	0	0	0	1	1
AT1G11160.1_406	DKYSSTSRDSDSGEESSYSERES	S	0	0	0	0	0	0	0	0	0	0	0	0	0	0	0	0	0	0	0	0	0	0	0	0	0	0	0	1	1
AT1G11210.1_243	TKQSGVLKKSETFSDRTNCYQSL	T	0	0	0	0	0	0	0	0	0	0	0	0	0	0	0	0	0	0	0	0	0	0	0	0	0	0	0	1	1
AT1G11260.1_252	KLRRIRGVDDVSQEFDDLVAASK	S	0	0	0	0	0	0	0	1	0	0	1	0	0	0	0	0	0	0	0	0	0	0	0	1	0	0	0	0	3
AT1G11310.1_473	TAKNETKHGRHSGSNTPFSSRPT	S	0	0	0	0	0	0	0	0	0	0	0	0	0	0	0	0	0	0	0	0	0	0	0	0	0	0	0	1	1
AT1G11310.1_477	ETKHGRHSGSNTPFSSRPTTPTH	T	0	0	0	0	0	0	0	0	0	0	0	0	0	0	0	0	0	0	0	0	0	0	0	0	0	0	0	1	1
AT1G11310.1_509	NFNNRSVENYPSSPSPRYSGHGH	S	0	0	0	0	0	0	0	0	0	0	0	0	0	1	0	0	0	0	0	0	0	1	0	0	0	0	0	0	2
AT1G11310.1_510	FNNRSVENYPSSPSPRYSGHGHH	S	0	0	0	0	0	0	0	0	1	0	0	0	0	1	0	0	0	0	0	0	1	1	0	0	0	0	0	1	5
AT1G11310.1_512	NRSVENYPSSPSPRYSGHGHHEH	S	0	1	0	0	0	0	0	0	1	0	0	0	0	1	0	0	0	0	0	0	1	1	1	1	1	0	0	1	9
AT1G11310.1_570	PIRTSKSLRDFSFKK________	S	0	0	0	0	0	0	0	0	0	0	0	0	0	0	0	0	0	0	0	0	0	0	1	0	0	0	0	0	1
AT1G11330.2_482	YKKRPAPAKDRSAELMFKRMEAL	S	0	1	0	0	0	0	0	0	0	0	0	0	0	0	0	0	0	0	0	0	0	0	0	0	0	0	0	1	2
AT1G11330.2_494	AELMFKRMEALTSDNESASNQIK	T	0	0	0	0	0	0	0	0	0	0	0	0	0	0	0	0	0	0	0	0	0	0	0	0	0	0	0	1	1
AT1G11330.2_495	ELMFKRMEALTSDNESASNQIKL	S	0	0	0	0	0	0	0	0	0	0	0	1	0	0	0	0	0	0	0	0	1	0	0	0	0	0	0	0	2
AT1G11330.2_817	KQPAFIVRRGASEAESSDQSSQK	S	0	0	0	0	0	0	0	0	0	0	0	0	0	0	0	0	0	0	0	0	0	0	0	0	0	0	0	1	1
AT1G11330.2_821	FIVRRGASEAESSDQSSQKVSIN	S	0	0	0	0	0	0	0	0	0	0	0	0	0	0	0	0	0	0	0	0	0	0	0	0	0	0	0	1	1
AT1G11330.2_826	GASEAESSDQSSQKVSINDVSLT	S	0	0	0	0	0	0	0	0	0	0	0	0	0	0	0	0	0	0	0	0	0	0	0	0	0	0	0	1	1
AT1G11350.1_809	FIPRRGTSEVESSGQSDPRASIN	S	0	0	0	0	0	0	0	0	0	0	0	0	0	0	0	0	0	0	0	0	0	0	0	0	0	0	0	1	1
AT1G11350.1_823	QSDPRASINNVSLTKITGR____	S	0	0	0	0	0	0	0	0	0	0	0	0	0	0	0	0	0	0	0	0	0	0	0	0	0	0	0	1	1
AT1G11360.2_10	__MTSPGKSPRSDRKSPTVVTVQ	S	0	0	0	0	0	0	0	0	0	0	0	0	0	0	0	0	1	0	0	0	0	0	0	0	0	0	0	0	1
AT1G11360.2_14	SPGKSPRSDRKSPTVVTVQPSSP	S	0	0	0	0	0	0	0	0	0	0	0	0	0	0	0	0	1	0	0	0	0	0	0	0	1	0	0	1	3
AT1G11360.2_16	GKSPRSDRKSPTVVTVQPSSPRF	T	0	0	0	0	0	0	0	0	0	0	0	0	0	0	0	0	0	0	0	0	0	1	0	0	0	0	0	0	1
AT1G11360.2_19	PRSDRKSPTVVTVQPSSPRFPIS	T	0	0	0	0	0	0	0	0	0	0	0	0	0	0	0	0	0	0	0	0	1	0	0	0	0	0	0	0	1
AT1G11360.2_205	FPDDKDGEDEKSGDSGGENLMDS	S	0	0	0	0	0	1	0	0	0	0	0	0	1	0	0	0	0	0	0	0	0	1	1	1	0	0	0	0	5
AT1G11360.2_208	DKDGEDEKSGDSGGENLMDSDKL	S	0	0	0	0	0	1	0	0	0	0	0	0	1	0	0	0	0	0	0	0	0	1	1	1	1	0	0	1	7
AT1G11360.2_23	RKSPTVVTVQPSSPRFPISTPTA	S	0	0	0	0	0	0	0	0	0	0	0	0	0	0	0	0	1	0	0	0	0	1	1	0	0	0	0	0	3
AT1G11360.2_239	EEGDKDEYHDASDKQ________	S	0	0	0	0	0	0	0	0	0	0	0	0	0	0	0	0	0	0	0	0	1	0	0	0	0	0	0	0	1
AT1G11360.2_24	KSPTVVTVQPSSPRFPISTPTAG	S	0	0	0	0	0	1	0	0	0	0	0	0	1	1	0	0	1	0	1	0	1	1	1	1	1	0	0	1	11
AT1G11360.2_30	TVQPSSPRFPISTPTAGAQRKIG	S	0	0	0	0	0	0	0	0	0	0	0	0	0	1	0	0	0	0	0	0	0	0	0	0	0	0	0	0	1
AT1G11360.2_31	VQPSSPRFPISTPTAGAQRKIGI	T	0	0	0	0	0	0	0	0	0	0	0	0	0	0	0	0	0	0	0	0	0	1	0	0	0	0	0	0	1
AT1G11360.2_7	_____MTSPGKSPRSDRKSPTVV	S	0	0	0	0	0	0	0	0	0	0	0	0	0	0	0	0	0	0	0	0	0	0	0	0	0	0	0	1	1
AT1G11480.1_105	LDGHSAPRRVVSDDVFRFANNRL	S	0	0	0	0	0	0	0	0	0	0	0	0	0	0	0	0	0	0	0	0	0	0	0	1	0	0	0	1	2
AT1G11480.1_226	SEIDTRVYKTNSPVISQGVEPHG	S	0	0	0	0	0	0	0	0	0	0	0	0	0	0	0	0	0	0	0	0	0	0	0	0	0	0	0	1	1
AT1G11480.1_356	NATQKSFNNSKSGLSTDEIPNQP	S	0	0	0	0	0	0	0	0	0	0	0	0	0	0	0	0	0	0	0	0	0	0	0	0	0	0	0	1	1
AT1G11480.1_445	RVPEHASQRPVSSPRDMRTRKFD	S	0	0	0	0	0	0	0	0	0	0	0	0	0	0	0	0	0	0	0	0	0	0	0	0	0	0	0	1	1
AT1G11480.1_498	QQQTQEKTRHPSPETWRKPVPQK	S	0	0	0	0	0	0	0	0	0	0	0	0	0	0	0	0	0	0	0	0	0	0	1	0	0	0	0	0	1
AT1G11480.1_512	TWRKPVPQKLDSPNGTGIRHGKA	S	0	0	0	0	0	0	0	0	0	0	0	0	0	0	0	0	0	0	1	0	0	0	0	0	0	0	0	1	2
AT1G11480.1_546	PFSDPKSGIGSSNSFNKSRNNQT	S	0	0	0	0	0	0	0	0	0	0	0	0	0	0	0	0	0	0	0	0	0	1	0	0	0	0	0	0	1
AT1G11480.1_548	SDPKSGIGSSNSFNKSRNNQTQQ	S	0	0	0	0	0	0	0	0	0	0	0	0	0	0	0	0	0	0	0	0	0	1	1	0	1	0	0	1	4
AT1G11660.1_631	EEWLYEDGDDESENAYIEKLNDV	S	0	0	0	0	0	0	0	0	0	0	0	0	0	0	0	0	0	0	0	0	0	0	0	0	1	0	0	0	1
AT1G11660.1_741	NATCKYIGKSNSPPAKPEHNGSY	S	0	0	0	0	0	0	0	0	0	0	0	0	0	0	0	0	0	0	0	0	0	1	0	0	0	0	0	1	2
AT1G11700.1_114	GGGGRVERQLASSAPVNVPDWSK	S	0	0	0	0	0	0	0	0	0	0	0	0	0	0	0	0	0	0	0	0	0	1	1	0	0	0	0	0	2
AT1G11700.1_115	GGGRVERQLASSAPVNVPDWSKI	S	0	0	0	0	0	0	0	0	0	0	0	0	0	0	0	0	0	0	0	0	0	1	1	0	1	0	0	0	3
AT1G11700.1_12	MARGRKLTMSQSERYLGSSYSYG	S	0	0	0	0	0	0	0	0	0	0	0	0	0	0	0	0	0	0	0	0	0	1	0	0	0	0	0	1	2
AT1G11700.1_167	LAKSQQRRSRKSGGGGSVFEGVG	S	0	0	0	0	0	0	0	0	1	0	0	0	0	1	0	0	0	0	0	0	0	1	1	1	1	0	0	1	7
AT1G11700.1_172	QRRSRKSGGGGSVFEGVGRTLKG	S	0	0	0	0	0	0	0	0	0	0	0	0	0	0	0	0	0	0	0	0	0	1	0	0	0	0	0	1	2
AT1G11700.1_85	GLSLAFEDASSSPRIVHQIRGGG	S	0	0	0	0	0	0	0	0	0	0	0	0	0	0	0	0	0	0	0	0	1	1	1	0	1	0	0	0	4
AT1G11720.2_145	VVLNERNVLDRSDIEDGSDRLDK	S	0	0	0	0	0	0	0	0	0	0	0	0	0	0	0	0	0	0	0	0	0	0	0	0	0	0	0	1	1
AT1G11860.2_331	GPTIRRVGFFSSGPPARSHSEVH	S	0	0	0	0	0	0	0	0	0	0	0	0	0	0	0	0	0	0	0	0	0	0	0	0	0	0	0	1	1
AT1G11860.2_337	VGFFSSGPPARSHSEVHDESGNK	S	0	0	0	0	0	0	0	0	0	0	0	0	0	0	0	0	0	0	0	0	0	0	0	0	0	0	0	1	1
AT1G11860.2_339	FFSSGPPARSHSEVHDESGNKIG	S	0	0	0	0	0	0	0	0	0	0	0	0	0	0	0	0	0	0	0	0	0	0	0	0	0	0	0	1	1
AT1G11860.2_393	KILVRGKPYEGSITKMPFVATKY	S	0	0	0	0	0	0	0	0	0	0	0	0	0	0	0	0	0	0	0	0	0	0	0	0	0	0	0	1	1
AT1G11930.1_246	IELGSTNVRIGSTIFGAREYPKK	S	0	0	0	0	0	0	0	0	0	0	0	0	0	0	0	0	0	0	0	0	0	0	0	0	0	0	0	1	1
AT1G11960.1_50	FPKWYLKGIRSSPLHSGALVSKF	S	0	1	0	0	0	0	0	0	0	0	0	0	0	0	0	0	0	0	0	0	0	0	0	0	0	0	0	1	2
AT1G11960.1_54	YLKGIRSSPLHSGALVSKFVNVN	S	0	1	0	0	0	0	0	0	0	0	0	0	0	0	0	0	0	0	0	0	0	0	0	0	0	0	0	1	2
AT1G12000.1_12	MAPALAVTRDLTAVGSPENAPAK	T	0	0	0	0	0	0	0	0	0	0	0	0	0	1	0	0	0	0	0	0	0	0	0	0	0	0	0	0	1
AT1G12000.1_16	LAVTRDLTAVGSPENAPAKGRAS	S	0	0	0	0	0	1	0	1	1	0	0	0	1	1	0	0	0	0	0	0	0	1	1	1	1	0	0	1	10
AT1G12080.2_10	__MATVEVEQVTPVAVENVEVPT	T	0	0	0	0	0	0	0	0	0	0	0	0	0	0	0	0	0	0	0	0	0	1	0	0	0	0	0	0	1
AT1G12080.2_3	_________MATVEVEQVTPVAV	T	0	0	0	0	0	0	0	0	0	0	0	0	0	0	0	0	0	0	0	0	0	1	0	0	0	0	0	0	1
AT1G12310.1_7	_____MGKDGLSDDQVSSMKEAF	S	0	0	0	0	0	0	0	0	0	0	0	0	0	0	0	0	0	0	0	0	0	0	0	0	0	0	0	1	1
AT1G12330.1_146	IKSIFQSLTRRSPKPSSATAALP	S	0	0	0	0	0	0	0	0	0	0	0	0	0	0	0	0	0	0	0	0	0	0	0	0	0	0	0	1	1
AT1G12330.1_44	DLQEERYKNRATPSSDGGSSATP	T	0	0	0	0	0	0	0	0	0	0	0	0	0	0	0	0	0	0	0	0	0	0	0	0	0	0	0	1	1
AT1G12330.1_476	VKCKVVCKQCGSDEEELEDHTVK	S	0	0	0	0	0	0	0	0	0	0	0	0	0	0	0	0	0	0	0	0	0	0	0	0	0	0	0	1	1
AT1G12330.1_501	NKNDKSLISICSPLGG_______	S	0	0	0	0	0	0	0	0	0	0	0	0	0	0	0	0	0	0	0	0	0	0	0	0	0	0	0	1	1
AT1G12330.1_54	ATPSSDGGSSATPNHQHHRRTNS	T	0	0	0	0	0	0	0	0	0	0	0	0	0	0	0	0	0	0	0	0	0	0	0	0	0	0	0	1	1
AT1G12360.1_178	ALEDLFGDEETSRKGDACLNVMA	S	0	0	0	0	0	0	0	0	0	0	0	0	0	0	0	0	0	0	0	0	0	0	0	1	0	0	0	0	1
AT1G12360.1_582	RRTPTWAKPRGSDDGYSSDSVLR	S	0	0	0	0	0	1	0	0	0	0	0	0	1	0	0	0	0	0	0	0	0	1	0	1	0	0	0	1	5
AT1G12360.1_586	TWAKPRGSDDGYSSDSVLRHASS	Y	0	0	0	0	0	0	0	0	0	0	0	0	0	0	0	0	0	0	0	0	0	1	0	0	0	0	0	0	1
AT1G12360.1_587	WAKPRGSDDGYSSDSVLRHASSD	S	0	0	0	0	0	0	0	0	0	0	0	0	0	0	0	0	0	0	0	0	0	0	0	0	0	0	0	1	1
AT1G12360.1_588	AKPRGSDDGYSSDSVLRHASSDF	S	0	0	0	0	0	1	0	0	0	0	0	0	1	1	0	0	0	0	0	1	0	1	1	0	0	0	0	1	7
AT1G12360.1_590	PRGSDDGYSSDSVLRHASSDFRK	S	0	0	0	0	0	0	0	0	0	0	0	0	0	0	0	0	0	0	0	0	0	0	1	0	0	0	0	0	1
AT1G12380.1_145	SSPQTHHRKRNSSGAVTTAIPSR	S	0	0	0	0	0	0	0	0	0	0	0	0	0	0	0	0	0	0	0	0	0	0	0	0	0	0	0	1	1
AT1G12380.1_219	AMLEDSVKKLKSPKPSQTQSLTR	S	0	0	0	0	0	0	0	0	0	0	0	0	0	0	0	0	0	0	0	0	0	0	1	0	0	0	0	0	1
AT1G12420.1_422	EEQQQTKAVLVSLGSLVWRNLFN	S	0	0	0	0	0	0	0	0	1	0	0	0	0	0	0	0	0	0	0	0	0	0	0	0	0	0	0	0	1
AT1G12420.1_425	QQTKAVLVSLGSLVWRNLFNFGL	S	0	0	0	0	0	0	0	0	1	0	0	0	0	0	0	0	0	0	0	0	0	0	0	0	0	0	0	0	1
AT1G12430.2_47	ASVKSKSVLRKSSPAALGGGSSK	S	0	0	0	0	0	0	0	0	0	0	0	0	0	0	0	0	0	0	0	0	0	0	0	0	0	0	0	1	1
AT1G12460.1_807	LELVTGRKPVESPSENQVLILRD	S	0	0	0	0	0	0	0	0	0	0	0	0	0	0	0	0	0	0	0	0	0	0	0	0	0	0	0	1	1
AT1G12460.1_828	RDYVRDLLETGSASDCFDRRLRE	S	0	0	0	0	0	0	0	0	0	0	0	0	0	0	0	0	0	0	0	0	0	0	0	0	0	0	0	1	1
AT1G12480.1_86	DDKKSLPRSGRSFGGFESGGIIN	S	0	0	0	0	0	0	0	0	0	0	0	0	0	0	0	0	0	0	0	0	0	0	0	0	0	0	0	1	1
AT1G12530.1_145	PKKEARTDFNTSPASKQKQELIK	S	0	0	0	0	0	0	0	0	0	0	0	0	0	0	0	0	0	0	0	0	0	0	0	0	0	0	0	1	1
AT1G12580.1_482	RMSGLHSKRNRTIGLGELDQLVV	T	0	0	0	0	0	0	0	0	0	0	0	0	0	0	0	0	0	0	0	0	1	0	0	0	0	0	0	0	1
AT1G12680.1_36	ASRSSNFRSHFSLEGYARLKKRC	S	0	0	0	0	0	0	0	0	0	0	0	0	0	0	0	0	0	0	0	0	0	0	0	0	0	0	0	1	1
AT1G12760.1_195	LEEEALGSRRNSGVQDLSLGHLD	S	0	0	0	0	0	0	0	0	0	0	0	0	0	0	0	0	1	0	0	1	1	0	0	0	0	0	0	0	3
AT1G12760.1_201	GSRRNSGVQDLSLGHLDTESSSV	S	0	0	0	0	0	0	0	0	0	0	0	0	0	0	0	0	0	0	0	0	1	0	0	0	0	0	0	0	1
AT1G12800.1_749	GNRVQELIVEASLSKEEMKSTIM	S	0	0	0	0	0	0	0	0	0	0	0	0	0	0	0	0	0	0	0	0	0	0	1	0	0	0	0	0	1
AT1G12800.1_751	RVQELIVEASLSKEEMKSTIMSC	S	0	0	0	0	0	0	0	0	0	0	0	0	0	0	0	0	0	0	0	0	0	0	1	0	0	0	0	0	1
AT1G12830.1_208	SNRHVNDEDDESSDSDA______	S	0	0	0	0	0	0	0	0	0	0	0	0	0	0	0	0	0	0	0	0	0	0	0	0	1	0	0	1	2
AT1G12830.1_209	NRHVNDEDDESSDSDA_______	S	0	0	0	0	0	0	0	0	0	0	0	0	0	0	0	0	0	0	0	0	0	0	0	0	0	0	0	1	1
AT1G12830.1_211	HVNDEDDESSDSDA_________	S	0	0	0	0	0	0	0	0	0	0	0	0	0	0	0	0	0	0	0	0	0	0	0	0	0	0	0	1	1
AT1G12830.1_44	QKLNPSLNSADSESKDGETNGSG	S	0	0	0	0	0	0	0	0	0	0	0	0	0	0	0	0	0	0	0	0	0	0	0	0	0	0	0	1	1
AT1G12830.1_46	LNPSLNSADSESKDGETNGSGQI	S	0	0	0	0	0	1	0	0	0	0	0	0	0	0	0	0	0	0	0	0	0	0	1	0	0	0	0	0	2
AT1G12840.1_158	RGQLNAINRKQSGSLAVRDLSNL	S	0	0	0	0	0	0	0	0	0	0	0	0	0	0	0	0	0	0	0	0	0	0	0	0	0	0	0	1	1
AT1G12840.1_34	LQEQISKHSFDTPVYRFNIPNLR	T	0	0	0	0	0	0	0	0	0	0	0	0	0	0	0	0	0	0	0	0	0	1	0	0	0	0	0	0	1
AT1G12840.1_51	NIPNLRVGTLDSLLALGDDLLKS	S	0	0	0	0	0	0	0	0	0	0	0	0	0	0	0	0	0	0	0	0	0	0	0	0	1	0	0	0	1
AT1G12850.1_110	PPSSPPLFSRISSAAEHDRSAVT	S	0	0	0	0	0	0	0	0	0	0	0	0	0	0	0	0	0	0	0	0	0	0	0	0	0	0	0	1	1
AT1G12850.1_111	PSSPPLFSRISSAAEHDRSAVTE	S	0	0	0	0	0	0	0	0	1	0	0	0	0	0	0	0	0	0	0	0	0	0	0	0	0	0	0	1	2
AT1G12850.1_285	PSTQHTNSRGFSLATSIHRPILT	S	0	0	0	0	0	0	0	0	0	0	0	0	0	0	0	0	0	0	0	0	0	0	0	0	0	0	0	1	1
AT1G12910.1_3	_________MGTSSDPIQDGSDE	T	0	0	0	0	0	0	0	0	0	0	0	0	0	0	0	0	0	0	0	0	0	1	0	0	0	0	0	0	1
AT1G12910.1_4	________MGTSSDPIQDGSDEQ	S	0	0	0	0	0	0	0	0	0	0	0	0	0	0	0	0	0	0	0	0	0	0	0	0	0	0	0	1	1
AT1G12910.1_5	_______MGTSSDPIQDGSDEQQ	S	0	0	0	0	0	0	0	0	0	0	0	0	0	0	0	0	0	0	0	0	0	1	0	0	0	0	0	1	2
AT1G12920.1_425	YQLDMRTFDELSDTEVYEDSD__	S	0	0	0	0	0	0	0	0	0	0	0	0	0	0	0	0	0	0	0	0	1	1	1	1	1	0	0	1	6
AT1G12920.1_427	LDMRTFDELSDTEVYEDSD____	T	0	0	0	0	0	0	0	0	0	0	0	0	0	0	0	0	0	0	0	0	0	0	0	0	0	0	0	1	1
AT1G12920.1_433	DELSDTEVYEDSD__________	S	0	0	0	0	0	0	0	0	0	0	0	0	0	0	0	0	0	0	0	0	1	1	0	0	1	0	0	1	4
AT1G12930.1_625	VDEDAESSGRQSPATYTRMLSSV	S	0	0	0	0	0	0	0	0	0	0	0	0	0	0	0	0	0	0	0	0	0	0	1	0	1	0	0	0	2
AT1G12930.1_628	DAESSGRQSPATYTRMLSSVTRG	T	0	0	0	0	0	0	0	0	0	0	0	0	0	0	0	0	0	0	0	0	0	0	1	0	0	0	0	0	1
AT1G12950.1_36	QKALMEYLGVGSRASSLVSFSST	S	0	0	0	0	0	0	0	0	0	0	0	0	0	1	0	0	0	0	0	0	0	0	0	0	0	0	0	0	1
AT1G13020.1_136	GSWGGGGGGRRSYGGFDDDQRGS	S	0	0	0	0	0	0	0	0	0	0	0	0	0	0	0	0	0	0	1	0	0	0	1	0	0	0	0	1	3
AT1G13020.1_175	DDWGKGKKSLPSFDQGRQGSRYG	S	0	0	0	0	0	0	0	0	0	0	0	0	0	0	0	0	0	0	0	0	0	0	1	0	0	0	0	1	2
AT1G13020.1_283	EPRKADTEVSETPTAVKTSKPSP	T	0	0	0	0	0	0	0	0	0	0	0	0	0	0	0	0	1	0	0	0	0	0	0	0	0	0	0	1	2
AT1G13020.1_317	AEKGLDWKKLDSDIEAKKGQTSR	S	0	0	0	0	0	0	0	0	0	0	0	0	0	0	0	0	0	0	0	0	0	0	0	0	0	0	0	1	1
AT1G13020.1_334	KGQTSRPSSAQSSRPSSAQSNRS	S	0	0	0	0	0	0	0	0	0	0	0	0	0	0	0	0	0	0	0	0	0	0	0	0	0	0	0	1	1
AT1G13020.1_475	RFRPRAVERPGSSASRGGSYSER	S	0	0	0	0	0	0	0	0	0	0	0	0	0	0	0	0	0	0	0	0	0	0	0	0	0	0	0	1	1
AT1G13020.1_489	SRGGSYSERPHSRAGSIDESRSV	S	0	0	0	0	0	0	0	0	1	0	0	0	0	0	0	0	0	0	0	0	0	0	0	0	0	0	0	0	1
AT1G13020.1_493	SYSERPHSRAGSIDESRSVESME	S	0	0	0	0	0	0	0	0	0	0	0	0	0	1	0	0	0	0	0	0	0	0	1	1	1	0	0	1	5
AT1G13020.1_497	RPHSRAGSIDESRSVESMERPRS	S	0	0	0	0	0	0	0	0	0	0	0	0	0	0	0	0	0	0	0	0	0	0	1	0	0	0	0	0	1
AT1G13020.1_508	SRSVESMERPRSHGTGDNWPRPV	S	0	0	0	0	0	0	0	0	0	0	0	0	0	0	0	0	0	0	0	0	0	0	0	0	0	0	0	1	1
AT1G13020.1_511	VESMERPRSHGTGDNWPRPVDDR	T	0	0	0	0	0	0	0	0	0	0	0	0	0	0	0	0	0	0	0	0	0	0	0	0	0	0	0	1	1
AT1G13020.1_544	FFNNRNFDRSSSAREGW______	S	0	0	0	0	0	0	0	0	0	0	0	0	0	1	0	0	0	0	0	0	0	0	1	0	0	0	0	0	2
AT1G13020.1_88	MLQLPTGPRQRSEDEMQPGRLGG	S	0	0	0	0	0	0	0	0	0	0	0	0	0	0	0	0	0	0	0	0	0	0	0	0	0	0	0	1	1
AT1G13030.1_143	FQKETGGYESESEEDELEEEAEE	S	0	0	0	0	0	0	0	0	0	0	0	0	0	0	0	0	0	0	0	1	0	0	0	0	0	0	0	0	1
AT1G13030.1_187	RKKCKLDTTEESPDERENTAVVS	S	0	0	0	0	0	0	0	0	1	0	0	0	1	0	0	0	0	0	0	1	1	1	0	1	1	0	0	1	8
AT1G13030.1_321	ETLENQQAEEVSDGFGDEVVPVE	S	0	0	0	0	0	0	0	0	0	0	0	0	0	0	0	0	0	0	0	0	0	0	0	0	1	0	0	0	1
AT1G13030.1_551	LQTPAKENGEVSPWEELSEALSA	S	0	0	0	0	0	0	0	0	0	0	0	0	0	0	0	0	0	0	0	1	0	0	0	0	0	0	0	0	1
AT1G13100.1_262	YHLKPGRKVADSSDIIDVVINMI	S	0	0	0	0	0	0	0	0	0	0	0	0	0	0	0	0	0	0	0	0	0	0	0	1	0	0	0	0	1
AT1G13100.1_263	HLKPGRKVADSSDIIDVVINMIK	S	0	0	0	0	0	0	0	0	0	0	0	0	0	0	0	0	0	0	0	0	0	0	0	1	0	0	0	0	1
AT1G13170.2_236	QVAKDLFPRVASGDILPSEDAVV	S	0	0	0	0	0	0	0	0	0	0	0	0	0	0	0	0	0	0	0	0	0	0	1	1	1	0	0	0	3
AT1G13170.2_835	QRNSLSSSSSSTFL_________	T	0	0	0	0	0	0	0	0	0	0	0	0	0	0	0	0	0	0	0	0	0	0	0	0	0	0	0	1	1
AT1G13190.1_2	__________MTEENDYGGNQKI	T	0	0	0	0	0	0	0	0	0	0	0	0	0	0	0	0	0	0	0	0	0	0	0	0	0	0	0	1	1
AT1G13190.1_505	DKERATTERDWSENSGDRRHKSH	S	0	0	0	0	0	0	0	0	0	0	0	0	0	0	0	0	0	0	0	0	0	0	0	0	0	0	0	1	1
AT1G13190.1_508	RATTERDWSENSGDRRHKSHREE	S	0	0	0	0	0	0	0	0	0	0	0	0	0	0	0	0	0	0	0	0	0	0	0	0	0	0	0	1	1
AT1G13190.1_534	HREYKQQRDRDSDEFDRGQSSLK	S	0	0	0	0	0	0	0	0	0	0	0	0	0	0	0	0	0	0	0	0	0	0	1	0	0	0	0	1	2
AT1G13210.1_29	KGRKSNFQEDHSHIGGPGFSRVV	S	0	0	0	0	0	0	0	0	0	0	0	0	0	0	0	0	0	0	0	0	0	0	0	0	0	0	0	1	1
AT1G13220.2_814	SNASDSCNIKKSLDGDASGSGGS	S	0	0	0	0	0	0	0	0	0	0	0	0	0	0	0	0	0	0	0	0	0	0	0	0	0	0	0	1	1
AT1G13220.2_837	RRPSMSILQKCTSIIFSPSKRVE	T	0	0	0	0	0	0	0	0	0	0	0	0	0	0	0	0	0	0	0	0	0	0	0	0	0	0	0	1	1
AT1G13220.2_844	LQKCTSIIFSPSKRVEHGIDTGK	S	0	0	0	0	0	0	0	0	0	0	0	0	0	0	0	0	0	0	0	0	0	0	0	0	0	0	0	1	1
AT1G13220.2_904	DEEYTDSRVQETSEGSQLSEFQS	T	0	0	0	0	0	0	0	0	0	0	0	0	0	0	0	0	0	0	0	0	0	0	0	0	0	0	0	1	1
AT1G13220.2_905	EEYTDSRVQETSEGSQLSEFQSS	S	0	0	0	0	0	1	0	0	0	0	0	0	1	0	0	0	0	0	0	0	0	0	0	1	1	0	0	1	5
AT1G13220.2_908	TDSRVQETSEGSQLSEFQSSRRG	S	0	0	0	0	0	1	0	0	0	0	0	0	1	0	0	0	0	0	0	0	0	0	0	1	1	0	0	1	5
AT1G13260.1_29	ETPAITPAKKSSVGNLYRMGSGS	S	0	0	0	0	0	0	0	0	0	0	0	0	0	0	0	0	0	0	0	0	0	0	0	0	0	0	0	1	1
AT1G13320.1_586	QALQSIDNVMMSS__________	S	0	0	0	0	0	0	0	0	0	0	0	0	0	0	0	0	0	0	0	0	0	1	0	0	0	0	0	0	1
AT1G13350.2_17	HVESNHRKHRRSFSPSDEVFKSP	S	0	0	0	0	0	0	0	0	0	0	0	0	0	0	0	0	0	0	0	0	0	0	0	0	0	0	0	1	1
AT1G13350.2_19	ESNHRKHRRSFSPSDEVFKSPKR	S	0	0	0	0	0	0	0	0	0	0	0	0	0	0	0	0	0	0	0	0	0	0	0	0	0	0	0	1	1
AT1G13350.2_404	RTLASTGLGEGSPKDKISDDMFT	S	0	0	0	0	0	0	0	0	0	0	0	0	0	0	0	0	0	0	0	0	0	0	0	0	0	0	0	1	1
AT1G13360.1_31	RDESFDEAVLDSPEVKRLRDDLF	S	0	0	0	0	0	0	0	0	0	0	0	0	0	0	0	0	1	0	0	1	0	0	1	0	1	0	0	0	4
AT1G13360.1_48	LRDDLFDVLDDSDPEPVSQDLDS	S	0	0	0	0	0	0	0	0	0	0	0	0	0	0	0	0	0	0	0	0	1	0	0	0	0	0	0	0	1
AT1G13380.1_180	SPPAHKANRSSSNIGMAGYA___	S	0	0	0	0	0	0	0	0	0	0	0	0	0	0	0	0	0	0	0	0	0	0	0	0	0	0	0	1	1
AT1G13420.1_285	NLSGLEINKTGSLSEGVSFKSFF	S	0	0	0	0	0	0	0	0	0	0	0	0	0	0	0	0	0	0	0	0	0	0	0	1	0	0	0	0	1
AT1G13420.1_291	INKTGSLSEGVSFKSFFRKGEVG	S	0	0	0	0	0	0	0	0	0	0	0	0	0	0	0	0	0	0	0	0	0	0	0	0	1	0	0	0	1
AT1G13440.1_227	GAAKAVGKVLPSLNGKLTGMSFR	S	0	0	0	0	0	0	0	0	0	0	0	0	0	0	0	0	0	0	0	0	0	0	0	0	0	0	0	1	1
AT1G13580.2_298	QDRGKLSEDVRSDSEGEDEHED_	S	0	0	0	0	0	0	0	0	0	0	0	0	0	0	0	0	0	0	0	0	0	0	0	0	0	0	0	1	1
AT1G13580.2_300	RGKLSEDVRSDSEGEDEHED___	S	0	0	0	0	0	0	0	0	0	0	0	0	0	0	0	0	0	0	0	0	0	0	0	0	0	0	0	1	1
AT1G13670.1_25	KIHKPNRERNVSGELDVFEATRY	S	0	0	0	0	0	0	0	0	0	0	0	0	0	1	0	0	0	0	0	0	0	0	0	0	0	0	0	0	1
AT1G13690.1_173	DPMARAEADALSHGDA_______	S	0	0	0	0	0	0	0	0	0	0	0	0	0	0	0	0	0	0	0	0	0	1	0	0	0	0	0	1	2
AT1G13710.1_89	KRFKASPLMAFSVGFSRFVISSE	S	0	0	0	0	0	0	0	0	0	0	0	0	0	0	0	0	0	0	0	0	0	0	0	0	1	0	0	0	1
AT1G13710.1_93	ASPLMAFSVGFSRFVISSEPETA	S	0	0	0	0	0	0	0	0	0	0	0	0	0	0	0	0	0	0	0	0	0	0	0	0	1	0	0	0	1
AT1G13740.1_232	SPKIVAGCSSNSGSQGTERPSVT	S	0	0	0	0	0	0	0	0	0	0	0	0	0	0	0	0	0	0	0	0	0	0	0	0	0	0	0	1	1
AT1G13740.1_234	KIVAGCSSNSGSQGTERPSVTRA	S	0	0	0	0	0	0	0	0	0	0	0	0	0	0	0	0	0	0	0	0	0	0	0	0	0	0	0	1	1
AT1G13890.1_183	KLGLGAKGRSSSQPALDQPTNAL	S	0	0	0	0	0	0	0	0	0	0	0	0	0	0	0	0	0	0	1	0	0	0	0	0	0	0	0	0	1
AT1G13920.1_108	LELGPSSSRSKSRSEELLPLEEP	S	0	0	0	0	0	0	0	0	0	0	0	0	0	0	0	0	0	0	0	0	0	0	0	0	0	0	0	1	1
AT1G13920.1_160	MRKSSSVKKTFSMNLMGDHTKQN	S	0	0	0	0	0	0	0	0	0	0	0	0	0	0	0	0	0	0	0	0	0	0	0	0	0	0	0	1	1
AT1G13930.1_106	DKAEKYLNDYESSHSTGAGGPPP	S	0	0	0	0	0	0	0	0	0	0	0	0	0	0	0	0	0	0	0	0	0	1	0	0	0	0	0	0	1
AT1G13930.1_12	MNFISDQVKKLSSSTPEEPDHNK	S	0	0	0	0	0	0	0	0	0	0	0	0	0	0	0	0	0	0	0	0	0	0	0	0	0	0	0	1	1
AT1G13930.1_139	PEPAAKKDDEESGGGLGGYAKMA	S	0	0	0	0	0	0	0	0	1	0	0	0	0	0	0	0	0	0	0	0	0	0	1	1	0	0	0	1	4
AT1G13930.1_59	AEAAQAAARNESDKLDKGKVAGA	S	0	0	0	0	0	0	0	0	0	0	0	0	0	0	0	0	0	0	0	0	0	0	0	0	0	0	0	1	1
AT1G13930.1_71	DKLDKGKVAGASADILDAAEKYG	S	0	0	0	0	0	0	0	0	1	0	0	0	0	1	0	0	0	0	0	0	0	1	1	1	1	0	0	1	7
AT1G13930.1_88	AAEKYGKFDEKSSTGQYLDKAEK	S	0	0	0	0	0	0	0	0	0	0	0	0	0	0	0	0	0	0	0	0	0	0	0	0	0	0	0	1	1
AT1G13930.1_89	AEKYGKFDEKSSTGQYLDKAEKY	S	0	0	0	0	0	0	0	0	0	0	0	0	0	0	0	0	0	0	0	0	0	0	0	0	0	0	0	1	1
AT1G13930.1_90	EKYGKFDEKSSTGQYLDKAEKYL	T	0	0	0	0	0	0	0	0	0	0	0	0	0	0	0	0	0	0	0	0	0	0	0	0	0	0	0	1	1
AT1G13960.1_2	__________MSEKEEAPSTSKS	S	0	0	0	0	0	0	0	0	0	0	0	0	0	0	0	0	0	0	0	0	0	0	0	0	0	0	0	1	1
AT1G13960.1_208	PTSAPLPAQRETSDVTIIEHRSQ	T	0	0	0	0	0	0	0	0	0	0	0	0	0	0	0	0	0	0	0	0	0	1	0	0	0	0	0	0	1
AT1G13960.1_209	TSAPLPAQRETSDVTIIEHRSQQ	S	0	0	0	0	0	0	0	0	0	0	0	0	0	0	0	0	0	0	0	0	0	0	0	0	0	0	0	1	1
AT1G13980.2_242	RTETTLVNRAGSIKQEKAGVDSD	S	0	0	0	0	0	0	0	0	0	0	0	0	0	0	0	0	0	0	0	0	0	0	0	0	0	0	0	1	1
AT1G14000.1_2	__________MSSDSPAAGDGGE	S	0	0	0	0	0	0	0	0	0	0	0	0	0	0	0	0	0	0	0	0	0	1	0	0	0	0	0	0	1
AT1G14000.1_26	AAAGTSVPSPSYDKQKEKARVSR	Y	0	0	0	0	0	0	0	0	0	0	0	0	0	0	0	0	0	0	0	0	0	1	0	0	0	0	0	0	1
AT1G14000.1_324	KVQNSHDVYKMTGETGSYRYMAP	T	0	0	0	0	0	0	1	0	0	0	0	0	0	0	0	0	0	0	0	1	0	0	1	0	1	0	0	1	5
AT1G14040.1_212	TPAGAKSMKVRSQEHMEAIQEGG	S	0	0	0	0	0	0	0	0	0	0	0	0	0	0	0	0	0	0	0	0	0	0	0	0	0	0	0	1	1
AT1G14040.1_65	LNRKLTLYRAFSGLVSTPRHKRS	S	0	0	0	0	0	0	0	0	0	0	0	0	0	1	0	0	0	0	0	0	0	0	0	0	0	0	0	1	2
AT1G14040.1_70	TLYRAFSGLVSTPRHKRSNSSHD	T	0	0	0	0	0	0	0	0	0	0	0	0	0	0	0	0	0	0	0	0	0	0	0	0	0	0	0	1	1
AT1G14170.3_134	MVVADADQDDGTDDDNDLGEKQT	T	0	0	0	0	0	0	0	0	1	0	0	0	0	0	0	0	1	0	0	1	1	1	1	1	1	0	0	1	9
AT1G14200.1_58	TDQTTRRGDPLSPRFVMIGSRSG	S	0	0	0	0	0	0	0	0	0	0	0	0	0	0	0	0	0	0	0	0	0	0	0	0	1	0	0	0	1
AT1G14280.1_156	VEKKKNIKKNSSCNSYFQEKDMS	S	0	0	0	0	0	0	0	0	0	0	0	0	0	0	0	0	0	0	0	0	0	0	0	0	0	0	0	1	1
AT1G14280.1_214	SSGLKKIKTQLSFSGDLSSEMKI	S	0	0	0	0	0	0	0	0	0	0	0	0	0	0	0	0	0	0	0	0	0	0	0	0	0	0	0	1	1
AT1G14280.1_216	GLKKIKTQLSFSGDLSSEMKIHQ	S	0	0	0	0	0	0	0	0	0	0	0	0	0	0	0	0	0	0	0	0	0	0	0	0	0	0	0	1	1
AT1G14280.1_239	QQQEAMLEQRKSLEIFGSPLIEK	S	0	0	0	0	0	0	0	0	1	0	0	0	0	0	0	0	0	0	0	0	0	0	1	0	0	0	0	0	2
AT1G14280.1_245	LEQRKSLEIFGSPLIEKRIIQKK	S	0	0	0	0	0	0	0	0	1	0	0	0	0	0	0	0	0	0	0	0	0	0	1	0	0	0	0	0	2
AT1G14280.1_354	ECATSPVKKNRSFQIPRIPIMAK	S	0	0	0	0	0	0	0	0	1	0	0	0	0	0	0	0	0	0	0	0	0	0	1	0	0	0	0	0	2
AT1G14280.1_93	KYFNGDMDSDHSPRLVSPLPDPE	S	0	0	0	0	0	0	0	0	0	0	0	0	0	0	0	0	0	0	0	0	0	0	0	0	0	0	0	1	1
AT1G14370.1_17	DSSAKVDNSNHSPHANSASSGSK	S	0	0	0	0	0	0	0	0	0	0	0	0	0	0	0	0	0	0	0	0	0	0	0	0	0	0	0	1	1
AT1G14380.1_18	KWIKTLLLGKKSPKSNSDNRSQK	S	0	0	0	0	0	0	0	0	1	0	0	0	0	0	0	0	0	0	0	0	0	0	0	0	0	0	0	0	1
AT1G14380.1_329	SRKSRSGSKEGSPLEIKDEKPSP	S	0	0	0	0	0	0	0	0	0	0	0	0	0	0	0	0	0	0	0	0	0	0	0	0	0	0	0	1	1
AT1G14380.1_537	EALKCADVKVSSENGNVGSDNTK	S	0	0	0	0	0	0	0	0	0	0	0	0	0	0	0	0	0	0	0	0	0	0	0	0	0	0	0	1	1
AT1G14380.1_570	NIDKQDDGLTLSGRKIPSYMAPT	S	0	0	0	0	0	0	0	0	0	0	0	0	0	0	0	0	0	0	0	0	0	0	0	0	0	0	0	1	1
AT1G14380.1_593	ASAKARVKGEASPRFAQAKTEIN	S	0	0	0	0	0	0	0	0	0	0	0	0	0	0	0	0	0	0	0	0	0	0	0	0	0	0	0	1	1
AT1G14380.1_626	PANGKLSTTTMSPRAQKLLLASA	S	0	0	0	0	0	0	0	0	1	0	0	0	0	0	0	0	0	0	0	0	1	1	0	0	0	0	0	1	4
AT1G14390.1_424	PDLRRVPQTMRSAVIGLSPYRVF	S	0	0	0	0	0	0	0	0	0	0	0	0	0	0	0	0	0	0	0	0	0	0	0	0	0	0	0	1	1
AT1G14440.1_192	GVSNYRYMHNNSESEDFMEEDGV	S	0	0	0	0	0	0	0	0	0	0	0	0	0	0	0	0	0	0	0	0	0	0	0	0	0	0	0	1	1
AT1G14440.1_194	SNYRYMHNNSESEDFMEEDGVTT	S	0	0	0	0	0	0	0	0	0	0	0	0	0	0	0	0	0	0	0	0	0	0	0	0	0	0	0	1	1
AT1G14440.1_302	EKINNLNNVDLSGNNDMTKIVP_	S	0	0	0	0	0	0	0	0	0	0	0	0	0	0	0	0	0	0	0	0	0	0	0	0	0	0	0	1	1
AT1G14460.1_1066	FTNNKDNLGYESESGRGVCSLLF	S	0	0	0	0	0	0	0	0	0	0	0	0	0	0	0	0	0	0	0	0	0	0	0	0	0	0	0	1	1
AT1G14460.1_133	DDVSDARNGGDSCLEETRSASMI	S	0	0	0	0	0	0	0	0	0	0	0	0	0	0	0	0	0	0	0	0	0	0	0	0	0	0	0	1	1
AT1G14460.1_208	SNSENFPTKVSSPLLLKLKRKNW	S	0	0	0	0	0	0	0	0	0	0	0	0	0	0	0	0	0	0	0	0	0	0	0	0	0	0	0	1	1
AT1G14460.1_815	IAYKQRSGLQCSNTASPTSIRKS	S	0	0	0	0	0	0	0	0	0	0	0	0	0	0	0	0	0	0	0	0	0	0	0	0	0	0	0	1	1
AT1G14460.1_819	QRSGLQCSNTASPTSIRKSGNLV	S	0	0	0	0	0	0	0	0	0	0	0	0	0	0	0	0	0	0	0	0	0	0	0	0	0	0	0	1	1
AT1G14510.1_176	HSESHTKASKMSPPPRKEDESGD	S	0	0	0	0	0	0	0	0	1	0	0	0	0	0	0	0	0	0	0	0	0	0	0	0	0	0	0	0	1
AT1G14510.1_185	KMSPPPRKEDESGDEDEDDEQGA	S	0	0	0	0	0	0	0	0	0	0	0	0	0	0	0	0	0	0	0	0	0	0	0	0	1	0	0	0	1
AT1G14570.1_120	SMYYGAMRVGNSQPEPNSLIAFR	S	0	0	0	0	0	0	0	0	0	0	0	0	0	0	0	0	0	0	0	0	0	0	0	0	0	0	0	1	1
AT1G14570.1_302	FMDGGPREHFASLSKKRPRGSFS	S	0	0	0	0	0	0	0	0	0	0	0	0	0	0	0	0	0	0	0	0	0	0	0	0	0	0	0	1	1
AT1G14570.1_311	FASLSKKRPRGSFSLTPHSKPKE	S	0	0	0	0	0	0	0	0	0	0	0	0	0	0	0	0	0	0	0	0	0	0	0	0	0	0	0	1	1
AT1G14580.1_72	NPNPDAEVIALSPKTIMATNRFL	S	0	0	0	0	0	0	0	0	1	0	0	0	0	1	0	0	0	0	0	1	1	0	1	1	1	0	0	1	8
AT1G14610.1_1061	QKQKEKLQKMMSVSTYEEKVPAN	S	0	0	0	0	0	0	0	0	0	0	0	0	0	0	0	0	0	0	0	0	0	0	1	0	0	0	0	0	1
AT1G14650.2_259	PPKDLKEKLRKSAADLTTVLERC	S	0	0	0	0	0	1	0	0	0	0	0	0	1	0	0	0	0	0	0	0	1	0	0	0	1	0	0	1	5
AT1G14687.1_55	HRSYHRRIDVISSPQINHTRFPF	S	0	0	0	0	0	0	0	0	0	0	0	0	0	0	0	0	0	0	0	0	0	0	0	0	0	0	0	1	1
AT1G14710.2_465	RNSNWGPPPSRSPNQHIRHPTGP	S	0	0	0	0	0	0	0	0	0	0	0	0	0	0	0	0	0	0	0	0	0	0	1	0	0	0	0	0	1
AT1G14740.1_606	ETSYRKDEASVTPSTSKDQKKKS	T	0	0	0	0	0	0	0	0	0	0	0	0	0	0	0	0	0	0	0	0	1	0	0	0	0	0	0	0	1
AT1G14740.1_63	NNLDGGFSSKSSPRSGNELTLSY	S	0	0	0	0	0	0	0	0	0	0	0	0	0	0	0	0	0	0	0	0	0	0	0	0	0	0	0	1	1
AT1G14810.1_132	AEKGTIVVDNSSAFRMVDGVPLV	S	0	0	0	0	0	0	0	0	0	0	0	0	0	0	0	0	0	0	0	0	0	0	1	0	0	0	0	1	2
AT1G14840.1_393	RSSSNGPTRRQSLGGAETSPKIT	S	0	0	0	0	0	0	0	0	0	0	0	0	0	0	0	0	0	0	0	0	0	0	0	0	0	0	0	1	1
AT1G14840.1_400	TRRQSLGGAETSPKITSNGSLIK	S	0	0	0	0	0	0	0	0	0	0	0	0	0	0	0	0	0	0	0	0	0	0	0	0	0	0	0	1	1
AT1G14840.1_415	TSNGSLIKRTPSSQLRSLTASAS	S	0	0	0	0	0	0	0	0	0	0	0	0	0	0	0	0	0	0	0	0	0	0	0	0	0	0	0	1	1
AT1G14850.1_453	DSSVHSQAGSSSGPSSRSSRALR	S	0	0	0	0	0	0	0	0	0	0	0	0	0	0	0	0	0	0	0	0	0	0	0	0	0	0	0	1	1
AT1G14850.1_765	NLFGAYSNGGESANKRQRLPYSP	S	0	0	0	0	0	1	0	0	0	0	0	0	1	0	0	0	0	0	0	0	0	0	0	0	0	0	0	1	3
AT1G14900.1_169	RGRPPKRPRTDSETVAAPEPAAQ	S	0	0	0	0	0	0	0	0	0	0	0	0	0	0	0	0	0	0	0	0	0	0	0	0	0	0	0	1	1
AT1G14960.1_7	_____MAMSGTYVTDVPLKGSAE	Y	0	0	0	0	0	0	0	0	0	0	0	0	0	0	0	0	0	0	0	0	0	1	0	0	0	0	0	0	1
AT1G14980.1_34	TESGILLPEKSSKLNSGKVIAVG	S	0	0	0	0	0	0	0	0	0	0	0	0	0	0	0	0	0	0	0	0	0	0	0	0	0	0	0	1	1
AT1G15040.1_301	KRKTTTLVKSFSQAEFLEANTVL	S	0	0	0	0	0	0	0	0	0	0	0	0	0	1	0	0	0	0	0	0	0	0	1	0	0	0	0	0	2
AT1G15130.1_212	CVFENTIAKGSTPGVSAKIARQV	T	0	0	0	0	0	0	0	0	0	0	0	0	0	0	0	0	0	0	0	0	0	0	0	0	0	0	0	1	1
AT1G15130.1_726	IEDVQRQMSGLSFQDHRSSGPYP	S	0	0	0	0	0	0	0	0	0	0	0	0	0	0	0	0	0	0	0	0	0	0	0	0	0	0	0	1	1
AT1G15210.1_43	DIFNTSSRRTKSVNEDEEALKWA	S	0	0	0	0	0	0	0	0	0	0	0	0	0	0	0	0	0	0	0	0	0	1	0	0	0	0	0	0	1
AT1G15210.1_824	KAGSNKETEMESVSAKKGMVLPF	S	0	0	0	0	0	0	0	0	0	0	0	0	0	0	0	0	0	0	0	0	1	0	0	0	0	0	0	0	1
AT1G15230.1_138	GIERSSEKKDQSDEDEEEEMKPI	S	0	0	0	0	0	1	0	1	0	0	0	0	1	0	0	0	1	0	0	1	1	0	1	0	0	0	0	0	7
AT1G15240.2_566	RISGHIIDDDDSDDSEDGSLTRS	S	0	0	0	0	0	0	0	0	0	0	0	0	1	1	0	0	0	0	0	0	0	0	0	0	0	0	0	1	3
AT1G15240.2_569	GHIIDDDDSDDSEDGSLTRSYSG	S	0	0	0	0	0	0	0	0	0	0	0	0	1	1	0	0	0	0	0	0	0	0	0	0	0	0	0	1	3
AT1G15280.2_10	__MATSEAEYESDPEELNRSLAT	S	0	0	0	0	0	0	0	0	0	0	0	0	0	0	0	0	0	0	0	0	0	1	0	0	0	0	0	1	2
AT1G15280.2_230	DTPLRNENQAHSEQSKQLRNSNG	S	0	0	0	0	0	0	0	0	0	0	0	0	0	0	0	0	0	0	0	0	0	0	0	0	0	0	0	1	1
AT1G15280.2_257	REKMPHLDSRRSPTAPAKTENQG	S	0	0	0	0	0	0	0	0	1	0	0	0	0	0	0	0	0	0	0	0	0	0	0	0	1	0	0	1	3
AT1G15280.2_27	NRSLATRRREASDDDSDDDDAVR	S	0	0	0	0	0	1	0	0	1	0	0	0	1	0	0	0	0	0	0	0	0	1	0	1	1	0	0	1	7
AT1G15280.2_3	_________MATSEAEYESDPEE	T	0	0	0	0	0	0	0	0	0	0	0	0	0	0	0	0	0	0	0	0	0	1	0	0	0	0	0	1	2
AT1G15280.2_31	ATRRREASDDDSDDDDAVRDVKN	S	0	0	0	0	0	1	0	0	1	0	0	0	1	0	0	0	0	0	0	0	0	1	0	1	0	0	0	1	6
AT1G15280.2_394	QGFDQHSAVVRSLSSSPQKTSLS	S	0	0	0	0	0	0	0	0	1	0	0	0	0	0	0	0	0	0	0	0	0	0	0	0	0	0	0	1	2
AT1G15280.2_396	FDQHSAVVRSLSSSPQKTSLSRN	S	0	0	0	0	0	0	0	0	0	0	0	0	0	1	0	0	0	0	0	0	0	0	0	0	0	0	0	1	2
AT1G15280.2_397	DQHSAVVRSLSSSPQKTSLSRNR	S	0	0	0	0	0	0	0	0	0	0	0	0	0	1	0	0	0	0	0	0	0	0	0	0	0	0	0	0	1
AT1G15280.2_398	QHSAVVRSLSSSPQKTSLSRNRY	S	0	0	0	0	0	0	0	0	1	0	0	0	0	0	0	0	0	0	0	0	0	0	0	0	0	0	0	0	1
AT1G15280.2_4	________MATSEAEYESDPEEL	S	0	0	0	0	0	0	0	0	0	0	0	0	0	0	0	0	0	0	0	0	0	0	0	0	0	0	0	1	1
AT1G15280.2_49	RDVKNQRAVVDSDLSDEEVGTVK	S	0	0	0	0	0	1	0	0	1	0	0	0	1	0	0	0	0	0	0	1	0	1	1	1	1	0	0	1	9
AT1G15280.2_52	KNQRAVVDSDLSDEEVGTVKYDN	S	0	0	0	0	0	1	0	0	1	0	0	0	1	0	0	0	0	0	0	1	0	1	1	1	1	0	0	1	9
AT1G15280.2_545	AGFSSKDSSTNTLNDLVKPMESP	T	0	0	0	0	0	0	0	0	0	0	0	0	0	0	0	0	0	0	0	0	0	0	0	0	0	0	0	1	1
AT1G15280.2_70	VKYDNDEDGEDSYEDDEEESGGG	S	0	0	0	0	0	0	0	0	0	0	0	0	0	0	0	0	0	0	0	1	0	0	1	0	0	0	0	0	2
AT1G15280.2_71	KYDNDEDGEDSYEDDEEESGGGI	Y	0	0	0	0	0	0	0	0	0	0	0	0	0	0	0	0	0	0	0	0	0	1	0	0	0	0	0	0	1
AT1G15290.1_1106	LSVSDLLDYISSDPDTKGNVAHR	S	0	0	0	0	0	1	0	0	0	0	0	0	1	0	0	0	0	0	0	0	0	0	0	0	0	0	0	0	2
AT1G15290.1_1547	KTSPEAESGGTSEKDSAVTEIVY	S	0	0	0	0	0	0	0	0	0	0	0	0	0	0	0	0	0	0	0	0	0	0	0	0	0	0	0	1	1
AT1G15340.1_228	VDTSELEKKAGSGEGAEEPSKVE	S	0	0	0	0	0	0	0	0	0	0	0	0	1	0	0	0	0	0	0	0	0	0	1	0	0	0	0	1	3
AT1G15340.1_320	TTEAEANKENDTQESDEKKTEAA	T	0	0	0	0	0	0	0	0	0	0	0	0	0	0	0	0	0	0	0	0	0	0	0	0	0	0	0	1	1
AT1G15340.1_323	AEANKENDTQESDEKKTEAAANK	S	0	0	0	0	0	0	0	0	1	0	0	0	0	0	0	0	0	0	0	0	0	0	0	0	0	0	0	1	2
AT1G15340.1_338	KTEAAANKENETQESDVKKTEAA	T	0	0	0	0	0	0	0	0	0	0	0	0	0	0	0	0	0	0	0	0	0	0	0	0	0	0	0	1	1
AT1G15340.1_381	NQVQQQQGAAASVSC________	S	0	0	0	0	0	0	0	0	0	0	0	0	0	0	0	0	0	0	0	0	0	0	1	0	0	0	0	0	1
AT1G15340.1_383	VQQQQGAAASVSC__________	S	0	0	0	0	0	1	0	0	0	0	0	0	1	0	0	0	0	0	0	0	0	1	1	1	1	0	0	1	7
AT1G15340.1_88	RSSRISQKVKATTPTPDKEPLLK	T	0	0	0	0	0	1	0	0	1	0	0	0	1	0	0	0	0	0	0	0	0	0	1	0	0	0	0	0	4
AT1G15340.1_89	SSRISQKVKATTPTPDKEPLLKK	T	0	0	0	0	0	0	0	0	0	0	0	0	1	0	0	0	0	0	0	0	0	0	1	0	0	0	0	1	3
AT1G15340.1_91	RISQKVKATTPTPDKEPLLKKRR	T	0	0	0	0	0	1	0	0	0	0	0	0	1	0	0	0	0	0	0	0	0	0	0	0	1	0	0	0	3
AT1G15400.3_100	AQRHHRTTGRVSPAVDPPSPRIS	S	0	0	0	0	0	1	0	0	1	0	0	1	1	1	1	0	0	0	0	0	1	0	1	1	0	0	0	1	10
AT1G15400.3_107	TGRVSPAVDPPSPRISSCGCCSA	S	0	0	0	0	0	1	0	0	1	1	0	1	1	1	1	0	0	0	0	0	0	0	1	1	1	0	0	1	11
AT1G15400.3_16	QRSTISFRRQGSSGIVFDDRLIA	S	0	0	0	0	0	1	0	0	0	0	0	0	1	1	1	0	1	0	0	0	1	1	1	0	1	0	0	1	10
AT1G15400.3_17	RSTISFRRQGSSGIVFDDRLIAE	S	0	0	0	0	0	1	0	0	0	0	0	0	1	0	0	0	0	0	0	0	0	1	1	0	0	0	0	1	5
AT1G15440.1_275	KRKEYDGKGLESDEEGDDDDEEY	S	0	0	0	0	0	1	0	1	0	0	0	0	1	0	0	0	0	0	0	1	0	1	1	1	1	0	0	1	9
AT1G15440.1_618	RVMTDRRSAANSSSGKCFTTLCY	S	0	0	0	0	0	0	0	0	0	0	0	0	0	1	0	0	0	0	0	0	0	0	0	0	0	0	0	0	1
AT1G15440.1_693	AGPIDLIDDDNSDEEGGIDKQSR	S	0	0	0	0	0	0	0	0	0	0	0	0	1	0	0	0	0	0	0	1	1	1	1	1	1	0	0	1	8
AT1G15510.1_592	MVVELFDRMVKSRVRPDEITFIS	S	0	0	0	0	0	0	0	0	0	0	0	0	0	1	0	0	0	0	0	0	0	0	0	0	0	0	0	0	1
AT1G15520.1_962	FIEEVMELVELTPLRQALVGLPG	T	0	0	0	0	0	0	0	1	0	0	0	0	0	0	0	0	0	0	0	0	0	0	0	0	0	0	0	0	1
AT1G15530.1_518	AKLYEHGGAPNTTRVVGTLGYLA	T	0	0	0	0	0	0	0	0	0	0	0	0	0	0	0	0	0	0	0	0	0	0	0	0	0	0	0	1	1
AT1G15690.1_46	SRVKLTSDLGASSSGGANNGKNG	S	0	0	0	0	0	1	0	0	0	0	0	0	1	0	0	0	0	0	0	0	0	0	0	0	0	0	0	0	2
AT1G15690.1_47	RVKLTSDLGASSSGGANNGKNGY	S	0	0	0	0	0	1	0	0	0	0	0	0	1	0	0	0	0	0	0	0	0	0	0	0	0	0	0	0	2
AT1G15690.1_48	VKLTSDLGASSSGGANNGKNGYG	S	0	0	0	0	0	1	0	0	0	0	0	0	1	0	0	0	0	0	0	0	0	0	0	0	0	0	0	1	3
AT1G15750.4_1120	NGSASGAPTAPSVGASASDQPQR	S	0	0	0	0	0	0	0	0	0	0	0	0	0	1	0	0	0	0	0	0	0	0	0	0	0	0	0	0	1
AT1G15750.4_214	SCGPPNGARAPSPVNNPLLGGIP	S	0	0	0	0	0	1	0	1	1	1	0	0	1	1	0	0	0	0	1	1	0	1	1	1	1	0	0	1	13
AT1G15750.4_286	PSIPAALKHPRTPPTNASLDYPS	T	0	0	0	0	0	0	0	0	1	0	0	0	0	0	0	0	0	0	0	0	0	1	1	0	0	0	0	1	4
AT1G15750.4_289	PAALKHPRTPPTNASLDYPSADS	T	0	0	0	0	0	0	0	0	0	0	0	0	0	0	0	0	0	0	0	0	0	1	1	0	0	0	0	0	2
AT1G15820.1_181	QSVEWATPWSKTAENFANYTGDQ	T	0	0	0	0	0	0	0	0	0	0	0	0	0	0	0	0	0	0	0	0	0	0	0	0	0	0	0	1	1
AT1G15820.1_43	VGTGAQRVGRKTLIVAAAAAQPK	T	0	0	0	0	0	0	0	0	1	0	0	0	0	0	0	0	0	0	0	0	0	0	0	0	0	0	0	1	2
AT1G15860.3_13	RRSSSKKKSGQSTESVTTDLFRS	S	0	0	0	0	0	0	0	0	0	0	0	0	0	0	0	0	0	0	0	0	0	0	1	0	0	0	0	0	1
AT1G15930.2_135	VKDFGEETTALSIVNKHIASQ__	S	0	0	0	0	0	1	0	0	0	0	0	0	1	0	0	0	0	0	0	0	0	0	0	0	0	0	0	0	2
AT1G15940.1_281	KPKDNEADEKISEGQVVPSDSLE	S	0	0	0	0	0	0	0	0	0	0	0	0	0	0	0	0	0	0	0	0	0	0	1	0	0	0	0	1	2
AT1G15940.1_290	KISEGQVVPSDSLEDKLNLGLSR	S	0	0	0	0	0	1	0	0	0	0	0	0	1	0	0	0	0	0	0	0	0	0	1	0	0	0	0	1	4
AT1G15940.1_304	DKLNLGLSRKGTRSKRSARGGTR	T	0	0	0	0	0	0	0	0	0	0	0	0	1	0	0	0	0	0	0	0	0	0	0	0	0	0	0	0	1
AT1G15940.1_331	DEKVITANEGLSESTDAETASGS	S	0	0	0	0	0	0	0	0	0	0	0	0	0	0	0	0	0	0	0	0	0	0	0	0	0	0	0	1	1
AT1G15940.1_340	GLSESTDAETASGSTRKRGWKPK	S	0	0	0	0	0	0	0	0	0	0	0	0	0	0	0	0	0	0	0	0	0	0	0	0	0	0	0	1	1
AT1G15940.1_379	KKVQEKELGDSSLGKVAAKKVPL	S	0	0	0	0	0	0	0	0	0	0	0	0	0	0	0	0	0	0	0	0	0	0	0	0	0	0	0	1	1
AT1G15940.1_665	KRKIVSKNVEPSSSPEVRSSMQT	S	0	0	0	0	0	0	0	0	0	0	0	0	0	0	0	0	0	0	0	0	0	0	0	0	0	0	0	1	1
AT1G15940.1_666	RKIVSKNVEPSSSPEVRSSMQTM	S	0	0	0	0	0	0	0	0	0	0	0	0	0	0	0	0	0	0	0	0	0	0	0	0	0	0	0	1	1
AT1G15940.1_667	KIVSKNVEPSSSPEVRSSMQTMK	S	0	0	0	0	0	0	0	0	0	0	0	0	0	0	0	0	0	0	0	0	0	0	0	0	0	0	0	1	1
AT1G15940.1_768	DEEDSLKLGKESDAEPDRMEDHQ	S	0	0	0	0	0	0	0	0	1	0	0	0	1	0	0	0	0	0	0	0	0	0	0	0	0	0	0	1	3
AT1G15940.1_791	ELPENHNVETKTDGEEQEAAKEP	T	0	0	0	0	0	0	0	0	0	0	0	0	0	0	0	0	0	0	0	0	0	0	0	0	0	0	0	1	1
AT1G15940.1_836	KSLKEPNAEPKSDGEEQEAAKEP	S	0	0	0	0	0	0	0	0	1	0	0	0	0	0	0	0	0	0	0	0	0	0	0	0	0	0	0	1	2
AT1G15950.1_7	_____MPVDVASPAGKTVCVTGA	S	0	0	0	0	0	0	0	0	1	0	0	0	0	1	0	0	0	0	0	0	0	1	0	0	0	0	0	1	4
AT1G15970.1_62	DEKAKKPTTPASPRTTLKQCSSL	S	0	0	0	0	0	0	0	0	0	0	0	0	0	0	0	0	0	0	0	0	0	0	0	0	0	0	0	1	1
AT1G16010.3_293	SNDGLSVSAPVSPVSSPPDSRRL	S	0	0	0	0	0	0	0	0	0	0	0	1	0	0	0	0	0	0	0	0	0	0	0	0	0	0	0	0	1
AT1G16010.3_296	GLSVSAPVSPVSSPPDSRRLDKS	S	0	0	0	0	0	0	0	0	0	0	0	1	0	0	0	0	0	0	0	0	0	0	0	0	0	0	0	0	1
AT1G16020.1_282	ISSRSNLAPVGSIDSLHSRNGNN	S	0	0	0	0	0	0	0	0	0	0	0	0	0	0	0	0	0	0	0	0	0	0	0	0	0	0	0	1	1
AT1G16020.1_285	RSNLAPVGSIDSLHSRNGNNMHH	S	0	0	0	0	0	0	0	0	0	0	0	0	0	0	0	0	0	0	0	0	0	0	0	0	0	0	0	1	1
AT1G16080.1_175	EGLTAAYGKWASEIAARLQSGGL	S	0	0	0	0	0	0	0	0	0	0	0	0	0	0	0	0	0	0	0	0	0	0	0	0	0	0	0	1	1
AT1G16080.1_221	FMLVGARHPGASVGTVEKEYRDE	S	0	0	0	0	0	0	0	0	0	0	0	0	0	0	0	0	0	0	0	0	1	0	0	0	0	0	0	0	1
AT1G16080.1_224	VGARHPGASVGTVEKEYRDEVSR	T	0	0	0	0	0	0	0	0	0	0	0	0	0	0	0	0	0	0	0	0	1	0	0	0	0	0	0	0	1
AT1G16170.1_11	_MVLDGLVSSPSRRQQCLKKQWD	S	0	0	0	0	0	1	0	0	0	0	0	0	1	0	0	0	0	0	0	0	0	0	0	0	0	0	0	1	3
AT1G16170.1_9	___MVLDGLVSSPSRRQQCLKKQ	S	0	0	0	0	0	0	0	0	1	0	0	0	0	0	0	0	0	0	0	0	0	0	0	0	0	0	0	1	2
AT1G16180.1_310	AVRAGSSTTLLSPPDSPRAEKPL	S	0	0	0	0	0	0	0	0	0	0	0	0	0	0	0	0	0	0	0	0	0	0	0	0	0	0	0	1	1
AT1G16180.1_314	GSSTTLLSPPDSPRAEKPLLPID	S	0	0	0	0	0	0	0	0	0	0	0	0	0	0	0	0	0	0	0	0	1	0	0	0	0	0	0	1	2
AT1G16210.1_219	YKDLIWKMWKKSPDNPLNQAAAA	S	0	0	0	0	0	0	0	0	0	0	0	0	0	0	0	0	0	0	0	0	0	0	0	0	0	0	0	1	1
AT1G16270.2_134	HEFGNKLGHIHSAPEASLCQDRS	S	0	0	0	0	0	0	0	0	0	0	0	0	0	0	0	0	0	0	1	0	0	0	0	0	0	0	0	0	1
AT1G16270.2_303	NDMDLGSRSNSTLNGLDSSSANN	T	0	0	0	0	0	0	0	0	0	0	0	0	0	0	0	0	0	0	0	0	0	0	1	0	0	0	0	0	1
AT1G16270.2_309	SRSNSTLNGLDSSSANNLAELDV	S	0	0	0	0	0	0	0	0	0	0	0	0	0	0	0	0	0	0	0	0	0	0	1	0	0	0	0	0	1
AT1G16270.2_311	SNSTLNGLDSSSANNLAELDVRN	S	0	0	0	0	0	0	0	0	0	0	0	0	0	0	0	0	0	0	0	0	0	0	1	0	0	0	0	0	1
AT1G16270.2_611	EQLEMLNRLSKSDDSLGSQFLMS	S	0	0	0	0	0	0	0	0	0	0	0	0	0	0	0	0	0	0	0	1	0	0	0	0	0	0	0	0	1
AT1G16270.2_669	VVASNETLDKRTVSGGGIETEAR	T	0	0	0	0	0	0	0	0	0	0	0	0	0	1	0	0	0	0	0	0	0	0	0	0	0	0	0	0	1
AT1G16270.2_671	ASNETLDKRTVSGGGIETEARNL	S	0	0	0	0	0	0	0	0	1	0	0	0	0	1	0	0	0	0	1	0	0	1	0	0	1	0	0	1	6
AT1G16270.2_683	GGGIETEARNLSHVDTERSHDIP	S	0	0	0	0	0	0	0	0	0	0	0	0	0	0	0	0	0	0	0	0	0	0	0	0	0	0	0	1	1
AT1G16270.2_699	ERSHDIPEKQTSSGVLIDINDRF	S	0	0	0	0	0	0	0	0	0	0	0	0	0	0	0	0	0	0	0	0	0	0	0	0	0	0	0	1	1
AT1G16270.2_700	RSHDIPEKQTSSGVLIDINDRFP	S	0	0	0	0	0	0	0	0	0	0	0	0	0	0	0	0	0	0	0	0	0	0	0	0	0	0	0	1	1
AT1G16270.2_765	SYFRNLADEQFSDRDVAYIDRTP	S	0	0	0	0	0	0	0	0	0	0	0	0	0	0	0	0	0	0	0	0	0	0	0	0	0	0	0	1	1
AT1G16270.2_780	VAYIDRTPGFPSDMEDGGEIARL	S	0	0	0	0	0	0	0	0	0	0	0	0	0	0	0	0	0	0	0	0	0	0	0	0	0	0	0	1	1
AT1G16270.2_811	NRVDPQMKVTESEEFDAMVENLR	S	0	0	0	0	0	0	0	0	0	0	0	0	0	0	0	0	0	0	0	0	0	0	1	0	0	0	0	0	1
AT1G16270.2_823	EEFDAMVENLRTSDCEQEDEKSE	T	0	0	0	0	0	0	0	0	0	0	0	0	0	0	0	0	0	0	0	0	0	0	1	0	0	0	0	0	1
AT1G16270.2_824	EFDAMVENLRTSDCEQEDEKSET	S	0	0	0	0	0	0	0	0	0	0	0	0	0	0	0	0	0	0	0	0	0	0	1	0	0	0	0	1	2
AT1G16490.1_223	FQQPENRALQESEEDEVDKWFKH	S	0	0	0	0	0	0	0	1	0	0	0	0	0	0	0	0	0	0	0	0	0	0	0	0	0	0	0	0	1
AT1G16520.1_189	KYTGNKFSMTSYISPRLTPTATP	Y	0	0	0	0	0	0	0	0	0	0	0	0	0	0	0	0	0	0	0	0	0	0	1	0	0	0	0	0	1
AT1G16520.1_191	TGNKFSMTSYISPRLTPTATPKI	S	0	0	0	0	0	0	0	0	1	0	0	0	0	0	0	0	0	0	0	0	1	1	1	0	1	0	0	1	6
AT1G16520.1_195	FSMTSYISPRLTPTATPKIISTS	T	0	0	0	0	0	0	0	0	0	0	0	0	0	0	0	0	0	0	0	0	0	0	1	0	0	0	0	1	2
AT1G16520.1_197	MTSYISPRLTPTATPKIISTSVS	T	0	0	0	0	0	0	0	0	0	0	0	0	0	0	0	0	0	0	0	0	0	0	1	0	0	0	0	0	1
AT1G16520.1_199	SYISPRLTPTATPKIISTSVSPR	T	0	0	0	0	0	0	0	0	0	0	0	0	0	0	0	0	0	0	0	0	0	0	0	0	0	0	0	1	1
AT1G16520.1_204	RLTPTATPKIISTSVSPRGYSAA	S	0	0	0	0	0	0	0	0	0	0	0	0	0	1	0	0	0	0	0	0	0	0	1	0	0	0	0	1	3
AT1G16520.1_205	LTPTATPKIISTSVSPRGYSAAG	T	0	0	0	0	0	0	0	0	0	0	0	0	0	0	0	0	0	0	0	0	0	1	0	0	0	0	0	0	1
AT1G16520.1_208	TATPKIISTSVSPRGYSAAGSPK	S	0	0	0	0	0	0	0	0	1	0	0	0	0	1	0	0	0	0	0	0	1	1	1	0	1	0	0	1	7
AT1G16520.1_213	IISTSVSPRGYSAAGSPKRTSGA	S	0	0	0	0	0	0	0	0	0	0	0	0	0	0	0	0	0	0	0	0	0	0	0	0	0	0	0	1	1
AT1G16520.1_217	SVSPRGYSAAGSPKRTSGAVSPT	S	0	0	0	0	0	0	0	0	0	0	0	0	0	0	0	0	0	0	0	0	0	0	0	0	0	0	0	1	1
AT1G16520.1_222	GYSAAGSPKRTSGAVSPTKATLW	S	0	0	0	0	0	0	0	0	0	0	0	0	0	0	0	0	0	0	0	0	0	0	0	0	0	0	0	1	1
AT1G16520.1_226	AGSPKRTSGAVSPTKATLWYPSS	S	0	0	0	0	0	0	0	0	0	0	0	0	0	0	0	0	0	0	0	0	0	0	0	0	0	0	0	1	1
AT1G16520.1_241	ATLWYPSSQQSSAANSPPRNRTL	S	0	0	0	0	0	0	0	0	0	0	0	0	0	0	0	0	0	0	0	0	0	1	1	0	0	0	0	1	3
AT1G16520.1_245	YPSSQQSSAANSPPRNRTLPART	S	0	0	0	0	0	1	0	0	1	0	0	0	1	0	0	0	0	0	0	0	1	1	1	0	1	0	0	1	8
AT1G16610.3_182	ATFTLPPRQKVSSPPKPVSAAPK	S	1	0	0	0	0	0	0	0	0	0	0	0	0	0	0	0	0	0	0	0	0	1	0	0	0	0	0	0	2
AT1G16610.3_183	TFTLPPRQKVSSPPKPVSAAPKR	S	0	0	0	0	0	1	0	0	1	0	0	0	1	0	0	0	0	0	0	0	0	1	1	0	0	0	0	1	6
AT1G16610.3_199	VSAAPKRDAPKSDNAAADAEKDG	S	0	0	0	0	0	0	0	0	0	0	0	0	0	0	0	0	0	0	0	0	0	0	0	0	0	0	0	1	1
AT1G16610.3_227	RETSPQRKTGLSPRRRSPLPRRG	S	0	0	0	0	0	0	0	0	1	0	0	0	0	0	0	0	0	0	0	0	0	1	0	1	1	0	0	0	4
AT1G16610.3_232	QRKTGLSPRRRSPLPRRGLSPRR	S	0	0	0	0	0	0	0	0	0	0	0	0	0	0	0	0	0	0	0	0	0	0	0	0	1	0	0	0	1
AT1G16610.3_245	LPRRGLSPRRRSPDSPHRRRPGS	S	0	0	0	0	0	0	0	0	0	0	0	0	0	0	0	0	0	0	0	0	0	0	0	0	1	0	0	0	1
AT1G16610.3_248	RGLSPRRRSPDSPHRRRPGSPIR	S	0	0	0	0	0	0	0	0	0	0	0	0	0	0	0	0	0	0	0	0	0	0	0	0	1	0	0	0	1
AT1G16610.3_256	SPDSPHRRRPGSPIRRRGDTPPR	S	0	0	0	0	0	0	0	0	1	0	0	0	0	0	0	0	0	0	0	0	0	0	0	1	0	0	0	0	2
AT1G16610.3_264	RPGSPIRRRGDTPPRRRPASPSR	T	0	0	0	0	0	0	0	0	1	0	0	0	0	0	0	0	0	0	0	0	0	0	0	0	1	0	0	0	2
AT1G16610.3_278	RRRPASPSRGRSPSSPPPRRYRS	S	1	0	0	0	0	0	0	0	0	0	0	0	0	0	0	0	0	0	0	0	0	0	0	1	1	0	0	1	4
AT1G16610.3_280	RPASPSRGRSPSSPPPRRYRSPP	S	1	0	0	0	0	0	0	0	0	0	0	0	0	0	0	0	0	0	0	0	0	0	0	0	0	0	0	1	2
AT1G16610.3_281	PASPSRGRSPSSPPPRRYRSPPR	S	0	0	0	0	0	0	0	0	0	0	0	0	0	0	0	0	0	0	0	0	0	0	0	0	0	0	0	1	1
AT1G16610.3_294	PPRRYRSPPRGSPRRIRGSPVRR	S	0	0	0	0	0	0	0	0	0	0	0	0	0	0	0	0	0	0	0	0	0	0	0	0	1	0	0	0	1
AT1G16610.3_307	RRIRGSPVRRRSPLPLRRRSPPP	S	0	0	0	0	0	0	0	0	1	0	0	0	0	0	0	0	0	0	0	0	0	0	1	1	1	0	0	0	4
AT1G16610.3_67	SGSRSPPRRGKSPAGPARRGRSP	S	0	0	0	0	0	0	0	0	0	0	0	0	0	0	0	0	0	0	0	0	0	0	0	0	1	0	0	1	2
AT1G16610.3_77	KSPAGPARRGRSPPPPPSKGASS	S	1	0	0	0	0	0	0	0	1	0	0	0	0	0	0	0	0	0	0	0	0	0	0	1	1	0	0	1	5
AT1G16610.3_88	SPPPPPSKGASSPSKKAVQESLV	S	0	0	0	0	0	0	0	0	0	0	0	0	0	0	0	0	0	0	0	0	0	0	0	0	0	0	0	1	1
AT1G16670.1_134	DKTLLAGGYTRSGIQFDWSSRAN	S	0	0	0	0	0	0	0	0	0	0	0	0	0	0	0	0	0	0	0	0	0	0	1	0	0	0	0	1	2
AT1G16710.1_869	SEPGKHGLSGDSPKQENIKMKKE	S	0	0	0	0	0	0	0	0	0	0	0	0	0	0	0	0	0	0	0	0	0	0	0	0	0	0	0	1	1
AT1G16710.1_899	PGCPKKEELVESPELTSKSRKPK	S	0	0	0	0	0	0	0	0	0	0	0	0	0	0	0	0	0	0	0	0	1	0	0	0	0	0	0	1	2
AT1G16720.1_95	DVAPPSPQSPPSPPTLKLDDVNP	S	0	0	0	0	0	0	0	0	0	0	0	0	0	0	0	0	0	0	0	0	1	0	0	0	0	0	0	0	1
AT1G16760.1_205	ANTPALPKGRRSIDSDVTRLGLP	S	0	0	0	0	0	0	0	0	0	0	0	0	0	0	0	0	0	0	1	0	0	0	0	0	0	0	0	0	1
AT1G16760.1_271	DRSSFTYDLPESARTSRMSTSSE	S	0	0	0	0	0	0	0	0	0	0	0	0	0	0	0	0	0	0	1	0	0	0	0	0	0	0	0	0	1
AT1G16810.1_52	KITDHELIEGESTEALGKLIEGE	S	0	0	0	0	0	0	0	0	0	0	0	0	0	0	0	0	0	0	0	0	1	0	1	0	0	0	0	1	3
AT1G16810.1_53	ITDHELIEGESTEALGKLIEGEE	T	0	0	0	0	0	0	0	0	0	0	0	0	0	0	0	0	0	0	0	0	0	1	0	0	0	0	0	0	1
AT1G16810.1_72	EGEEGDEEMNRSEKASEDAKLQQ	S	0	0	0	0	0	0	0	0	0	0	0	0	0	0	0	0	0	0	0	0	0	0	0	0	0	0	0	1	1
AT1G16860.1_103	GRMSGSLASAGSVSMKKTNSGPL	S	0	0	0	0	0	0	0	0	0	0	0	0	0	0	0	0	0	0	0	0	0	0	0	0	0	0	0	1	1
AT1G16860.1_105	MSGSLASAGSVSMKKTNSGPLSK	S	0	0	0	0	0	0	0	0	0	0	0	0	0	0	0	0	0	0	0	0	1	0	0	0	0	0	0	1	2
AT1G16860.1_11	_MGSRYPSHQLSNGLFVSGRPEQ	S	0	0	0	0	0	0	0	0	0	0	0	0	0	0	0	0	0	0	0	0	0	0	0	0	0	0	0	1	1
AT1G16860.1_169	PLNSSGAPRKVSGPLDSSGLMKS	S	0	0	0	0	0	0	0	0	1	0	0	0	0	0	0	0	1	0	0	0	1	0	1	1	0	0	0	1	6
AT1G16860.1_387	VIDFKQGSEQVSPDFVRWLGKKN	S	0	0	0	0	0	0	0	0	0	0	0	0	0	0	0	0	0	0	0	0	0	0	0	0	0	0	0	1	1
AT1G16860.1_45	AMPYTGGDIKRSGELGKMFDIPA	S	0	0	0	0	0	0	0	0	1	0	0	0	0	0	0	0	0	0	0	0	0	0	0	0	0	0	0	0	1
AT1G16860.1_61	KMFDIPADGTKSRKSGPIPGAPS	S	0	0	0	0	0	0	0	0	1	0	0	0	0	0	0	0	0	0	0	0	0	0	0	0	0	0	0	0	1
AT1G16860.1_64	DIPADGTKSRKSGPIPGAPSRSG	S	0	0	0	0	0	0	0	0	1	0	0	0	0	0	0	0	0	0	0	0	0	0	0	0	0	0	0	1	2
AT1G16860.1_72	SRKSGPIPGAPSRSGSFAGTAQS	S	0	0	0	0	0	0	0	0	0	0	0	0	0	0	0	0	0	0	0	0	0	0	0	0	0	0	0	1	1
AT1G16860.1_74	KSGPIPGAPSRSGSFAGTAQSGP	S	0	0	0	0	0	0	0	0	0	0	0	0	0	0	0	0	0	0	0	0	0	0	0	0	0	0	0	1	1
AT1G16860.1_76	GPIPGAPSRSGSFAGTAQSGPGA	S	0	0	0	0	0	0	0	0	0	0	0	0	0	0	0	0	0	0	0	0	0	0	1	0	0	0	0	1	2
AT1G16860.1_83	SRSGSFAGTAQSGPGAPMATGRM	S	0	0	0	0	0	0	0	0	0	0	0	0	0	0	0	0	0	0	0	0	0	0	0	0	0	0	0	1	1
AT1G16860.1_95	GPGAPMATGRMSGSLASAGSVSM	S	0	0	0	0	0	0	0	0	0	0	0	0	0	0	0	0	0	0	0	0	0	0	0	0	0	0	0	1	1
AT1G16860.1_97	GAPMATGRMSGSLASAGSVSMKK	S	0	0	0	0	0	0	0	0	0	0	0	0	0	0	0	0	0	0	0	0	0	0	0	0	0	0	0	1	1
AT1G16880.1_133	LNVVKANVYLDSSGKHNKFAITR	S	0	0	0	0	0	0	0	0	0	0	0	0	0	0	0	0	0	0	0	0	0	0	0	0	0	0	0	1	1
AT1G16970.1_147	QTGIVSDSRENSLYSALWVAQAL	S	0	0	0	0	0	0	0	0	0	0	0	0	0	0	0	0	0	0	0	0	0	1	0	0	0	0	0	0	1
AT1G16970.1_150	IVSDSRENSLYSALWVAQALLRK	S	0	0	0	0	0	0	0	0	0	0	0	0	0	0	0	0	0	0	0	0	0	1	0	0	0	0	0	0	1
AT1G16970.1_553	QSIYGDDPDEESDSGAKEKSKKR	S	0	0	0	0	0	0	0	0	0	0	0	0	0	0	0	0	0	0	0	1	0	1	1	1	1	0	0	1	6
AT1G16970.1_555	IYGDDPDEESDSGAKEKSKKRKA	S	0	0	0	0	0	0	0	0	0	0	0	0	0	0	0	0	0	0	0	0	0	0	1	0	0	0	0	0	1
AT1G17130.2_243	DYPSLQKEKKGSSSDLSKKRKAT	S	0	0	0	0	0	0	0	0	0	0	0	0	0	0	0	0	0	0	0	0	0	0	0	0	0	0	0	1	1
AT1G17130.2_331	ANTSLASLFQNYGSDEDED____	Y	0	0	0	0	0	0	0	0	0	0	0	0	0	0	0	0	0	0	0	0	0	0	1	0	0	0	0	0	1
AT1G17130.2_333	TSLASLFQNYGSDEDED______	S	0	0	0	0	0	0	0	0	0	0	0	0	1	1	0	0	0	0	0	1	0	0	1	0	1	0	0	0	5
AT1G17140.2_157	EKIAVEEEELRSGNDEAEKLVAK	S	0	0	0	0	0	0	0	0	0	0	0	0	0	0	0	0	0	0	0	0	0	0	0	0	0	0	0	1	1
AT1G17140.2_38	NHSNRLITTDQSFKPGVDRKSPR	S	0	0	0	0	0	0	0	0	0	0	0	0	0	0	0	0	0	0	0	0	0	0	0	0	0	0	0	1	1
AT1G17140.2_72	KKLGGRISDLESQLGQAQEELRL	S	0	0	0	0	0	0	0	0	0	0	0	0	0	0	0	0	0	0	0	0	0	0	0	1	0	0	0	0	1
AT1G17200.1_193	FTRFDPPSIVDSAKNLEVAVFGS	S	0	0	0	0	0	0	0	0	0	0	0	0	0	0	0	0	0	0	0	0	0	0	0	0	0	0	0	1	1
AT1G17210.1_22	VNPRSNRNSVASASASASATPVD	S	0	0	0	0	0	0	0	0	0	0	0	0	0	0	0	0	0	0	0	0	0	1	0	0	0	0	0	1	2
AT1G17210.1_24	PRSNRNSVASASASASATPVDRF	S	0	0	0	0	0	0	0	0	0	0	0	0	0	0	0	0	0	0	0	0	0	0	0	0	0	0	0	1	1
AT1G17210.1_26	SNRNSVASASASASATPVDRFRR	S	0	0	0	0	0	0	0	0	0	0	0	0	0	0	0	0	0	0	0	0	0	1	1	0	0	0	0	1	3
AT1G17210.1_28	RNSVASASASASATPVDRFRRRA	S	0	0	0	0	0	0	0	0	0	0	0	0	0	0	0	0	0	0	0	0	0	0	0	0	0	0	0	1	1
AT1G17210.1_285	WLPNIQDCEEHSAQSARNGCPSG	S	0	0	0	0	0	0	0	0	0	0	0	0	0	0	0	0	0	0	0	0	0	1	1	1	1	0	0	0	4
AT1G17210.1_288	NIQDCEEHSAQSARNGCPSGPAR	S	0	0	0	0	0	0	0	0	0	0	0	0	0	0	0	0	0	0	0	0	0	1	1	1	1	0	0	0	4
AT1G17210.1_295	HSAQSARNGCPSGPARNQSRLQD	S	0	0	0	0	0	0	0	0	0	0	0	0	0	0	0	0	0	0	0	0	0	0	0	0	0	0	0	1	1
AT1G17210.1_322	RKQFSASSRKASGNYEVLGPEYK	S	0	0	0	0	0	1	0	0	1	0	0	0	1	0	0	0	1	0	0	1	0	0	1	1	1	0	0	1	9
AT1G17210.1_325	FSASSRKASGNYEVLGPEYKSES	Y	0	0	0	0	0	0	0	0	0	0	0	0	0	0	0	0	1	0	0	0	0	0	0	0	0	0	0	0	1
AT1G17210.1_451	NMSVTRDNYQFSDRGKEVLWRQP	S	0	0	0	0	0	0	0	0	0	0	0	0	0	0	0	0	0	0	0	0	0	0	0	0	0	0	0	1	1
AT1G17210.1_463	DRGKEVLWRQPSGSEVGDRAASY	S	0	0	0	0	0	0	0	0	0	0	0	0	0	0	0	0	0	0	0	0	0	1	0	0	0	0	0	1	2
AT1G17210.1_465	GKEVLWRQPSGSEVGDRAASYES	S	0	0	0	0	0	0	0	0	0	0	0	0	0	0	0	0	0	0	0	0	0	0	0	0	0	0	0	1	1
AT1G17210.1_485	YESRGPSTRKRSLDDGGSTVDRP	S	0	0	0	0	0	0	0	0	0	0	0	0	1	0	0	0	0	0	0	0	0	1	1	0	0	0	0	1	4
AT1G17210.1_491	STRKRSLDDGGSTVDRPYLRIQR	S	0	0	0	0	0	0	0	0	0	0	0	0	0	0	0	0	0	0	0	0	0	0	0	0	0	0	0	1	1
AT1G17210.1_505	DRPYLRIQRADSVEGTVVDRDGD	S	0	0	0	0	0	0	0	0	1	0	0	0	1	0	0	0	0	0	0	1	0	1	1	1	1	0	0	1	8
AT1G17210.1_509	LRIQRADSVEGTVVDRDGDEVND	T	0	0	0	0	0	0	0	0	0	0	0	0	0	0	0	0	0	0	0	0	0	0	0	0	0	0	0	1	1
AT1G17210.1_522	VDRDGDEVNDDSAGPSKRTRGSD	S	0	0	0	0	0	0	0	0	1	0	0	0	0	0	0	0	0	0	0	0	1	0	1	0	1	0	0	0	4
AT1G17210.1_526	GDEVNDDSAGPSKRTRGSDAHEA	S	0	0	0	0	0	0	0	0	0	0	0	0	0	0	0	0	0	0	0	0	0	0	1	0	0	0	0	0	1
AT1G17210.1_547	EAYPFLYGRDLSVGGPSHSLDAE	S	0	0	0	0	0	0	0	0	0	0	0	0	0	0	0	0	1	0	0	0	0	0	1	0	1	0	0	1	4
AT1G17210.1_552	LYGRDLSVGGPSHSLDAENEREV	S	0	0	0	0	0	0	0	0	0	0	0	0	0	0	0	0	1	0	0	0	0	1	1	0	0	0	0	1	4
AT1G17210.1_554	GRDLSVGGPSHSLDAENEREVNR	S	0	0	0	0	0	0	0	0	0	0	0	0	0	0	0	0	1	0	0	0	0	1	1	0	1	0	0	1	5
AT1G17210.1_566	LDAENEREVNRSDPFSEGNEQVM	S	0	0	0	0	0	0	0	0	0	0	0	0	0	0	0	0	0	0	0	0	0	1	0	0	1	0	0	1	3
AT1G17210.1_570	NEREVNRSDPFSEGNEQVMAFPG	S	0	0	0	0	0	1	0	0	0	0	0	0	1	0	0	0	0	0	0	0	0	1	1	1	1	0	0	1	7
AT1G17210.1_665	PVRFNAEQGISSINDGEEVLNTE	S	0	0	0	0	0	0	0	0	0	0	0	0	0	1	0	0	0	0	0	0	0	0	0	0	0	0	0	0	1
AT1G17210.1_7	_____MKEEDVSSQNVNPRSNRN	S	0	0	0	0	0	0	0	0	0	0	0	0	0	0	0	0	0	0	0	0	0	0	0	0	0	0	0	1	1
AT1G17210.1_762	AEMDREGRLGDSQDRVSQSVVRA	S	0	0	0	0	0	0	0	0	0	0	0	0	0	1	0	0	0	0	0	0	0	0	1	1	1	0	0	1	5
AT1G17210.1_767	EGRLGDSQDRVSQSVVRADSGSK	S	0	0	0	0	0	0	0	0	1	0	0	0	0	1	0	0	0	0	0	0	0	0	1	1	1	0	0	1	6
AT1G17210.1_769	RLGDSQDRVSQSVVRADSGSKIV	S	0	0	0	0	0	0	0	0	0	0	0	0	0	0	0	0	0	0	0	0	0	1	1	0	0	0	0	1	3
AT1G17210.1_775	DRVSQSVVRADSGSKIVDSLKAE	S	0	0	0	0	0	0	0	0	0	0	0	0	0	0	0	0	0	0	0	0	0	0	0	1	0	0	0	1	2
AT1G17210.1_777	VSQSVVRADSGSKIVDSLKAESV	S	0	0	0	0	0	0	0	0	0	0	0	0	0	0	0	0	0	0	0	0	0	0	0	1	0	0	0	1	2
AT1G17210.1_782	VRADSGSKIVDSLKAESVESGEK	S	0	0	0	0	0	0	0	0	0	0	0	0	0	0	0	0	0	0	0	0	0	0	1	1	1	0	0	0	3
AT1G17210.1_787	GSKIVDSLKAESVESGEKMSNIN	S	0	0	0	0	0	1	0	0	0	0	0	0	1	0	0	0	0	0	0	1	0	0	1	1	1	0	0	1	7
AT1G17210.1_790	IVDSLKAESVESGEKMSNINVLI	S	0	0	0	0	0	1	0	0	0	0	0	0	1	0	0	0	0	0	0	1	0	0	1	1	1	0	0	1	7
AT1G17210.1_8	____MKEEDVSSQNVNPRSNRNS	S	0	0	0	0	0	0	0	0	0	0	0	0	0	0	0	0	0	0	0	0	1	0	0	0	0	0	0	1	2
AT1G17210.1_950	RTPSQKLLKRHSFISSHGKK___	S	0	0	0	0	0	0	0	0	0	0	0	0	0	0	0	0	0	0	0	0	0	0	1	0	0	0	0	0	1
AT1G17260.1_902	AEELRGSRSRASWIAEQTRRRAE	S	0	0	0	0	0	0	0	0	0	0	0	0	0	0	0	0	0	0	0	0	0	0	0	0	0	0	0	1	1
AT1G17270.1_44	RTVNMANGGGRSPRSALQIDEIL	S	0	0	0	0	0	0	0	0	0	0	0	0	0	0	0	0	0	0	0	0	0	0	0	0	0	0	0	1	1
AT1G17270.1_5	_______MVRNSSDEEEDHRNLI	S	0	0	0	0	0	0	0	0	0	0	0	0	0	0	0	0	0	0	0	0	0	0	0	0	0	0	0	1	1
AT1G17270.1_6	______MVRNSSDEEEDHRNLIP	S	0	0	0	0	0	0	0	0	0	0	0	0	0	0	0	0	0	0	0	0	0	0	0	0	0	0	0	1	1
AT1G17340.1_609	DSDQHNIGRSGSNLDIENMRPLI	S	0	0	0	0	0	0	0	0	0	0	0	0	0	0	0	0	0	0	0	1	0	0	0	0	0	0	0	1	2
AT1G17360.1_1050	GDFKRSFFSLSTFRSKGNDSKPR	T	0	0	0	0	0	0	0	0	0	0	0	0	0	0	0	0	0	0	0	0	0	0	0	0	0	0	0	1	1
AT1G17360.1_440	ELFPSDKKQALTSPPKPVSAGSE	T	0	0	0	0	0	0	0	0	0	0	0	0	0	0	0	0	0	0	0	0	0	0	0	0	0	0	0	1	1
AT1G17360.1_606	KFSAASMKRQDSISSTRQRAEKF	S	0	0	0	0	0	0	0	0	0	0	0	0	0	0	0	0	0	0	0	0	0	0	0	0	0	0	0	1	1
AT1G17360.1_638	KKYQHPISSLQSEEENEKDKLVS	S	0	0	0	0	0	0	0	0	0	0	0	0	0	0	0	0	0	0	0	0	0	0	0	0	0	0	0	1	1
AT1G17360.1_706	KTSEIKLVTQSSLPKFSDLKKEN	S	0	0	0	0	0	0	0	0	0	0	0	0	0	0	0	0	0	0	0	0	0	0	1	0	0	0	0	0	1
AT1G17360.1_750	GNKKTTKEDIPSPVMPRRPRSLR	S	0	0	0	0	0	0	0	0	0	0	0	0	0	0	0	0	0	0	0	0	0	0	0	0	0	0	0	1	1
AT1G17360.1_792	MMNKERNQKQNTDIDDVSENLKN	T	0	0	0	0	0	0	0	0	0	0	0	0	0	0	0	0	0	0	0	0	0	0	0	0	0	0	0	1	1
AT1G17360.1_809	SENLKNEAFDDTESEAEEEEKEV	T	0	0	0	0	0	0	0	0	0	0	0	0	0	0	0	0	0	0	0	0	0	0	1	0	0	0	0	0	1
AT1G17360.1_811	NLKNEAFDDTESEAEEEEKEVLE	S	0	0	0	0	0	0	0	0	0	0	0	0	0	0	0	0	0	0	0	0	0	0	1	0	0	0	0	0	1
AT1G17370.1_232	SGEDKQSSDSKSVVELTSGVSED	S	0	0	0	0	0	0	0	0	0	0	0	0	0	0	0	0	0	0	0	0	0	0	1	0	0	0	0	1	2
AT1G17370.1_237	QSSDSKSVVELTSGVSEDGKDTT	T	0	0	0	0	0	0	0	0	0	0	0	0	0	0	0	0	0	0	0	0	0	0	1	0	0	0	0	0	1
AT1G17370.1_238	SSDSKSVVELTSGVSEDGKDTTN	S	0	0	0	0	0	0	0	0	0	0	0	0	0	0	0	0	0	0	0	0	0	0	1	0	0	0	0	0	1
AT1G17370.1_241	SKSVVELTSGVSEDGKDTTNGEA	S	0	0	0	0	0	1	0	0	1	0	0	0	1	0	0	0	0	0	0	0	0	0	1	0	0	0	0	1	5
AT1G17440.1_11	_MAEPIPSSSLSPKSLQSPNPME	S	0	0	0	0	0	0	0	0	0	0	0	0	0	0	0	0	0	0	0	0	0	0	0	0	0	0	0	1	1
AT1G17500.1_1200	RHLRSKLNKKQSNMSQFSTQDTM	S	0	0	0	0	0	0	0	0	0	0	0	0	0	0	0	0	0	0	0	0	0	0	0	0	0	0	0	1	1
AT1G17500.1_1212	NMSQFSTQDTMSPRSV_______	S	0	0	0	0	0	0	0	0	0	0	0	0	0	0	0	0	0	0	0	0	0	0	0	0	0	0	0	1	1
AT1G17500.1_674	LSYRKLDEEEYSAWNAEFHKAKT	S	0	0	0	0	0	0	0	0	1	0	0	0	0	0	0	0	0	0	0	0	0	0	0	0	0	0	0	0	1
AT1G17560.1_47	NGSILSQQQHRTFIQMGTILKCV	T	0	0	0	0	0	0	0	0	0	0	0	0	0	0	0	0	1	0	0	0	0	0	0	0	0	0	0	0	1
AT1G17560.1_71	NSCAKEVMCIQSLRGKKGARLGD	S	0	0	0	0	0	0	0	0	0	0	0	0	0	0	0	0	1	0	0	0	0	0	0	0	0	0	0	0	1
AT1G17580.1_1052	NKVLRQQTLTISPTTRALALRPK	S	0	0	0	0	0	0	0	0	0	0	0	0	0	0	0	0	0	0	0	0	0	0	0	0	0	0	0	1	1
AT1G17580.1_1510	EVDPPPLIRQNSNFMFLLERSD_	S	0	0	0	0	0	0	0	0	0	0	0	0	0	0	0	0	0	0	0	1	0	0	0	0	0	0	0	1	2
AT1G17690.1_333	KHRETSEEEILSDDGFLDQGFTR	S	0	0	0	0	0	0	0	0	0	0	0	0	1	0	0	0	0	0	0	0	0	0	0	0	0	0	0	0	1
AT1G17690.1_392	RFNDEFGCEEDTDDCDGEKTTSK	T	0	0	0	0	0	1	0	0	0	0	0	0	1	0	0	0	0	0	0	0	0	0	0	0	0	0	0	0	2
AT1G17700.1_10	__MTTYGTNQKSSNDLAPKLEYI	S	0	0	0	0	0	0	0	0	0	0	0	0	0	0	0	0	0	0	0	0	0	0	0	0	0	0	0	1	1
AT1G17720.1_458	IGSMTRVVRRGSESPGTEANGNA	S	0	0	0	0	0	0	0	0	0	0	0	0	0	0	0	0	1	0	0	0	0	1	0	0	0	0	0	1	3
AT1G17720.1_460	SMTRVVRRGSESPGTEANGNAYD	S	0	0	0	0	0	0	0	0	0	0	0	0	1	1	0	0	1	0	0	0	0	1	1	0	1	0	0	1	7
AT1G17720.1_463	RVVRRGSESPGTEANGNAYDFTT	T	0	0	0	0	0	0	0	0	0	0	0	0	0	1	0	0	0	0	0	0	0	0	1	0	0	0	0	0	2
AT1G17745.2_68	QTTLTEDNRFSTVGSDSDEYNPT	T	0	0	0	0	0	0	0	0	0	0	0	0	0	0	0	0	1	0	0	0	0	1	0	0	0	0	0	0	2
AT1G17745.2_71	LTEDNRFSTVGSDSDEYNPTLPK	S	0	0	0	0	0	0	0	1	0	0	0	0	1	0	0	0	1	0	0	1	0	1	0	1	0	0	0	0	6
AT1G17745.2_73	EDNRFSTVGSDSDEYNPTLPKPR	S	0	0	0	0	0	1	0	0	0	0	0	0	1	0	0	0	1	0	0	0	0	1	0	0	0	0	0	0	4
AT1G17745.2_76	RFSTVGSDSDEYNPTLPKPRILV	Y	0	0	0	0	0	0	0	0	0	0	0	0	0	0	0	0	0	0	0	0	0	1	0	0	0	0	0	0	1
AT1G17780.2_128	NLIPFATETPASPVQEKMANTRS	S	0	0	0	0	0	0	0	0	0	0	0	0	0	1	0	0	0	0	0	0	0	0	0	0	1	0	0	0	2
AT1G17790.1_2	__________MSSEHISGGGASK	S	0	0	0	0	0	0	0	0	0	0	0	0	0	0	0	0	0	0	0	0	0	0	0	0	0	0	0	1	1
AT1G17790.1_3	_________MSSEHISGGGASKT	S	0	0	0	0	0	0	0	0	0	0	0	0	0	0	0	0	0	0	0	0	0	0	0	0	0	0	0	1	1
AT1G17790.1_365	VQIIKKSNPELSQKDDEIELDID	S	0	0	0	0	0	0	0	0	0	0	0	0	0	0	0	0	0	0	0	0	0	0	0	0	0	0	0	1	1
AT1G17790.1_42	VSRQERSVPLVSPSNSFASEDDH	S	0	0	0	0	0	0	0	0	0	0	0	0	0	0	0	0	0	0	0	0	0	0	1	0	0	0	0	1	2
AT1G17790.1_46	ERSVPLVSPSNSFASEDDHHMLK	S	0	0	0	0	0	0	0	0	0	0	0	0	0	0	0	0	0	0	0	0	0	0	1	0	0	0	0	1	2
AT1G17790.1_49	VPLVSPSNSFASEDDHHMLKISL	S	0	0	0	0	0	0	0	0	0	0	0	0	0	0	0	0	0	0	0	0	0	0	1	0	0	0	0	1	2
AT1G17790.1_7	_____MSSEHISGGGASKTKKHK	S	0	0	0	0	0	0	0	0	0	0	0	0	0	0	0	0	0	0	0	0	0	0	0	0	0	0	0	1	1
AT1G17820.1_746	RGSSREVSAVQSPSRSVASSEED	S	0	0	0	0	0	0	0	0	0	0	0	0	0	0	0	0	0	0	0	0	0	0	0	0	0	0	0	1	1
AT1G17820.1_753	SAVQSPSRSVASSEEDDSRGKKQ	S	0	0	0	0	0	0	0	0	0	0	0	0	0	0	0	0	0	0	0	0	0	0	0	0	0	0	0	1	1
AT1G17820.1_754	AVQSPSRSVASSEEDDSRGKKQG	S	0	0	0	0	0	0	0	0	0	0	0	0	0	0	0	0	0	0	0	0	0	0	0	0	0	0	0	1	1
AT1G17840.1_319	DFDKVRATLKGSMKLRFEASDDP	S	0	0	0	0	0	0	0	0	0	0	0	0	0	0	0	0	0	0	0	0	0	0	0	0	0	0	0	1	1
AT1G17840.1_686	NTTVAPDGLTQSPSLRNYIATRT	S	0	0	0	0	0	0	0	0	0	0	0	0	0	0	0	0	0	0	0	0	0	0	0	0	0	0	0	1	1
AT1G17840.1_688	TVAPDGLTQSPSLRNYIATRTDG	S	0	0	0	0	0	0	0	0	1	0	0	0	0	0	0	0	0	0	0	0	0	0	1	0	0	0	0	1	3
AT1G17980.1_523	APAATTTTTEMSSESKAGSNSPV	S	0	0	0	0	0	0	0	0	0	0	0	0	0	0	0	0	0	0	0	0	0	1	0	0	0	0	0	0	1
AT1G17980.1_530	TTEMSSESKAGSNSPVDGKKRKW	S	0	0	0	0	0	0	0	0	0	0	0	0	0	0	0	0	0	0	0	0	0	0	0	0	0	0	0	1	1
AT1G17980.1_532	EMSSESKAGSNSPVDGKKRKWGD	S	0	0	0	0	0	0	0	0	0	0	0	0	0	0	0	0	0	0	0	0	0	0	0	0	1	0	0	1	2
AT1G17980.1_570	VSVPVENCEGGSPNPSVGSICSS	S	0	0	0	0	0	0	0	0	0	0	0	0	0	0	0	0	0	0	0	0	0	0	1	0	0	0	0	0	1
AT1G18040.1_161	LADFGLARIFGSPNRKFTHQVFA	S	0	0	0	0	0	0	0	0	0	0	0	0	0	0	0	0	0	0	0	0	0	0	1	0	0	0	0	0	1
AT1G18040.1_327	SYGKHEAITVQSPPRKLRRVMPE	S	0	0	0	0	0	0	0	0	0	0	0	0	0	0	0	0	0	0	0	0	0	0	1	0	0	0	0	1	2
AT1G18070.3_541	VGKVTELLSSVSSA_________	S	0	0	0	0	0	0	0	0	0	0	0	0	0	0	0	0	0	0	0	0	0	1	0	0	0	0	0	0	1
AT1G18070.3_542	GKVTELLSSVSSA__________	S	0	0	0	0	0	0	0	0	0	0	0	0	0	1	0	0	0	0	0	0	0	0	1	1	0	0	0	1	4
AT1G18150.3_539	ESEEADNGGGYSARNLMKSASIS	S	0	0	0	0	0	0	0	0	0	0	0	0	0	1	0	0	0	0	0	0	0	0	1	0	1	0	0	0	3
AT1G18150.3_548	GYSARNLMKSASISGSKCIGVQS	S	0	0	0	0	0	0	0	0	0	0	0	0	0	0	0	0	0	0	0	0	0	0	0	0	0	0	0	1	1
AT1G18160.1_25	ITPNQRDDGEGSVSNRSNKSSDA	S	0	0	0	0	0	0	0	0	0	0	0	0	0	0	0	0	0	0	0	0	0	0	0	0	0	0	0	1	1
AT1G18160.1_33	GEGSVSNRSNKSSDAEPSPSDSL	S	0	0	0	0	0	0	0	0	0	0	0	0	0	0	0	0	0	0	0	0	0	0	0	0	0	0	0	1	1
AT1G18160.1_454	PVQHLSSKPTHSFTHARSPSWTE	S	0	0	0	0	0	0	0	0	0	0	0	0	0	0	0	0	0	0	0	0	0	0	0	0	0	0	0	1	1
AT1G18160.1_462	PTHSFTHARSPSWTEGVSSPAGR	S	0	0	0	0	0	0	0	0	0	0	0	0	0	0	0	0	0	0	0	0	0	0	0	0	0	0	0	1	1
AT1G18160.1_469	ARSPSWTEGVSSPAGRRMKVKDV	S	0	0	0	0	0	0	0	0	0	0	0	0	0	0	0	0	0	0	0	0	0	0	0	0	0	0	0	1	1
AT1G18160.1_568	VRFLPPLPRPQSKAITHDLREHS	S	0	0	0	0	0	0	0	0	0	0	0	0	0	0	0	0	0	0	0	0	0	0	0	0	0	0	0	1	1
AT1G18160.1_70	SNWLSSVTHRKSPSSSNATNSKE	S	0	0	0	0	0	0	0	0	0	0	0	0	0	0	0	0	0	0	0	0	0	0	0	0	0	0	0	1	1
AT1G18160.1_869	GLSRMKVSTYLSSKSTAGTAEWM	S	0	0	0	0	0	0	0	0	0	0	0	0	0	0	0	0	0	0	0	0	0	0	0	0	0	0	0	1	1
AT1G18170.1_94	AWAGFLAFGVISEQIKTRIEVSQ	S	0	0	0	0	0	0	0	0	0	0	0	0	0	0	0	0	0	0	0	0	0	0	0	0	1	0	0	0	1
AT1G18190.1_136	PNQRTSTSTSRSPGGTSAIRGLK	S	0	0	0	0	0	0	0	0	0	0	0	0	0	0	0	0	0	0	0	0	0	0	0	0	0	0	0	1	1
AT1G18190.1_197	KEPSDKEVSSPSDADMKNRNAPR	S	0	0	0	0	0	0	0	0	0	0	0	0	0	0	0	0	0	0	0	0	0	0	0	0	0	0	0	1	1
AT1G18190.1_246	RSANETLPRETSPSVGKRDGRES	S	0	0	0	0	0	0	0	0	0	0	0	0	0	0	0	0	0	0	0	0	0	0	0	0	0	0	0	1	1
AT1G18190.1_277	QVREEVSQSNVSDGLTRKESSLS	S	0	0	0	0	0	0	0	0	0	0	0	0	0	0	0	0	0	0	0	0	1	0	0	0	0	0	0	1	2
AT1G18190.1_42	EKSETHDEVFETSPKSGSSPVSL	T	0	0	0	0	0	0	0	0	0	0	0	0	0	0	0	0	1	0	0	0	0	1	1	0	0	0	0	0	3
AT1G18190.1_43	KSETHDEVFETSPKSGSSPVSLK	S	0	0	0	0	0	1	0	0	0	0	0	0	1	0	0	0	1	0	0	0	0	1	1	0	1	0	0	1	7
AT1G18190.1_65	KDQLRKKTYEGSDSGSGSQRNST	S	0	0	0	0	0	0	0	0	0	0	0	0	0	0	0	0	0	0	0	0	0	0	0	0	0	0	0	1	1
AT1G18190.1_75	GSDSGSGSQRNSTEQKPSYLSSS	S	0	0	0	0	0	0	0	0	0	0	0	0	0	0	0	0	0	0	0	0	0	0	0	0	0	0	0	1	1
AT1G18210.1_125	HQVLNRLGMSCSVEDCTRMIGPV	S	0	0	0	0	0	0	0	0	0	0	0	0	0	0	0	0	0	0	0	0	0	0	1	0	0	0	0	0	1
AT1G18210.1_3	_________MASANPETAKPTPA	S	0	0	0	0	0	0	0	0	0	0	0	0	0	0	0	0	0	0	0	0	0	1	0	0	0	0	0	0	1
AT1G18210.1_53	LELGGVFKAMGTSYTETELNRVL	T	0	0	0	0	0	0	0	0	0	0	0	0	0	0	0	0	0	0	0	0	0	1	1	0	0	0	0	1	3
AT1G18210.1_54	ELGGVFKAMGTSYTETELNRVLE	S	0	0	0	0	0	1	0	1	0	0	0	0	1	0	0	0	0	0	0	1	0	0	1	1	0	0	0	1	7
AT1G18210.1_55	LGGVFKAMGTSYTETELNRVLEE	Y	0	0	0	0	0	0	0	0	0	0	0	0	0	0	0	0	0	0	0	0	0	1	0	0	0	0	0	0	1
AT1G18210.1_88	LDEFSTLCRSSSSAAEIRDAFDL	S	0	0	0	0	0	0	0	0	1	0	0	0	0	0	0	0	0	0	0	0	0	0	1	1	0	0	0	1	4
AT1G18390.2_636	GSEMDVVDVNKSGPLVAQSPDSV	S	0	0	0	0	0	0	0	0	0	0	0	0	0	0	0	0	0	0	0	0	0	0	0	0	0	0	0	1	1
AT1G18390.2_643	DVNKSGPLVAQSPDSVIVKWDSK	S	0	0	0	0	0	0	0	0	0	0	0	0	0	0	0	0	0	0	0	0	0	0	0	0	0	0	0	1	1
AT1G18390.2_646	KSGPLVAQSPDSVIVKWDSK___	S	0	0	0	0	0	0	0	0	0	0	0	0	0	0	0	0	0	0	0	0	0	1	0	0	0	0	0	0	1
AT1G18460.1_188	HSSRPCFSKAISGKEHDVPNRTT	S	0	0	0	0	0	0	0	0	0	0	0	0	0	0	0	0	0	0	0	0	0	0	0	0	0	0	0	1	1
AT1G18550.1_256	TGAGKTYTMLGTMENPGVMVLAI	T	0	0	0	0	0	1	0	0	0	0	0	0	0	0	0	0	0	0	0	0	0	0	0	0	0	0	0	0	1
AT1G18670.1_19	QTVSVTPAIDHSGVFRDNVCSGS	S	0	0	0	0	0	0	0	0	0	0	0	0	0	0	0	0	0	0	0	0	0	0	0	0	0	0	0	1	1
AT1G18670.1_671	GYEDNDEKIEFSGPLLSKSYGVD	S	0	0	0	0	0	0	0	0	0	0	0	0	0	0	0	0	0	0	0	0	0	0	0	0	0	0	0	1	1
AT1G18700.4_712	PKDAVQILSSGSDSD________	S	0	0	0	0	0	0	0	0	0	0	0	0	0	0	0	0	0	0	0	0	0	0	0	0	0	0	0	1	1
AT1G18700.4_714	DAVQILSSGSDSD__________	S	0	0	0	0	0	0	0	0	0	0	0	0	0	0	0	0	0	0	0	0	0	0	0	0	0	0	0	1	1
AT1G18800.1_243	DDGDEEEKEGDSDEDDDEEDEVG	S	0	0	0	0	0	0	0	0	0	0	0	0	0	0	0	0	0	0	0	0	0	0	1	0	0	0	0	0	1
AT1G18810.1_66	KYFSMKLDHVDSTADITKQHEKE	S	0	0	0	0	0	0	0	0	0	0	0	0	0	0	0	0	0	0	0	0	0	0	0	0	0	0	0	1	1
AT1G18840.2_520	QLGTTEKASRRYSLPSSGNSAKI	Y	0	0	0	0	0	0	0	0	0	0	0	0	0	0	0	0	0	0	0	0	0	0	0	0	0	0	0	1	1
AT1G18840.2_521	LGTTEKASRRYSLPSSGNSAKIT	S	0	0	0	0	0	0	0	0	0	0	0	0	0	0	0	0	0	0	0	0	0	0	0	0	0	0	0	1	1
AT1G18840.2_75	VETQNLKHEDVSDDEIQVSEVQP	S	0	0	0	0	0	0	0	0	0	0	0	0	0	0	0	0	0	0	0	0	0	0	0	0	1	0	0	0	1
AT1G18880.1_586	MDKTSAEFDKVSV__________	S	0	0	0	0	0	0	0	0	0	0	0	0	0	0	0	0	0	0	0	0	0	0	0	0	0	0	0	1	1
AT1G18890.1_523	RQYSRERFKSLSINLMKDGSLHL	S	0	0	0	1	0	0	0	0	0	0	0	0	0	0	0	0	0	0	0	0	0	0	0	0	0	0	0	1	2
AT1G18950.1_4	________MGSSSDIVPDRSPAD	S	0	0	0	0	0	0	0	0	0	0	0	0	0	0	0	0	0	0	0	0	0	0	0	0	0	0	0	1	1
AT1G18950.1_432	DAIKITKKKHPSPEHPLHRRESA	S	0	0	0	0	0	0	0	0	0	0	0	0	0	0	0	0	0	0	0	0	0	1	0	0	0	0	0	1	2
AT1G18950.1_466	SSTHPTEPVNDTASGRSSDFADY	T	0	0	0	0	0	0	0	0	0	0	0	0	0	0	0	0	0	0	0	0	0	1	0	0	0	0	0	0	1
AT1G18950.1_468	THPTEPVNDTASGRSSDFADYDD	S	0	0	0	0	0	0	0	0	0	0	0	0	0	0	0	0	0	0	0	0	0	1	0	0	0	0	0	1	2
AT1G18950.1_628	ATRIDYQQYEFSDSDKEATGLAK	S	0	0	0	0	0	0	0	0	0	0	0	0	0	0	0	0	0	0	0	0	0	0	1	0	1	0	0	0	2
AT1G18950.1_630	RIDYQQYEFSDSDKEATGLAKRK	S	0	0	0	0	0	0	0	0	0	0	0	0	0	0	0	0	0	0	0	0	0	0	1	0	1	0	0	0	2
AT1G18950.1_676	SEENANDPETKSGEEEEPRDVND	S	0	0	0	0	0	0	0	0	0	0	0	0	0	0	0	0	0	0	0	0	0	0	0	0	1	0	0	1	2
AT1G18950.1_85	RREEVVEEDEDSEDDDQEDEEND	S	0	0	0	0	0	0	0	0	0	0	0	0	0	0	0	0	0	0	0	1	0	0	0	1	1	0	0	0	3
AT1G19000.2_39	RVVVDPMRKCVSLNNLSDYEKSS	S	0	0	0	0	0	1	0	0	1	0	0	0	1	1	0	0	0	0	0	0	0	0	1	1	1	0	0	1	8
AT1G19010.1_225	ENDIELSTTPLSPSEKQCIKFSY	S	0	0	0	0	0	0	0	0	0	0	0	0	0	0	0	0	0	0	0	0	1	0	0	0	0	0	0	0	1
AT1G19020.1_24	SGDSAKGGRIGSGAVVRSSGSGA	S	0	0	0	0	0	0	0	0	0	0	0	0	0	0	0	0	0	0	0	0	0	1	0	0	0	0	0	0	1
AT1G19100.1_28	KPERGTMLQSFSPRSHGSKGYSL	S	0	0	0	0	0	0	0	0	0	0	0	0	0	0	0	0	0	0	0	0	0	0	0	0	0	0	0	1	1
AT1G19180.1_95	VKPTNLFPRQPSFSSSSSSLPKE	S	0	0	0	0	0	0	0	0	0	0	0	0	0	0	0	0	0	0	0	0	0	0	0	0	0	0	0	1	1
AT1G19270.1_119	RALQESMVVGNSPRHKSGSTYDN	S	0	0	0	0	0	0	0	0	0	0	0	0	0	0	0	0	0	0	0	0	0	0	0	0	0	0	0	1	1
AT1G19330.3_149	RSSHKTMSRSLSSDSQSKSSGFT	S	0	0	0	0	0	0	0	0	0	0	0	0	0	0	0	0	0	0	0	0	0	0	0	0	0	0	0	1	1
AT1G19330.3_152	HKTMSRSLSSDSQSKSSGFTPPE	S	0	0	0	0	0	0	0	0	0	0	0	0	0	0	0	0	0	0	0	0	0	0	0	0	0	0	0	1	1
AT1G19350.3_193	PSSLPPLRISNSAPVTPPVSSPT	S	0	0	0	0	0	0	0	0	0	0	0	0	0	0	0	0	0	0	0	0	0	0	0	0	0	0	0	1	1
AT1G19350.3_197	PPLRISNSAPVTPPVSSPTSRNP	T	0	0	0	0	0	0	0	0	0	0	0	0	0	0	0	0	0	0	0	0	0	0	0	1	1	0	0	1	3
AT1G19350.3_201	ISNSAPVTPPVSSPTSRNPKPLP	S	0	0	0	0	0	0	0	0	0	0	0	0	0	0	0	0	0	0	0	0	0	0	0	0	0	0	0	1	1
AT1G19350.3_202	SNSAPVTPPVSSPTSRNPKPLPT	S	0	0	0	0	0	0	0	0	0	0	0	0	0	0	0	0	0	0	0	0	0	0	0	0	0	0	0	1	1
AT1G19350.3_204	SAPVTPPVSSPTSRNPKPLPTWE	T	0	0	0	0	0	0	0	0	0	0	0	0	0	0	0	0	0	0	0	0	0	0	0	0	0	0	0	1	1
AT1G19350.3_205	APVTPPVSSPTSRNPKPLPTWES	S	0	0	0	0	0	0	0	0	1	0	0	0	0	0	0	0	0	0	0	0	0	0	0	0	0	0	0	0	1
AT1G19350.3_24	RKKKAYSSKKMTSDGATSTSAAA	T	0	0	0	0	0	0	0	0	0	0	0	0	0	0	0	0	0	0	0	0	0	0	0	0	0	0	0	1	1
AT1G19350.3_25	KKKAYSSKKMTSDGATSTSAAAA	S	0	0	0	0	0	0	0	0	0	0	0	0	0	0	0	0	0	0	0	0	0	0	0	0	0	0	0	1	1
AT1G19370.1_511	SLTAWGPDDPFTPTGAQNSSAKE	T	0	0	0	0	0	0	0	0	0	0	0	0	0	0	0	0	0	0	0	0	1	0	0	0	0	0	0	0	1
AT1G19370.1_549	LRRRYAGGSYRSVGANDPSSRAP	S	0	0	0	0	0	0	0	0	0	0	0	0	0	0	0	0	0	0	0	0	0	0	0	0	0	0	0	1	1
AT1G19450.1_2	__________MSFRDDNTEEGRN	S	0	0	0	0	0	0	0	0	0	0	0	0	0	0	0	0	0	0	0	0	0	0	0	0	0	0	0	1	1
AT1G19450.1_34	GSWYRMGSRQSSMLESSQVIRDS	S	0	0	0	0	0	0	0	0	0	0	0	0	0	0	0	0	0	0	0	0	0	0	0	0	0	0	0	1	1
AT1G19450.1_38	RMGSRQSSMLESSQVIRDSSISV	S	0	0	0	0	0	0	0	0	0	0	0	0	0	0	0	0	0	0	0	0	0	0	0	0	0	0	0	1	1
AT1G19450.1_39	MGSRQSSMLESSQVIRDSSISVL	S	0	0	0	0	0	0	0	0	0	0	0	0	0	0	0	0	0	0	0	0	0	0	0	0	0	0	0	1	1
AT1G19485.2_682	KQRCLRSLLNESPSRYASNVSDV	S	0	0	0	0	0	0	0	0	0	0	0	0	0	0	0	0	0	0	0	0	0	0	0	0	0	0	0	1	1
AT1G19530.1_23	VRDPKSVRRCKSLTREEIDTFWK	S	0	0	0	0	0	0	0	0	0	0	0	0	0	0	0	0	0	0	0	0	0	0	1	0	0	0	0	0	1
AT1G19650.1_390	AKSGSELEEMASPKTNTNNHVPK	S	0	1	0	0	0	0	0	0	0	0	0	0	0	0	0	0	0	0	0	0	0	0	0	0	0	0	0	0	1
AT1G19700.1_115	SQNPSISVKETSPFHVDEMSVKS	S	0	0	0	0	0	0	0	0	0	0	0	0	0	0	0	0	0	0	0	0	0	0	0	0	0	0	0	1	1
AT1G19700.1_217	SKEIEGGGGELSSDSNGKSIELS	S	0	0	0	0	0	0	0	0	0	0	0	0	0	0	0	0	0	0	0	0	0	0	0	0	0	0	0	1	1
AT1G19700.1_220	IEGGGGELSSDSNGKSIELSTIE	S	0	0	0	0	0	0	0	0	0	0	0	0	0	0	0	0	0	0	0	0	0	0	0	0	0	0	0	1	1
AT1G19700.1_316	VREKLGEKGGESLDEQQGERIPR	S	0	0	0	0	0	0	0	0	0	0	0	0	0	0	0	0	0	0	0	0	0	1	0	0	0	0	0	1	2
AT1G19835.1_433	RQNASNPPSMASMSEDGNEDARS	S	0	0	0	0	0	0	0	0	0	0	0	0	0	0	0	0	0	0	0	0	0	0	0	0	0	0	0	1	1
AT1G19835.1_435	NASNPPSMASMSEDGNEDARSVA	S	0	0	0	0	0	0	0	0	0	0	0	0	0	0	0	0	0	0	0	0	0	0	0	0	0	0	0	1	1
AT1G19835.1_444	SMSEDGNEDARSVAGSLMSELSQ	S	0	0	0	0	0	0	0	0	0	0	0	0	0	0	0	0	0	0	0	0	0	0	0	0	0	0	0	1	1
AT1G19835.1_470	DKANAKIKKTESANQLELMDDFL	S	0	0	0	0	0	0	0	0	0	0	0	0	0	0	0	0	0	0	0	0	0	0	0	0	0	0	0	1	1
AT1G19835.1_671	LGFHTSTVEIHSPDCIDKVALPE	S	0	0	0	0	0	0	0	0	0	0	0	0	0	0	0	0	1	0	0	0	0	0	0	0	0	0	0	0	1
AT1G19835.1_955	SPVASKHRHTKSNSSSSSSGLTP	S	0	0	0	0	0	0	0	0	0	0	0	0	0	0	0	0	0	0	0	0	0	0	0	0	1	0	0	1	2
AT1G19870.1_120	VAEPVDEKKTQSVIEEKTELLSV	S	0	0	0	0	0	0	0	0	0	0	0	0	0	0	0	0	0	0	0	0	0	0	0	0	0	0	0	1	1
AT1G19870.1_142	VEEQIDHRTEVSPVIVESKGTET	S	0	0	0	0	0	0	0	0	1	0	0	0	0	0	0	0	0	0	0	0	0	0	0	1	1	0	0	1	4
AT1G19870.1_151	EVSPVIVESKGTETEEDDLIGTE	T	0	0	0	0	0	0	0	0	0	0	0	0	0	1	0	0	0	0	0	0	0	1	0	0	0	0	0	0	2
AT1G19870.1_153	SPVIVESKGTETEEDDLIGTELQ	T	0	0	0	0	0	0	0	0	0	0	0	0	0	1	0	0	0	0	0	0	0	0	0	0	0	0	0	0	1
AT1G19870.1_179	AADAAKIEEDVTSEVEMASKVEP	T	0	0	0	0	0	1	0	0	0	0	0	0	1	0	0	0	0	0	0	0	0	0	0	0	0	0	0	0	2
AT1G19870.1_180	ADAAKIEEDVTSEVEMASKVEPE	S	0	0	0	0	0	1	0	1	0	0	0	0	1	1	0	0	0	0	0	0	1	1	0	1	1	0	0	0	8
AT1G19870.1_193	VEMASKVEPEESESDDVIIVRKE	S	0	0	1	1	0	1	0	1	1	0	0	0	1	1	0	0	0	0	0	1	1	1	1	1	1	0	0	1	14
AT1G19870.1_195	MASKVEPEESESDDVIIVRKESD	S	0	0	0	0	0	0	0	0	0	0	0	0	0	0	0	0	0	0	0	0	0	0	1	0	1	0	0	1	3
AT1G19870.1_341	SSAWNWLERWMSVPKPEKTSKAN	S	0	0	0	0	0	0	0	0	0	0	0	0	0	0	0	0	0	0	0	0	0	0	0	0	0	0	0	1	1
AT1G19870.1_4	________MGRSPASSCLRLISC	S	0	0	0	0	0	0	0	0	0	0	0	0	0	0	0	0	0	0	0	0	0	0	0	0	0	0	0	1	1
AT1G19870.1_405	ASKVEGQNVELSETEKMSQYDSP	S	0	0	0	0	0	0	0	0	0	0	0	0	0	0	0	0	0	0	0	0	0	0	0	0	0	0	0	1	1
AT1G19870.1_459	GQIKHSLKRKVSNPSFIAAQSKF	S	0	0	1	0	0	1	0	1	1	0	0	1	1	0	0	0	1	0	0	1	1	0	1	1	1	0	0	1	13
AT1G19870.1_462	KHSLKRKVSNPSFIAAQSKFEEL	S	0	0	0	0	0	0	0	0	0	0	0	0	0	0	0	0	0	0	0	0	0	0	1	0	0	0	0	1	2
AT1G19870.1_468	KVSNPSFIAAQSKFEELTSSTGS	S	0	0	0	0	0	0	0	0	0	0	0	0	0	0	0	0	0	0	0	0	0	0	1	0	0	0	0	0	1
AT1G19870.1_476	AAQSKFEELTSSTGSNKAMTLSS	S	0	0	0	0	0	0	0	0	0	0	0	0	0	0	0	0	0	0	0	0	0	0	0	0	0	0	0	1	1
AT1G19870.1_479	SKFEELTSSTGSNKAMTLSSKDD	S	0	0	0	0	0	1	0	0	0	0	0	0	1	0	0	0	0	0	0	0	0	0	0	1	0	0	0	1	4
AT1G19870.1_502	VLGEEGKTDIDSPDTTNTIKDHS	S	0	0	0	0	0	0	0	0	0	0	0	1	0	0	0	0	0	0	0	0	0	0	1	0	1	0	0	1	4
AT1G19870.1_508	KTDIDSPDTTNTIKDHSLEDVTP	T	0	0	0	0	0	0	0	0	0	0	0	0	1	0	0	0	0	0	0	0	0	0	0	0	0	0	0	0	1
AT1G19870.1_544	VTSSLDTLEKKSDAEGAEPRVEA	S	0	0	0	0	0	0	0	0	1	0	0	0	0	0	0	0	0	0	0	0	0	0	0	0	0	0	0	1	2
AT1G19870.1_583	EIDVKDATSMGTVEDPKEKVENA	T	0	0	0	0	0	0	0	0	0	0	0	0	0	0	0	0	0	0	0	0	0	0	0	0	0	0	0	1	1
AT1G19870.1_611	ISATHHEPVISTPDSKKRRAEDE	T	0	0	0	0	0	0	0	0	0	0	0	0	1	0	0	0	0	0	0	0	0	0	0	0	0	0	0	1	2
AT1G19870.1_62	RGLITSVVSETTPASRTRETLES	T	0	0	0	0	0	0	0	0	0	0	0	0	0	0	0	0	0	0	0	0	1	0	0	0	0	0	0	0	1
AT1G19870.1_65	ITSVVSETTPASRTRETLESALL	S	0	0	0	0	0	0	0	0	0	0	0	0	0	0	0	0	0	0	0	0	0	0	0	0	0	0	0	1	1
AT1G19870.1_678	SSQKRKVSKKITSSPKQEIGTGE	T	0	0	0	0	0	0	0	0	0	0	0	0	1	0	0	0	0	0	0	0	0	0	0	0	0	0	0	0	1
AT1G19870.1_680	QKRKVSKKITSSPKQEIGTGEAT	S	0	0	0	0	0	0	0	0	0	0	0	0	0	0	0	0	1	0	0	0	0	0	1	0	0	0	0	0	2
AT1G19870.1_706	EGKEQKSGRRTSFGYDQEARESS	S	0	0	0	0	0	0	0	0	1	0	0	0	1	0	0	0	1	0	0	0	0	0	1	1	1	0	0	1	7
AT1G19870.1_709	EQKSGRRTSFGYDQEARESSGGK	Y	0	0	0	0	0	0	0	0	0	0	0	0	1	0	0	0	0	0	0	0	0	0	0	0	0	0	0	0	1
AT1G19870.1_742	QSAKAKVQEHNSPRSSPDLQERD	S	0	0	0	0	0	0	0	0	0	0	0	0	0	0	0	0	0	0	0	0	0	0	0	0	1	0	0	1	2
AT1G19870.1_745	KAKVQEHNSPRSSPDLQERDVVS	S	0	0	0	0	0	0	0	0	0	0	0	0	0	0	0	0	0	0	0	0	0	0	0	0	0	0	0	1	1
AT1G19870.1_773	SLPGVTNGKQVSPRIQRSASQAQ	S	0	0	0	0	0	0	0	0	1	0	0	0	0	0	0	0	0	0	0	0	0	0	0	0	0	0	0	0	1
AT1G19870.1_78	TRETLESALLKSPSPDNNNVSEK	S	0	0	0	1	0	0	0	0	1	0	0	1	1	1	0	0	1	0	0	1	0	0	1	1	1	0	0	1	11
AT1G19870.1_781	KQVSPRIQRSASQAQQGTKDRKW	S	0	0	0	0	0	0	0	0	0	0	0	0	0	1	0	0	0	0	0	0	0	0	0	0	0	0	0	1	2
AT1G19870.1_80	ETLESALLKSPSPDNNNVSEKQQ	S	0	0	0	1	0	0	0	0	1	0	0	1	1	1	0	0	1	0	0	1	0	0	1	1	1	0	0	1	11
AT1G19870.1_87	LKSPSPDNNNVSEKQQQSFSVDE	S	0	0	0	0	0	0	0	0	0	0	0	0	1	0	0	0	0	0	0	0	0	0	1	0	0	0	0	1	3
AT1G19870.1_93	DNNNVSEKQQQSFSVDEKKSQLP	S	0	0	0	0	0	0	0	0	0	0	0	0	0	0	0	0	0	0	0	0	0	0	0	0	0	0	0	1	1
AT1G19880.1_482	DNSDKEKEVQGSDADSDYSEDGE	S	0	0	0	0	0	0	0	0	0	0	0	0	1	0	0	0	0	0	0	0	0	0	1	0	0	0	0	1	3
AT1G19880.1_486	KEKEVQGSDADSDYSEDGEEANG	S	0	0	0	0	0	0	0	0	0	0	0	0	0	0	0	0	0	0	0	0	0	0	1	0	0	0	0	1	2
AT1G19880.1_488	KEVQGSDADSDYSEDGEEANGKK	Y	0	0	0	0	0	0	0	0	0	0	0	0	1	0	0	0	0	0	0	0	0	0	1	0	0	0	0	0	2
AT1G19880.1_489	EVQGSDADSDYSEDGEEANGKKQ	S	0	0	0	0	0	0	0	0	0	0	0	0	1	0	0	0	0	0	0	0	0	0	1	0	0	0	0	1	3
AT1G19990.1_205	SVTVKKKEVQKSPSEALSNKKKG	S	0	0	0	0	0	0	0	0	0	0	0	0	0	0	0	0	0	0	0	0	0	0	0	0	0	0	0	1	1
AT1G19990.1_230	SKPTTKKRKKNSDDDDSDDDFLA	S	0	0	0	0	0	1	0	0	1	0	0	0	1	0	0	0	0	0	0	0	0	0	1	1	1	0	0	1	7
AT1G19990.1_235	KKRKKNSDDDDSDDDFLASRVSK	S	0	0	0	0	0	1	0	0	1	0	0	0	1	0	0	0	0	0	0	1	0	0	1	1	1	0	0	1	8
AT1G20020.3_182	KRLVYTNDQGETVKGVCSNFLCD	T	0	0	0	0	0	0	0	0	0	0	0	0	0	0	0	0	0	0	0	0	0	0	0	0	0	0	0	1	1
AT1G20110.1_216	FDQSGYDGYNRSRSDLGSDLYGK	S	0	0	0	0	0	0	0	0	0	0	0	0	1	0	0	0	1	0	0	0	0	0	1	0	0	0	0	0	3
AT1G20110.1_218	QSGYDGYNRSRSDLGSDLYGKRS	S	0	0	0	0	0	1	0	1	1	0	0	0	1	0	0	0	1	0	0	1	0	0	1	1	1	0	0	1	10
AT1G20110.1_231	LGSDLYGKRSDSGEYPAFEDSYG	S	0	0	0	0	0	0	0	0	0	0	0	0	1	0	0	0	0	0	0	0	0	0	1	0	0	0	0	0	2
AT1G20110.1_266	PYGSRGTAPKSSNSTLFDDYGRS	S	0	0	0	0	0	0	0	0	0	0	0	0	0	0	0	0	0	0	0	0	0	0	0	0	0	0	0	1	1
AT1G20110.1_279	STLFDDYGRSISFSSSGRDSSVS	S	0	0	0	0	0	0	0	0	0	0	0	0	0	1	0	0	0	0	1	0	0	0	1	0	0	0	0	1	4
AT1G20110.1_281	LFDDYGRSISFSSSGRDSSVSSN	S	0	0	0	0	0	0	0	0	0	0	0	0	0	0	0	0	0	0	0	0	0	0	0	0	0	0	0	1	1
AT1G20110.1_530	SNAKETTGRNVSLQSHEDLARKL	S	0	0	0	0	0	0	0	1	0	0	0	0	0	0	0	0	0	0	0	1	1	0	1	1	0	0	0	1	6
AT1G20110.1_533	KETTGRNVSLQSHEDLARKLQEE	S	0	0	0	0	0	0	0	0	0	0	0	0	0	0	0	0	1	0	0	0	0	1	0	1	0	0	0	1	4
AT1G20160.1_387	KSAKSADASEGSARACDSDSLDQ	S	0	0	0	0	0	0	0	0	0	0	0	0	0	0	1	0	0	0	0	0	0	0	0	0	0	0	0	0	1
AT1G20200.1_12	MTQDVEMKDNNTPSQSIISSSTS	T	0	0	0	0	0	0	0	0	0	0	0	0	1	0	0	0	0	0	0	1	0	1	1	0	1	0	0	1	6
AT1G20200.1_14	QDVEMKDNNTPSQSIISSSTSTM	S	0	0	0	0	0	0	0	0	0	0	0	0	1	0	0	0	0	0	0	1	0	1	1	0	0	0	0	1	5
AT1G20200.1_16	VEMKDNNTPSQSIISSSTSTMQN	S	0	0	0	0	0	0	0	0	0	0	0	0	1	0	0	0	0	0	0	1	0	0	1	0	0	0	0	1	4
AT1G20200.1_19	KDNNTPSQSIISSSTSTMQNLKE	S	0	0	0	0	0	0	0	0	0	0	0	0	1	0	0	0	0	0	0	0	0	0	1	0	0	0	0	0	2
AT1G20200.1_20	DNNTPSQSIISSSTSTMQNLKEI	S	0	0	0	0	0	0	0	0	0	0	0	0	0	0	0	0	0	0	0	0	0	0	1	0	0	0	0	0	1
AT1G20200.1_24	PSQSIISSSTSTMQNLKEIAALI	T	0	0	0	0	0	0	0	0	0	0	0	0	0	0	0	0	0	0	0	0	0	0	1	0	0	0	0	0	1
AT1G20220.1_14	KYQRVEKPKADTPIAENEIRITS	T	0	0	0	0	0	1	0	0	0	0	0	0	1	0	0	0	0	0	1	0	0	0	0	0	0	0	0	1	4
AT1G20220.1_147	LAEIDYEGQDGSPRGRGGRRGRG	S	0	0	0	0	0	0	0	0	0	0	0	0	0	0	0	0	0	0	0	0	0	0	1	0	0	0	0	1	2
AT1G20310.1_22	TKFSKMLQRAMSIGHSAAPFSPR	S	0	0	0	0	0	0	0	0	0	0	0	0	0	0	0	0	0	0	0	0	0	0	0	0	0	0	0	1	1
AT1G20310.1_31	AMSIGHSAAPFSPRRDFHQHRTT	S	0	0	0	0	0	0	0	0	0	0	0	0	0	0	0	0	0	0	0	0	0	0	0	0	0	0	0	1	1
AT1G20330.1_41	KGKRAVDLSGGSISAEKVQDNYK	S	0	0	0	0	0	0	0	0	0	0	0	0	0	0	0	0	0	0	0	0	0	0	0	0	0	0	0	1	1
AT1G20360.1_62	SLYNLSPGGARYVMCQPLVSSCK	Y	0	0	0	0	0	0	0	0	0	0	0	0	0	0	0	0	0	0	0	0	0	0	1	0	0	0	0	0	1
AT1G20360.1_70	GARYVMCQPLVSSCKSMSMGEKA	S	0	0	0	0	0	0	0	0	0	0	0	0	0	0	0	0	0	0	0	0	0	0	1	0	0	0	0	0	1
AT1G20370.1_510	EVIVYKKIGEASEENIHEGNAEL	S	0	0	0	0	0	0	0	0	0	0	0	0	1	0	0	0	0	0	0	0	0	0	0	0	0	0	0	0	1
AT1G20370.1_532	LFVVDKVNDETSEGTTMEERTTL	S	0	0	0	0	0	1	0	0	0	0	0	0	1	0	0	0	0	0	0	0	0	1	0	0	0	0	0	1	4
AT1G20440.1_109	PSVIEKLHRSNSSSSSSSDEEGE	S	0	0	0	0	0	0	0	0	1	0	0	0	0	0	0	0	0	0	0	0	0	0	0	0	0	0	0	1	2
AT1G20440.1_114	KLHRSNSSSSSSSDEEGEEKKEK	S	0	0	0	0	0	0	0	0	1	0	0	0	0	0	0	0	0	0	0	0	0	0	0	0	0	0	0	0	1
AT1G20440.1_115	LHRSNSSSSSSSDEEGEEKKEKK	S	0	0	0	0	0	0	0	0	0	0	0	0	0	0	0	0	0	0	0	0	1	0	0	0	1	0	0	1	3
AT1G20440.1_14	EEYKNNVPEHETPTVATEESPAT	T	0	0	0	0	0	0	0	0	0	0	0	0	0	0	0	0	1	0	0	0	0	1	0	0	0	0	0	0	2
AT1G20440.1_16	YKNNVPEHETPTVATEESPATTT	T	0	0	0	0	0	0	0	0	0	0	0	0	0	0	0	0	1	0	0	0	0	1	1	0	0	0	0	0	3
AT1G20440.1_209	HDEKAEDSPAVTSTPLVVTEHPV	T	0	0	0	0	0	0	0	0	0	0	0	0	0	0	0	0	0	0	0	0	0	1	0	0	0	0	0	0	1
AT1G20440.1_211	EKAEDSPAVTSTPLVVTEHPVEP	T	0	0	0	0	0	0	0	0	0	0	0	0	0	0	0	0	0	0	0	0	0	1	0	0	0	0	0	0	1
AT1G20440.1_22	EHETPTVATEESPATTTEVTDRG	S	0	0	0	0	0	0	0	0	0	0	0	0	0	0	0	0	0	0	0	0	0	1	1	0	0	0	0	0	2
AT1G20440.1_30	TEESPATTTEVTDRGLFDFLGKK	T	0	0	0	0	0	0	0	0	0	0	0	0	0	0	0	0	1	0	0	0	0	0	0	0	0	0	0	0	1
AT1G20440.1_64	LESEFDHKAQISEPELAAEHEEV	S	0	0	0	0	0	0	0	0	0	0	0	0	0	0	0	0	1	0	0	0	0	1	1	1	1	0	0	1	6
AT1G20440.1_90	KITLLEELQEKTEEDEENKPSVI	T	0	0	0	0	0	0	0	0	1	0	0	0	0	0	0	0	0	0	0	1	0	0	1	0	1	0	0	0	4
AT1G20450.1_112	LHRSNSSSSSSSDEEGEDGEKKK	S	0	0	0	0	0	0	0	0	0	0	0	0	0	0	0	0	0	0	0	0	1	0	0	0	0	0	0	0	1
AT1G20450.1_14	EEYKNTVPEQETPKVATEESSAP	T	0	0	0	0	0	0	0	0	0	0	0	0	0	0	0	0	0	0	0	0	0	1	1	0	0	0	0	1	3
AT1G20450.1_214	KKPEDSQVVNTTPLVETATPIAD	T	0	0	0	0	0	0	0	0	0	0	0	0	0	0	0	0	0	0	0	0	0	1	0	0	0	0	0	0	1
AT1G20450.1_221	VVNTTPLVETATPIADIPEEKKG	T	0	0	0	0	0	0	0	0	0	0	0	0	0	0	0	0	1	0	0	0	1	1	0	0	0	0	0	0	3
AT1G20450.1_23	QETPKVATEESSAPEIKERGMFD	S	0	0	0	0	0	0	0	0	0	0	0	0	0	0	0	0	0	0	0	0	1	1	0	0	0	0	0	0	2
AT1G20450.1_61	LASEFEHKTQISEPESFVAKHEE	S	0	0	0	0	0	0	0	0	0	0	0	0	0	0	0	0	0	0	0	0	0	1	1	0	0	0	0	1	3
AT1G20450.1_65	FEHKTQISEPESFVAKHEEEEHK	S	0	0	0	0	0	0	0	0	0	0	0	0	0	0	0	0	0	0	0	0	0	0	1	0	0	0	0	0	1
AT1G20540.1_294	SATSSDDKTSESPVESTRQRVNP	S	0	0	0	0	0	0	0	0	0	0	0	0	0	0	0	0	0	0	0	0	0	0	0	0	0	0	0	1	1
AT1G20620.1_408	FDPVRCAEKVPTPTNSYTGIRTK	T	0	0	0	0	0	0	0	0	1	0	0	0	0	0	0	0	0	0	0	0	0	0	1	0	1	0	0	1	4
AT1G20630.1_409	DPVRHAEKYPTTPIVCSGNREKC	T	0	0	0	0	0	1	0	0	0	0	0	0	1	0	0	0	0	0	0	0	0	0	0	0	0	0	0	0	2
AT1G20650.1_367	AQSRSHEARNVSSPSPEISRTPR	S	0	0	0	0	0	0	0	0	0	0	0	0	0	0	0	0	0	0	0	0	0	0	0	0	0	0	0	1	1
AT1G20650.1_368	QSRSHEARNVSSPSPEISRTPRR	S	0	0	0	0	0	0	0	0	1	0	0	0	0	0	0	0	0	0	0	0	0	0	0	0	0	0	0	1	2
AT1G20650.1_370	RSHEARNVSSPSPEISRTPRRDL	S	0	0	0	0	0	0	0	0	0	0	0	0	0	0	0	0	0	0	0	0	0	0	0	0	0	0	0	1	1
AT1G20650.1_56	ISGILVNGKVNSPIPGGGARSFT	S	0	0	0	0	0	0	0	0	0	0	0	0	0	0	0	0	0	0	0	0	0	0	0	0	0	0	0	1	1
AT1G20670.1_117	LHGLNSHSHRHSPNSQSDLNLDQ	S	0	0	0	0	0	0	0	0	0	0	0	0	0	0	0	0	0	0	0	0	0	0	0	0	0	0	0	1	1
AT1G20670.1_144	SFNRRNLSAAASGSDYHTGEKAS	S	0	0	0	0	0	0	0	0	0	0	0	0	0	0	0	0	0	0	0	0	0	1	0	0	0	0	0	1	2
AT1G20670.1_164	KASKATDILQGSPVESGPTTPLP	S	0	0	0	0	0	0	0	0	1	0	0	0	0	1	0	0	0	0	0	1	0	1	1	1	1	0	0	1	8
AT1G20670.1_168	ATDILQGSPVESGPTTPLPDKKL	S	0	0	0	0	0	0	0	0	0	0	0	0	0	1	0	0	0	0	0	0	0	1	1	0	0	0	0	0	3
AT1G20670.1_171	ILQGSPVESGPTTPLPDKKLLLF	T	0	0	0	0	0	0	0	0	0	0	0	0	0	0	0	0	0	0	0	0	0	0	1	0	0	0	0	0	1
AT1G20670.1_172	LQGSPVESGPTTPLPDKKLLLFI	T	0	0	0	0	0	0	0	0	0	0	0	0	0	0	0	0	0	0	0	0	0	0	1	0	0	0	0	0	1
AT1G20670.1_279	AKKDFENLRQDSDDEEPQSQQQQ	S	0	0	0	0	0	0	0	0	0	0	0	0	0	0	0	0	0	0	0	1	0	0	1	1	1	0	0	0	4
AT1G20670.1_320	PSSIDRTASEISADALIPGDSSN	S	0	0	0	0	0	0	0	0	0	0	0	0	0	0	0	0	0	0	0	0	0	0	1	1	0	0	0	0	2
AT1G20670.1_514	LASDDHSNRILSPTASVSSAFIG	S	0	0	0	0	0	0	0	0	0	0	0	0	0	1	0	0	0	0	0	0	0	1	0	0	0	0	0	0	2
AT1G20670.1_567	SHQAGLLIKTESSNGLIRGFNHN	S	0	0	0	0	0	0	0	0	0	0	0	0	0	0	0	0	0	0	0	0	0	0	0	0	0	0	0	1	1
AT1G20670.1_628	RFPPDLNARLVSPNSPGSNQQTG	S	0	0	0	0	0	0	0	0	0	0	0	0	0	0	0	0	0	0	0	0	0	1	0	0	0	0	0	0	1
AT1G20670.1_631	PDLNARLVSPNSPGSNQQTGSSS	S	0	0	0	0	0	0	0	0	0	0	0	0	0	1	0	0	0	0	0	0	0	1	0	0	0	0	0	0	2
AT1G20693.1_120	KLEEGPKEDEESDKSVSEVNDED	S	0	0	0	0	0	0	0	0	0	0	0	0	0	0	0	0	0	0	0	0	0	0	1	0	1	0	0	0	2
AT1G20693.1_123	EGPKEDEESDKSVSEVNDEDDAE	S	0	0	0	0	0	0	0	0	0	0	0	0	0	0	0	0	0	0	0	0	0	0	1	0	1	0	0	0	2
AT1G20693.1_125	PKEDEESDKSVSEVNDEDDAEDG	S	0	0	0	0	0	0	0	0	0	0	0	0	0	0	0	0	0	0	0	0	0	0	1	0	1	0	0	0	2
AT1G20693.1_137	EVNDEDDAEDGSEEEEDDD____	S	0	0	0	0	0	0	0	0	0	0	0	0	0	0	0	0	0	0	0	1	0	1	1	1	1	0	0	1	6
AT1G20760.1_1008	STGPFKVSSDESPTKRSDNWNSF	S	0	0	0	0	0	0	0	0	0	0	0	0	0	0	0	0	0	0	0	0	1	0	0	0	1	0	0	1	3
AT1G20760.1_1010	GPFKVSSDESPTKRSDNWNSF__	T	0	0	0	0	0	0	0	0	1	0	0	0	0	0	0	0	0	0	0	0	0	0	0	0	0	0	0	0	1
AT1G20760.1_1018	ESPTKRSDNWNSF__________	S	0	0	0	0	0	0	0	0	0	0	0	0	0	0	0	0	0	0	0	0	0	0	1	0	0	0	0	0	1
AT1G20760.1_731	EQNSSGEKENGTVDDGSGPPDSP	T	0	0	0	0	0	0	0	0	0	0	0	0	0	0	0	0	0	0	0	0	0	1	0	0	0	0	0	0	1
AT1G20760.1_741	GTVDDGSGPPDSPTHVEDNYGPF	S	0	0	0	0	0	0	0	0	0	0	0	1	1	0	0	0	1	0	0	0	0	1	1	0	0	0	0	0	5
AT1G20760.1_743	VDDGSGPPDSPTHVEDNYGPFSE	T	0	0	0	0	0	0	0	0	0	0	0	0	0	0	0	0	0	0	0	0	0	1	1	0	0	0	0	0	2
AT1G20760.1_788	SPVSRNATEVPSPDYSQGKNSEF	S	0	0	0	0	0	1	0	1	1	0	0	0	1	1	0	0	1	0	1	1	0	1	1	0	1	0	0	1	12
AT1G20760.1_791	SRNATEVPSPDYSQGKNSEFFDD	Y	0	0	0	0	0	1	0	0	0	0	0	0	1	0	0	0	0	0	0	0	0	1	1	0	0	0	0	0	4
AT1G20760.1_792	RNATEVPSPDYSQGKNSEFFDDS	S	0	0	0	0	0	0	0	0	0	0	0	0	0	0	0	0	0	0	0	0	0	1	0	0	0	0	0	1	2
AT1G20760.1_826	VDSVWGFDASKSQDGDYFGSGDD	S	0	0	0	0	0	0	0	0	0	0	0	0	0	0	0	0	0	0	0	0	0	1	1	1	0	0	0	1	4
AT1G20760.1_834	ASKSQDGDYFGSGDDFGGNTARA	S	0	0	0	0	0	0	0	0	0	0	0	0	0	0	0	0	0	0	0	0	0	1	0	0	0	0	0	0	1
AT1G20760.1_842	YFGSGDDFGGNTARADSPSSRSF	T	0	0	0	0	0	0	0	0	0	0	0	0	0	0	0	0	0	0	0	0	1	0	0	0	0	0	0	0	1
AT1G20760.1_866	AQRKSQFAFDDSVPSTPLSRFGN	S	0	0	0	0	0	0	0	0	1	0	0	0	0	1	0	0	0	0	0	0	0	1	0	0	1	0	0	1	5
AT1G20760.1_870	SQFAFDDSVPSTPLSRFGNSPPR	T	0	0	0	0	0	0	0	0	1	0	0	0	0	1	0	0	0	0	0	0	1	1	0	0	0	0	0	1	5
AT1G20760.1_878	VPSTPLSRFGNSPPRFSDASARD	S	0	0	0	0	0	0	0	0	1	0	0	0	0	1	0	0	0	0	0	0	0	1	1	1	1	0	0	0	6
AT1G20760.1_883	LSRFGNSPPRFSDASARDNNFDS	S	0	0	0	0	0	0	0	0	0	0	0	0	0	0	0	0	0	0	0	0	0	0	1	0	1	0	0	0	2
AT1G20760.1_894	SDASARDNNFDSFSRFDSFNTSE	S	0	0	0	0	0	0	0	0	0	0	0	0	0	0	0	0	0	0	0	0	0	0	0	0	0	0	0	1	1
AT1G20760.1_900	DNNFDSFSRFDSFNTSEAGAGFS	S	0	0	0	0	0	0	0	0	0	0	0	0	1	0	0	0	0	0	0	1	0	1	1	1	1	0	0	1	7
AT1G20760.1_903	FDSFSRFDSFNTSEAGAGFSSQP	T	0	0	0	0	0	0	0	0	0	0	0	0	0	0	0	0	0	0	0	0	0	1	0	0	0	0	0	0	1
AT1G20760.1_922	SSQPERLSRFDSINSSKDFGGAA	S	0	0	0	0	0	0	0	0	0	0	0	0	0	1	0	0	0	0	0	0	0	0	1	0	1	0	0	1	4
AT1G20760.1_925	PERLSRFDSINSSKDFGGAAFSR	S	0	0	0	0	0	0	0	0	0	0	0	0	0	1	0	0	0	0	0	0	0	0	1	0	0	0	0	1	3
AT1G20760.1_939	DFGGAAFSRFDSINSSRDVTGAE	S	0	0	0	0	0	0	0	0	1	0	0	0	0	0	0	0	0	0	1	0	0	1	1	1	1	0	0	1	7
AT1G20760.1_942	GAAFSRFDSINSSRDVTGAEKFS	S	0	0	0	0	0	0	0	0	0	0	0	0	0	0	0	0	0	0	0	0	0	0	0	0	0	0	0	1	1
AT1G20760.1_957	VTGAEKFSRFDSINSSKDFGGPS	S	0	0	0	0	0	0	0	0	0	0	0	0	0	0	0	0	0	0	0	0	0	0	0	0	1	0	0	0	1
AT1G20760.1_968	SINSSKDFGGPSLSRFDSMNSTK	S	0	0	0	0	0	0	0	0	0	0	0	0	0	0	0	0	0	0	0	0	0	0	0	0	0	0	0	1	1
AT1G20760.1_974	DFGGPSLSRFDSMNSTKDFSGSH	S	0	0	0	0	0	0	0	0	0	0	0	0	0	0	0	0	0	0	0	0	1	1	0	0	1	0	0	1	4
AT1G20760.1_977	GPSLSRFDSMNSTKDFSGSHGYS	S	0	0	0	0	0	0	0	0	0	0	0	0	0	0	0	0	0	0	0	0	0	0	0	0	0	0	0	1	1
AT1G20760.1_988	STKDFSGSHGYSFDDADPFGSTG	S	0	0	0	0	0	0	0	0	0	0	0	0	0	0	0	0	0	0	0	0	0	1	0	0	0	0	0	0	1
AT1G20770.1_135	TDTDSEIGSPLSPQLRHRGVSEE	S	0	0	0	0	0	0	0	0	0	0	0	0	1	0	0	0	0	0	0	0	1	0	1	0	1	0	0	0	4
AT1G20780.1_10	__MVGSSDGDQSDDSSHFERGVD	S	0	0	0	0	0	0	0	0	0	0	0	0	0	0	0	0	0	0	0	0	0	0	0	0	0	0	0	1	1
AT1G20780.1_13	VGSSDGDQSDDSSHFERGVDHIY	S	0	0	0	0	0	0	0	0	0	0	0	0	0	0	0	0	0	0	0	0	0	0	0	0	0	0	0	1	1
AT1G20780.1_4	________MVGSSDGDQSDDSSH	S	0	0	0	0	0	0	0	0	0	0	0	0	0	0	0	0	0	0	0	0	0	0	0	0	0	0	0	1	1
AT1G20780.1_5	_______MVGSSDGDQSDDSSHF	S	0	0	0	0	0	0	0	0	0	0	0	0	0	0	0	0	0	0	0	0	0	0	0	0	0	0	0	1	1
AT1G20840.1_266	QMRLYGTHENQSYLARPVPEQNS	S	0	0	0	0	0	0	0	0	0	0	0	0	0	0	0	0	0	0	0	0	0	0	0	0	0	0	0	1	1
AT1G20840.1_277	SYLARPVPEQNSSLGLRSRHGSL	S	0	0	0	0	0	0	0	0	0	0	0	0	0	0	0	0	0	0	0	0	0	0	0	0	0	0	0	1	1
AT1G20840.1_287	NSSLGLRSRHGSLANQSMILKDP	S	0	0	0	0	0	0	0	0	0	0	0	0	0	0	0	0	0	0	0	0	0	1	0	0	0	0	0	0	1
AT1G20840.1_292	LRSRHGSLANQSMILKDPLVNLF	S	0	0	0	0	0	0	0	0	0	0	0	0	0	0	0	0	0	0	0	0	0	0	0	0	0	0	0	1	1
AT1G20840.1_305	ILKDPLVNLFGSLHEKMPEAGGN	S	0	0	0	0	0	0	0	0	0	0	0	0	0	0	0	0	0	0	0	0	0	1	0	0	0	0	0	0	1
AT1G20840.1_360	SHYNKDNDDYATDDGAGDDDDSD	T	0	0	0	0	0	0	0	0	0	0	0	0	0	0	0	0	0	0	0	0	0	0	0	0	0	0	0	1	1
AT1G20840.1_370	ATDDGAGDDDDSDNDLRSPLMSR	S	0	0	0	0	0	0	1	0	0	0	0	0	0	0	0	0	0	0	0	0	1	1	0	0	0	0	0	1	4
AT1G20840.1_401	MIPHPTSGSTLSMRRHSTLMQGN	S	0	0	0	0	0	0	0	0	0	0	0	0	0	0	0	0	0	0	0	0	0	0	0	0	0	0	0	1	1
AT1G20840.1_446	KRYYLKEDGAESRRGSIISIPGG	S	0	0	0	0	0	0	0	0	1	0	0	0	0	0	0	0	0	0	0	0	0	0	0	0	0	0	0	1	2
AT1G20880.2_259	SAPTHQRVIVQTPPQYIQSSGSD	T	0	0	0	0	0	0	0	0	0	0	0	0	0	1	0	0	0	0	0	0	0	0	0	0	0	0	0	0	1
AT1G20880.2_269	QTPPQYIQSSGSDQTTG______	S	0	0	0	0	0	0	0	0	0	0	0	0	0	1	0	0	0	0	0	0	0	0	0	0	0	0	0	0	1
AT1G20910.1_77	SERKTRRVQMLSPKTEGENAKKR	S	0	0	0	0	0	0	0	0	0	0	0	0	0	0	0	0	0	0	0	0	0	0	0	0	0	0	0	1	1
AT1G20920.1_101	KRRSERRKSSDSEDDVEEEDERD	S	0	0	0	0	0	0	0	0	0	0	0	0	0	0	0	0	0	0	0	0	1	0	0	0	0	0	0	0	1
AT1G20920.1_210	RERSREVGNEESDDDVKRDLKRR	S	0	0	0	0	0	0	0	0	1	0	0	0	0	0	0	0	1	0	0	0	0	0	0	1	1	0	0	1	5
AT1G20920.1_251	SSRHEDSPKRKSVEDNGEKKEKK	S	0	0	0	0	0	0	0	0	0	0	0	0	0	0	0	0	0	0	0	0	0	0	0	0	0	0	0	1	1
AT1G20920.1_319	DGNEPKAGKAWTLEGESDDEEGH	T	0	0	0	0	0	0	0	0	0	0	0	0	1	0	0	0	0	0	0	0	0	0	1	0	0	0	0	0	2
AT1G20920.1_324	KAGKAWTLEGESDDEEGHPEEKS	S	0	0	0	0	0	1	0	0	1	0	0	0	1	0	0	0	1	0	0	0	1	1	1	0	1	0	0	0	8
AT1G20920.1_335	SDDEEGHPEEKSETEMDVDEETK	S	0	0	0	0	0	0	0	0	0	0	0	0	0	0	0	0	0	0	0	0	0	0	1	0	0	0	0	0	1
AT1G20920.1_962	QAKEYGFEEDKSDSEDENDVVRK	S	0	0	0	0	0	0	0	0	0	0	0	0	1	0	0	0	0	0	0	1	0	0	1	0	1	0	0	0	4
AT1G20920.1_964	KEYGFEEDKSDSEDENDVVRKAG	S	0	0	0	0	0	0	0	0	0	0	0	0	1	0	0	0	0	0	0	1	1	0	1	0	1	0	0	0	5
AT1G20960.2_196	KLITDFQEGGDSGGGRANDDEGL	S	0	0	0	0	0	0	0	0	0	0	0	0	0	0	0	0	0	0	0	0	0	1	0	0	0	0	0	1	2
AT1G20960.2_23	ARFKQYEYRANSSLVLTTDNRPR	S	0	0	0	0	0	0	0	0	0	0	0	0	0	0	0	0	0	0	0	0	0	0	0	0	0	0	0	1	1
AT1G20960.2_422	GRGRRDVADRDSESGWVKGQRQM	S	0	0	0	0	0	0	0	0	0	0	0	0	0	0	0	0	0	0	0	0	0	0	0	0	0	0	0	1	1
AT1G20970.1_120	GVSQDSQTLEKSELESTDDGPEE	S	0	0	0	0	0	0	0	0	0	0	0	0	0	0	0	0	0	0	0	0	0	0	1	0	0	0	0	0	1
AT1G20970.1_124	DSQTLEKSELESTDDGPEEVVEI	S	0	0	0	0	0	0	0	0	0	0	0	0	1	0	0	0	0	0	0	0	0	0	1	1	0	0	0	0	3
AT1G20970.1_125	SQTLEKSELESTDDGPEEVVEIP	T	0	0	0	0	0	0	0	0	0	0	0	0	0	0	0	0	0	0	0	0	0	1	1	0	0	0	0	0	2
AT1G20970.1_199	NNVEEPEVEIESDSETDVEGHQG	S	0	0	0	0	0	0	0	0	0	0	0	0	0	0	0	0	0	0	0	0	0	1	1	0	0	0	0	0	2
AT1G20970.1_201	VEEPEVEIESDSETDVEGHQGDK	S	0	0	0	0	0	0	0	0	0	0	0	0	0	0	0	0	0	0	0	0	0	1	1	0	0	0	0	0	2
AT1G20970.1_203	EPEVEIESDSETDVEGHQGDKIE	T	0	0	0	0	0	0	0	0	0	0	0	0	0	0	0	0	0	0	0	0	0	0	1	0	0	0	0	0	1
AT1G20970.1_870	EALQSMISRVKSAASVDDIDSRV	S	0	0	0	0	0	0	0	0	0	0	0	0	0	0	0	0	0	0	0	0	0	0	0	0	0	0	0	1	1
AT1G20980.1_279	MDLVSKLNNIGSLARKNMDHPTV	S	0	0	0	0	0	0	0	0	0	0	0	0	0	0	0	0	0	0	0	0	0	0	0	0	0	0	0	1	1
AT1G20980.1_741	SQDMTEEQAQSSNRGPTSREEVL	S	0	0	0	0	0	0	0	0	0	0	0	0	0	0	0	0	0	0	0	0	0	0	0	0	0	0	0	1	1
AT1G21000.1_168	KGKHGREYLGGSESDEATTPTKM	S	0	0	0	0	0	0	0	0	0	0	0	0	0	0	0	0	0	0	0	0	0	0	0	0	0	0	0	1	1
AT1G21000.1_170	KHGREYLGGSESDEATTPTKMRK	S	0	0	0	0	0	0	0	0	0	0	0	0	0	0	0	0	0	0	0	0	0	0	0	0	0	0	0	1	1
AT1G21000.1_175	YLGGSESDEATTPTKMRKTNAFN	T	0	0	0	0	0	0	0	0	0	0	0	0	0	0	0	0	0	0	0	0	1	0	0	0	0	0	0	1	2
AT1G21000.1_190	MRKTNAFNRLMSGLSISTVRFDD	S	0	0	0	0	0	0	0	0	0	0	0	0	0	0	0	0	0	0	0	0	0	0	0	0	0	0	0	1	1
AT1G21000.1_193	TNAFNRLMSGLSISTVRFDDYGP	S	0	0	0	0	0	0	0	0	0	0	0	0	0	0	0	0	0	0	0	0	0	0	0	0	0	0	0	1	1
AT1G21060.1_32	NSEKKQNVIVASPSRFSTYTKPS	S	0	0	0	0	0	0	0	0	0	0	0	0	0	0	0	0	0	0	0	0	0	0	0	0	0	0	0	1	1
AT1G21080.3_343	GNGQEHDHSSTSPKSDEASRSTV	S	0	0	0	0	0	0	0	0	0	0	0	0	0	0	0	0	0	0	0	0	0	0	0	0	0	0	0	1	1
AT1G21100.1_114	GKALSGKGERVYRAEPICRFFLK	Y	0	0	0	0	0	0	0	0	0	0	0	0	0	1	0	0	0	0	0	0	0	0	0	0	0	0	0	0	1
AT1G21170.1_1081	SRNYRESQPMGSPVQARPRRR__	S	0	0	0	0	0	0	0	0	0	0	0	0	0	0	0	0	0	0	0	0	0	0	0	0	0	0	0	1	1
AT1G21170.1_179	ADKKVVLTSLQSFPRGMECIDPL	S	0	0	0	0	0	0	0	1	0	0	0	0	0	0	0	0	0	0	1	1	0	0	0	0	1	0	0	1	5
AT1G21190.1_2	__________MSVEEDATVREPL	S	0	0	0	0	0	0	0	0	0	0	0	0	0	0	0	0	0	0	0	0	0	0	0	0	0	0	0	1	1
AT1G21200.1_86	QQKAEREKNSVSDDDEPSFTEEG	S	0	0	0	0	0	0	0	0	0	0	0	0	0	0	0	0	0	0	0	1	0	1	1	0	0	0	0	0	3
AT1G21200.1_92	EKNSVSDDDEPSFTEEGGDGVHN	S	0	0	0	0	0	0	0	0	0	0	0	0	0	0	0	0	0	0	0	0	0	1	0	0	0	0	0	0	1
AT1G21200.1_94	NSVSDDDEPSFTEEGGDGVHNEA	T	0	0	0	0	0	0	0	0	0	0	0	0	0	0	0	0	0	0	0	0	0	1	0	0	0	0	0	0	1
AT1G21370.2_18	GSSKAFHAYSRSGDFDLESGGTI	S	0	0	0	0	0	0	0	0	0	0	0	0	0	0	0	0	0	0	0	0	0	0	0	0	0	0	0	1	1
AT1G21370.2_8	____MKSYPIGSSKAFHAYSRSG	S	0	0	0	0	0	0	0	0	0	0	0	0	0	0	0	0	0	0	0	0	0	0	0	0	0	0	0	1	1
AT1G21380.1_294	VSINHDDDDDESDDDFLQLAHRS	S	0	0	0	0	0	0	0	0	0	0	0	0	0	1	0	0	1	0	0	1	0	0	0	0	0	0	0	0	3
AT1G21380.1_383	PIFDEPVPQSKSPEHALFTKPVY	S	0	0	0	0	0	0	0	0	1	0	0	0	1	0	0	0	1	0	0	0	0	1	0	0	1	0	0	1	6
AT1G21380.1_390	PQSKSPEHALFTKPVYDQTEQLP	T	0	0	0	0	0	0	0	0	0	0	0	0	0	0	0	0	1	0	0	0	0	1	0	0	0	0	0	0	2
AT1G21380.1_455	YDDLLGQSRNLSLNPTASAAPVT	S	0	0	0	0	0	0	0	0	0	0	0	0	0	0	0	0	0	0	0	0	1	0	0	0	0	0	0	0	1
AT1G21380.1_466	SLNPTASAAPVTPPKKDDKPEDI	T	0	0	0	0	0	0	0	0	0	0	0	0	0	0	0	0	0	0	0	0	1	0	0	0	0	0	0	0	1
AT1G21390.1_172	KKKKKDEACKVSPRPSISEETVK	S	0	0	0	0	0	0	0	0	0	0	0	0	0	0	0	0	0	0	0	0	0	0	0	0	0	0	0	1	1
AT1G21440.1_122	APKIPIIADADTGGGNALNVQRT	T	0	0	0	0	0	0	0	0	0	0	0	0	0	0	0	0	0	0	0	0	0	1	0	0	0	0	0	0	1
AT1G21580.1_1162	RRDSVFPCDSLSSSPRLSRPLRS	S	0	0	0	0	0	0	0	0	0	0	0	0	0	0	0	0	0	0	0	0	0	0	0	0	0	0	0	1	1
AT1G21580.1_1164	DSVFPCDSLSSSPRLSRPLRSEI	S	0	0	0	0	0	0	0	0	0	0	0	0	0	1	0	0	0	0	0	0	1	0	1	0	0	0	0	0	3
AT1G21580.1_1303	AKLTDITSDVGSQEKDLRNIAKT	S	0	0	0	0	0	0	0	0	0	0	0	0	0	0	0	0	0	0	0	0	0	0	0	0	0	0	0	1	1
AT1G21580.1_1346	GGSGVRVSRSYSHADVKFALTHV	S	0	0	0	0	0	0	0	0	0	0	0	0	0	0	0	0	0	0	0	0	0	0	0	0	0	0	0	1	1
AT1G21580.1_1597	TSDTLIQTGYASDCQQKRNPSDL	S	0	0	0	0	0	0	0	0	0	0	0	0	0	0	0	0	0	0	0	0	0	0	0	0	0	0	0	1	1
AT1G21580.1_2033	PICDGFLKGYCSEGDECRKKHSY	S	0	0	0	0	0	0	0	0	0	0	0	0	0	0	0	0	0	0	0	0	0	0	0	0	0	0	0	1	1
AT1G21580.1_304	EQYFDRGRREASNELNRTPRKQV	S	0	0	0	0	0	0	0	0	0	0	0	0	0	0	0	0	0	0	0	0	0	0	0	0	0	0	0	1	1
AT1G21580.1_310	GRREASNELNRTPRKQVQKKSAL	T	0	0	0	0	0	0	0	0	0	0	0	0	0	0	0	0	0	0	0	0	0	0	0	0	0	0	0	1	1
AT1G21580.1_378	DRGLVEKQRGRSPVDLDISFKSN	S	0	0	0	0	0	1	0	0	1	0	0	0	1	0	0	0	0	0	0	0	0	0	0	0	1	0	0	1	5
AT1G21580.1_398	KSNVLVAKPVASPTSAGIRSGAS	S	0	0	0	0	0	0	0	0	0	0	0	0	0	0	0	0	0	0	0	0	0	0	0	0	0	0	0	1	1
AT1G21580.1_47	PPPPPRQSHPESPNLYGRSTQSN	S	0	0	0	0	0	0	0	0	0	0	0	0	0	0	0	0	0	0	0	0	0	0	0	0	0	0	0	1	1
AT1G21580.1_503	VVQDSKVKLTDSGPEASTHDTEK	S	0	0	0	0	0	0	0	0	0	0	0	0	0	0	0	0	0	0	0	0	0	0	0	0	0	0	0	1	1
AT1G21580.1_708	NKRIDKNVDSLSPENDSSRGRPM	S	0	0	0	0	0	0	0	0	1	0	0	0	0	0	0	0	0	0	0	0	0	0	0	0	1	0	0	1	3
AT1G21630.2_1113	LFPGRSPFMFDSVPSTPAAHDDF	S	0	0	0	0	0	0	0	0	0	0	0	0	0	0	0	0	0	0	0	0	0	1	0	0	0	0	0	0	1
AT1G21630.2_1117	RSPFMFDSVPSTPAAHDDFSNNS	T	0	0	0	0	0	0	0	0	0	0	0	0	0	0	0	0	0	0	0	0	0	1	0	0	0	0	0	0	1
AT1G21630.2_1134	DFSNNSFSRFDSFNSNNNDAFSL	S	0	0	0	0	0	0	0	0	0	0	0	0	1	1	0	0	0	0	0	1	0	1	1	1	1	0	0	1	8
AT1G21630.2_1137	NNSFSRFDSFNSNNNDAFSLSRT	S	0	0	0	0	0	0	0	0	0	0	0	0	0	1	0	0	0	0	0	0	0	0	1	0	0	0	0	0	2
AT1G21630.2_1148	SNNNDAFSLSRTDSMRSTSEPDP	T	0	0	0	0	0	0	0	0	0	0	0	0	0	0	0	0	0	0	0	0	0	0	0	0	0	0	0	1	1
AT1G21630.2_1150	NNDAFSLSRTDSMRSTSEPDPFA	S	0	0	0	0	0	0	0	0	0	0	0	0	0	1	0	0	0	0	0	0	0	0	1	0	0	0	0	1	3
AT1G21630.2_1153	AFSLSRTDSMRSTSEPDPFASRF	S	0	0	0	0	0	0	0	0	0	0	0	0	0	1	0	0	0	0	0	0	0	0	0	0	0	0	0	1	2
AT1G21630.2_1166	SEPDPFASRFDSFNYQRYDSFNA	S	0	0	0	0	0	0	0	0	0	0	0	0	0	0	0	0	0	0	0	0	0	0	1	0	1	0	0	1	3
AT1G21630.2_1172	ASRFDSFNYQRYDSFNAQSYDSS	Y	0	0	0	0	0	0	0	0	0	0	0	0	0	1	0	0	1	0	0	0	0	0	0	0	0	0	0	0	2
AT1G21630.2_1174	RFDSFNYQRYDSFNAQSYDSSSN	S	0	0	0	0	0	0	0	0	0	0	0	0	0	1	0	0	1	0	0	0	0	1	1	0	0	0	0	0	4
AT1G21630.2_1180	YQRYDSFNAQSYDSSSNNNASET	Y	0	0	0	0	0	0	0	0	0	0	0	0	0	1	0	0	0	0	0	0	0	0	0	0	0	0	0	0	1
AT1G21630.2_1182	RYDSFNAQSYDSSSNNNASETPK	S	0	0	0	0	0	0	0	0	0	0	0	0	0	0	0	0	0	0	0	0	0	1	0	0	0	0	0	0	1
AT1G21630.2_1191	YDSSSNNNASETPKASLTRFDSI	T	0	0	0	0	0	0	0	0	0	0	0	0	0	0	0	0	0	0	0	0	0	1	0	0	0	0	0	0	1
AT1G21630.2_1201	ETPKASLTRFDSIGSTRDSDYSH	S	0	0	0	0	0	0	0	0	1	0	0	0	1	0	0	0	0	0	1	0	0	1	1	0	1	0	0	1	7
AT1G21630.2_1204	KASLTRFDSIGSTRDSDYSHGFG	S	0	0	0	0	0	0	0	0	0	0	0	0	0	0	0	0	0	0	0	0	0	0	0	0	0	0	0	1	1
AT1G21630.2_1237	GPFKTTTTTAETPRSSDNWNAF_	T	0	0	0	0	0	0	0	0	0	0	0	0	0	0	0	0	0	0	0	0	1	1	0	0	0	0	0	1	3
AT1G21630.2_846	VSSKEGEDVSFSDADSKTGKKQS	S	0	0	0	0	0	1	0	0	0	0	0	0	1	0	0	0	0	0	0	0	0	0	0	0	1	0	0	1	4
AT1G21630.2_850	EGEDVSFSDADSKTGKKQSSGEE	S	0	0	0	0	0	0	0	0	0	0	0	0	0	0	0	0	0	0	0	0	1	0	0	0	0	0	0	0	1
AT1G21630.2_895	DSKVRKGIEADSSPRTKDTRSEN	S	0	0	0	0	0	0	0	0	1	0	0	0	0	0	0	0	0	0	0	0	0	0	0	0	0	0	0	1	2
AT1G21630.2_896	SKVRKGIEADSSPRTKDTRSENG	S	0	0	0	0	0	0	0	0	1	0	0	0	0	1	0	0	0	0	0	0	0	1	0	0	1	0	0	1	5
AT1G21630.2_904	ADSSPRTKDTRSENGHDDGESTA	S	0	0	0	0	0	0	0	0	0	0	0	0	0	0	0	0	0	0	0	0	0	0	0	0	1	0	0	1	2
AT1G21630.2_916	ENGHDDGESTASAGKTVNYDSHD	S	0	0	0	0	0	0	0	0	0	0	0	0	0	0	0	0	0	0	0	0	0	0	0	0	0	0	0	1	1
AT1G21630.2_925	TASAGKTVNYDSHDETDSVSSVN	S	0	0	0	0	0	0	0	0	0	0	0	0	0	0	0	0	1	0	0	0	0	1	0	0	0	0	0	1	3
AT1G21630.2_929	GKTVNYDSHDETDSVSSVNPDNG	T	0	0	0	0	0	0	0	0	0	0	0	0	1	0	0	0	0	0	0	0	0	0	0	0	0	0	0	0	1
AT1G21660.1_127	NFGNPGKTTPSSADDLFGGVIPG	S	0	0	0	0	0	0	0	0	0	0	0	0	0	0	0	0	0	0	0	0	0	0	0	0	0	0	0	1	1
AT1G21660.1_153	SDSVKNDDLFGSFSSSEKQYAAA	S	0	0	0	0	0	0	0	0	0	0	0	0	0	0	0	0	0	0	0	0	0	1	1	0	0	0	0	0	2
AT1G21660.1_284	DFAMGTMRRSASASDTASKYREA	S	0	0	0	0	0	0	0	0	0	0	0	0	0	0	0	0	0	0	0	0	0	0	0	0	0	0	0	1	1
AT1G21660.1_50	GTGSSGLNAKSTSFSSNSSWNKD	T	0	0	0	0	0	0	0	0	0	0	0	0	0	0	0	0	0	0	0	0	0	1	0	0	0	0	0	0	1
AT1G21670.1_585	GTGLRKLAQNLTGLVSMHPMFSP	T	0	0	0	0	0	0	0	0	0	0	0	0	0	0	0	0	0	0	0	0	0	0	1	0	0	0	0	0	1
AT1G21700.1_476	PTNGYDHKGTDSNGDLPGYSEQG	S	0	0	0	0	0	0	0	0	0	0	0	0	0	0	0	0	0	0	0	0	0	0	0	0	0	0	0	1	1
AT1G21700.1_800	HPMVRSSTGSGSGSGLGLN____	S	0	0	0	0	0	0	0	0	0	0	0	0	0	0	0	0	0	0	0	0	0	0	0	0	0	0	0	1	1
AT1G21730.1_13	SATRSQRSSTISPARPRRSPATI	S	0	0	0	0	0	0	0	0	1	0	0	0	0	0	0	0	0	0	0	0	0	0	0	0	0	0	0	0	1
AT1G21730.1_40	PETPSSSHFSASPVTSSSPLLRS	S	0	0	0	0	0	0	0	0	0	0	0	0	0	0	0	0	0	0	0	0	0	0	0	0	0	0	0	1	1
AT1G21730.1_574	PTDGNQSQASGSPSSSSKYTQTK	S	0	1	0	0	0	0	0	0	0	0	0	0	0	0	0	0	0	0	0	0	0	0	0	0	0	0	0	0	1
AT1G21830.1_132	NTTNSTCKKQQSPITSNTSIVEH	S	0	0	0	0	0	0	0	0	0	0	0	0	0	0	0	0	0	0	0	0	0	0	0	0	0	0	0	1	1
AT1G22000.1_540	DKLTALYGQGASELETLKNRCSD	S	0	0	0	0	0	0	0	0	0	0	0	0	0	0	0	0	0	0	0	0	1	0	0	0	0	0	0	0	1
AT1G22060.1_1574	AREKADYKAPLTPQQESLRIIFI	T	0	0	0	0	0	0	0	0	0	0	0	0	0	0	0	0	0	0	0	0	1	0	0	0	0	0	0	0	1
AT1G22060.1_168	ERGPSTTPDHSSPDESSRCRISP	S	0	0	0	0	0	0	0	0	0	0	0	0	0	0	0	0	0	0	0	0	0	0	0	0	0	0	0	1	1
AT1G22060.1_178	SSPDESSRCRISPSDETLSHVDK	S	0	0	0	0	0	0	0	0	0	0	0	0	0	0	0	0	0	0	0	0	0	0	0	0	0	0	0	1	1
AT1G22060.1_1819	NDKFRAETLRSSMDHLNDELERM	S	0	0	0	0	0	0	0	0	0	0	0	0	0	0	0	0	0	0	0	0	0	0	0	0	0	0	0	1	1
AT1G22060.1_1993	SKKAMLLNRSSSATLGEH_____	S	0	0	0	0	0	0	0	0	0	0	0	0	0	0	0	0	0	0	0	0	0	0	0	0	1	0	0	1	2
AT1G22060.1_252	INEVDSLKSVVSGDLSGLAQSPQ	S	0	0	0	0	0	0	0	0	0	0	0	0	1	0	0	0	0	0	0	0	0	0	1	1	0	0	0	1	4
AT1G22060.1_256	DSLKSVVSGDLSGLAQSPQKEKD	S	0	0	0	0	0	0	0	0	0	0	0	0	0	0	0	0	0	0	0	0	0	0	1	0	0	0	0	0	1
AT1G22060.1_261	VVSGDLSGLAQSPQKEKDSLGWQ	S	0	0	0	0	0	1	0	0	0	0	0	0	1	0	0	0	0	0	0	0	0	0	1	1	0	0	0	1	5
AT1G22100.1_383	RSTEAGLSKSSSHSNLHLETTKQ	S	0	0	0	0	0	0	0	0	0	0	0	0	0	0	0	0	0	0	1	0	0	0	0	0	0	0	0	0	1
AT1G22180.2_285	SAHLTNSDSEVSDSEMKYLEDKE	S	0	0	0	0	0	0	0	0	0	0	0	0	1	0	0	0	0	0	0	0	0	0	0	0	0	0	0	0	1
AT1G22280.3_124	YEKTDQAILSNSSDLGRGGSTAV	S	0	0	0	0	0	1	0	0	0	0	0	1	1	0	1	0	0	0	0	0	0	1	1	0	0	0	0	1	7
AT1G22280.3_125	EKTDQAILSNSSDLGRGGSTAVT	S	0	0	0	0	0	1	0	0	0	0	0	0	1	0	0	0	0	0	0	0	0	1	1	0	0	0	0	0	4
AT1G22300.2_209	QAFDDAIAELDSLNEESYKDSTL	S	0	0	0	0	0	0	0	0	0	0	0	0	0	0	0	0	0	0	0	0	0	1	1	0	0	0	0	0	2
AT1G22300.2_233	MQLLRDNLTLWTSDLNEEGDERT	T	0	0	0	0	0	0	0	0	0	0	0	0	0	0	0	0	0	0	0	0	0	0	1	0	0	0	0	0	1
AT1G22300.2_234	QLLRDNLTLWTSDLNEEGDERTK	S	0	0	0	0	0	1	0	0	0	0	0	0	1	0	0	0	0	0	0	1	0	0	1	0	1	0	0	0	5
AT1G22300.2_244	TSDLNEEGDERTKGADEPQDEV_	T	0	0	0	0	0	0	0	0	0	0	0	0	0	0	0	0	0	0	0	0	0	0	1	0	0	0	0	0	1
AT1G22310.2_103	ARHPQPPEEPPSPQRQRDDSSRE	S	0	0	0	0	0	0	0	0	0	0	0	0	0	0	0	0	0	0	0	0	0	0	0	0	0	0	0	1	1
AT1G22360.1_264	IGPLHLLEKQESGEYSEIGRTGS	S	0	0	0	0	0	0	0	0	0	0	0	0	0	0	0	0	0	0	0	0	0	0	0	0	0	0	0	1	1
AT1G22500.1_201	PIDDNRKRVLTSPDERLIDSVAW	S	0	0	0	0	0	0	0	0	1	0	0	0	0	0	0	0	0	0	0	0	0	0	0	0	0	0	0	0	1
AT1G22500.1_291	ERSSVRGFRTGSLGTEKNYFYFE	S	0	0	0	0	0	0	0	0	0	0	0	0	0	0	0	0	0	0	0	0	0	0	0	0	0	0	0	1	1
AT1G22500.1_318	DGRLDRRPFSITPPYHTRSIQSP	T	0	0	0	0	0	0	0	0	0	0	0	0	0	0	0	0	0	0	0	0	0	0	0	0	0	0	0	1	1
AT1G22500.1_328	ITPPYHTRSIQSPDEIINASGNY	S	0	0	0	0	0	0	0	0	0	0	0	0	0	1	0	0	0	0	0	0	0	0	0	0	1	0	0	0	2
AT1G22500.1_379	GERSYLQSGDASPV_________	S	0	0	0	0	0	0	0	0	0	0	0	0	0	0	0	0	0	0	0	0	0	0	0	0	0	0	0	1	1
AT1G22530.1_150	EKKEEVKTEEKSLEAETKEEEKS	S	0	0	0	0	0	0	0	0	0	0	0	0	0	0	0	0	0	0	0	0	1	0	0	0	0	0	0	0	1
AT1G22530.1_403	WRKENKIDDLVSEDLEGSEFEKL	S	0	0	0	0	0	0	0	0	0	0	0	0	0	0	0	0	0	0	0	0	0	1	0	1	1	0	0	0	3
AT1G22530.1_51	PAPEATEEKVVSEVAVPETEVTA	S	0	0	0	0	0	0	0	0	0	0	0	0	0	0	0	0	0	0	0	0	1	0	0	0	0	0	0	0	1
AT1G22530.1_77	EEVATGKEILQSESFKEEGYLAS	S	0	0	0	0	0	0	0	0	0	0	0	0	0	0	0	0	1	0	0	0	0	0	0	0	0	0	0	1	2
AT1G22530.1_79	VATGKEILQSESFKEEGYLASEL	S	0	0	0	0	0	0	0	0	1	0	1	0	0	0	0	1	1	0	0	0	0	0	1	0	0	0	0	1	6
AT1G22530.1_85	ILQSESFKEEGYLASELQEAEKN	Y	0	0	0	0	0	0	0	0	0	0	0	0	0	0	0	0	0	0	0	0	1	0	1	0	0	0	0	0	2
AT1G22620.1_447	PKIVKKKASQLSHANTAREPSLR	S	0	0	0	0	0	0	0	0	0	0	0	0	0	0	0	0	0	0	0	0	0	0	0	0	0	0	0	1	1
AT1G22620.1_464	REPSLRDLRAYSAELSRGESAND	S	0	0	0	0	0	0	0	0	0	0	0	0	0	0	0	0	0	0	1	0	0	0	0	0	0	0	0	1	2
AT1G22620.1_472	RAYSAELSRGESANDILSALANR	S	0	0	0	0	0	0	0	0	0	0	0	0	0	0	0	0	0	0	1	1	0	0	1	0	0	0	0	1	4
AT1G22620.1_736	VAPDAAEIQLKSPNWLFGSRKPE	S	0	0	0	0	0	0	0	0	0	0	0	0	0	0	0	0	0	0	0	0	0	0	0	0	0	0	0	1	1
AT1G22700.1_298	VKLYKGVVAVKSKKR________	S	0	0	0	0	0	0	0	0	1	0	0	0	0	0	0	0	0	0	0	0	0	0	0	0	0	0	0	0	1
AT1G22750.4_251	NRAGDMYERTHSAALRIM_____	S	0	0	0	0	0	0	0	0	1	0	0	0	0	0	0	0	0	0	0	0	0	0	0	0	0	0	0	0	1
AT1G22760.1_583	ISKLTSSLASASPADRTRMLGEQ	S	0	0	0	0	0	0	0	0	0	0	0	0	0	0	0	0	0	0	1	0	0	0	0	0	0	0	0	0	1
AT1G22760.1_659	DPTDHDLGFSTTD__________	T	0	0	0	0	0	0	0	0	0	0	0	0	0	0	0	0	0	0	1	0	0	0	0	0	0	0	0	0	1
AT1G22910.3_98	LASLGLQRSKPSTPNHGGGGRIN	S	0	0	0	0	0	0	0	0	0	0	0	0	0	0	0	0	0	0	0	0	0	0	0	0	0	0	0	1	1
AT1G22920.1_35	PTDSASDSIFHYDDASQAKIQQE	Y	0	0	0	0	0	0	0	0	0	0	0	0	0	0	0	0	0	0	0	0	0	0	1	0	0	0	0	0	1
AT1G23080.1_215	VTVRKSNASRRSFYGGGGTNMTP	S	0	0	0	0	0	0	0	0	0	0	0	0	0	0	0	0	0	0	0	0	0	0	0	0	0	0	0	1	1
AT1G23080.1_225	RSFYGGGGTNMTPRPSNLTGAEI	T	0	0	0	0	0	0	0	0	0	0	0	0	0	0	0	0	0	0	0	0	0	0	0	0	0	0	0	1	1
AT1G23080.1_238	RPSNLTGAEIYSLNTTPRGSNFN	S	0	0	0	0	0	0	0	0	0	0	0	0	0	0	0	0	0	0	0	0	0	0	0	0	0	0	0	1	1
AT1G23080.1_297	SNFEESCAMASSPRFGYYPGGAP	S	0	0	0	0	0	0	0	0	0	0	0	0	0	0	0	0	0	0	0	0	0	0	0	0	0	0	0	1	1
AT1G23080.1_431	VPNGLHKLRCNSTAELNPKEAIE	S	0	0	0	0	0	0	0	0	0	0	0	0	0	0	0	0	0	0	0	0	0	0	0	0	0	0	0	1	1
AT1G23130.1_60	ALHEGEFGKVGSVIFWNYAIDGQ	S	0	0	0	0	0	0	0	0	0	0	0	0	0	0	0	0	0	0	0	1	0	0	0	0	0	0	0	0	1
AT1G23170.2_118	GYGDEGYDFDDSDSEIAVGKENL	S	0	0	0	0	0	0	0	0	0	0	0	0	1	0	0	0	0	0	0	0	0	1	0	0	0	0	0	0	2
AT1G23170.2_96	AAKKASDTADVSDGGRSKWRSNG	S	0	0	0	0	0	0	0	0	0	0	0	0	0	0	0	0	0	0	0	0	0	0	0	0	0	0	0	1	1
AT1G23190.1_287	LVARMGLGKSDTGGEPPEFGAAA	T	0	0	0	0	0	0	0	0	0	0	0	0	0	0	0	0	0	0	1	0	0	0	0	0	0	0	0	0	1
AT1G23190.1_484	PEVNKIVKGIRSDVASVASADEF	S	0	0	0	0	0	0	0	0	0	0	0	0	1	0	0	0	0	0	0	0	0	0	0	0	0	0	0	0	1
AT1G23190.1_488	KIVKGIRSDVASVASADEFEYKD	S	0	0	0	0	0	0	0	0	0	0	0	0	1	0	0	0	0	0	0	1	0	0	1	0	0	0	0	0	3
AT1G23230.1_11	_MDQSQRTVAATPSSSRSYQFHP	T	0	0	0	0	0	0	0	0	0	0	0	0	0	0	0	0	0	0	0	0	0	0	0	0	0	0	0	1	1
AT1G23280.1_247	KESYLEGDDHDSDDEDDDDAEEQ	S	0	0	0	0	0	0	0	0	0	0	0	0	1	0	0	0	0	0	0	1	0	1	1	0	1	0	0	0	5
AT1G23310.1_275	ISSKKVLMEMGSPFSKEVQLVSF	S	0	0	0	0	0	0	0	0	0	0	0	0	0	0	0	0	0	0	0	0	0	0	0	0	0	0	0	1	1
AT1G23310.1_399	AMYSFPQIRLPTGALQAAKQAGK	T	0	0	0	0	0	0	0	0	0	0	0	0	0	0	0	0	0	0	0	0	0	0	0	0	0	0	0	1	1
AT1G23550.1_160	GIGIHLVPSKCSLLAASATEQDE	S	0	0	0	0	0	0	0	0	0	0	0	0	0	0	0	0	0	0	0	0	0	0	0	0	1	0	0	0	1
AT1G23710.1_188	KLWRFRDLVLRSNSDGRDAFVFL	S	0	0	0	0	0	0	0	0	0	0	0	0	1	0	0	0	0	0	0	0	0	0	0	0	0	0	0	0	1
AT1G23710.1_190	WRFRDLVLRSNSDGRDAFVFLNN	S	0	0	0	0	0	0	0	0	0	0	0	0	1	0	0	0	0	0	0	0	0	0	1	0	0	0	0	0	2
AT1G23740.1_261	VYGASKVAATASTEKLELVRSLG	S	0	0	0	0	0	0	0	0	0	0	0	0	0	0	0	0	0	0	0	0	0	0	0	0	0	0	0	1	1
AT1G23860.1_123	RRRSPSPRRRRSPDYGYARRSIS	S	0	0	0	0	0	1	0	0	1	0	0	0	1	0	0	0	0	0	0	0	0	1	1	1	1	0	0	1	8
AT1G23860.1_146	PRGRRSPPRRRSVTPPRRGRSYS	S	0	0	0	0	0	0	0	0	0	0	0	0	0	0	0	0	0	0	0	0	0	0	0	1	0	0	0	0	1
AT1G23860.1_148	GRRSPPRRRSVTPPRRGRSYSRS	T	0	0	0	0	0	0	0	0	0	0	0	0	0	0	0	0	0	0	0	0	0	0	0	1	0	0	0	0	1
AT1G23860.1_175	GSRRDSPRRRDSPYGRRSPYANG	S	0	0	0	0	0	0	0	0	0	0	0	0	0	0	0	0	0	0	0	0	0	0	0	1	1	0	0	0	2
AT1G23860.1_181	PRRRDSPYGRRSPYANGV_____	S	0	0	0	0	0	1	0	0	0	0	0	0	1	0	0	0	0	0	0	0	0	0	0	0	0	0	0	0	2
AT1G23980.1_218	AGDDGGGGVRVSPVQKPAENEIG	S	0	0	0	0	0	0	0	0	0	0	0	0	0	0	0	0	0	0	0	0	0	0	0	0	0	0	0	1	1
AT1G24020.1_64	GSIRLITYGEGSPLVKISAERIE	S	0	0	0	0	0	0	0	0	0	0	0	0	0	0	0	0	0	0	0	0	0	0	0	0	0	0	0	1	1
AT1G24160.2_108	IDQEKLMDENASFRSIVSDQESV	S	0	0	0	0	0	0	0	0	0	0	0	0	0	0	0	0	0	0	0	0	0	0	1	0	0	0	0	1	2
AT1G24160.2_190	TVKDEVKDSVDSPVLEKAEEIAL	S	0	0	0	0	0	0	0	0	0	0	0	0	0	0	0	0	0	0	0	0	1	0	1	0	0	0	0	1	3
AT1G24160.2_239	TEVREEVRDDISLQNDTVDANET	S	0	0	0	0	0	0	0	0	1	0	0	0	0	0	0	0	0	0	0	0	0	0	0	1	1	0	0	1	4
AT1G24160.2_323	ATKKPAAPMSKSPQGFATPRVYK	S	0	0	0	0	0	0	0	0	0	0	0	0	0	0	0	0	0	0	0	0	0	0	0	0	0	0	0	1	1
AT1G24160.2_345	KPAPTKTSLSTSHSSLKKEKVSP	S	0	0	0	0	0	0	0	0	0	0	0	0	0	0	0	0	0	0	0	0	0	0	0	0	0	0	0	1	1
AT1G24160.2_347	APTKTSLSTSHSSLKKEKVSPLL	S	0	0	0	0	0	0	0	0	0	0	0	0	0	0	0	0	0	0	0	0	0	0	0	0	0	0	0	1	1
AT1G24160.2_355	TSHSSLKKEKVSPLLSKKQTAPK	S	0	0	0	0	0	0	0	0	0	0	0	0	0	0	0	0	0	0	0	0	0	0	0	0	0	0	0	1	1
AT1G24160.2_371	KKQTAPKSLHISMNLDPPASDPT	S	0	0	0	0	0	0	0	0	0	0	0	0	0	0	0	0	0	0	0	0	0	0	0	0	0	0	0	1	1
AT1G24160.2_412	IVKRAFKSFQKSFDFKSSVDGLN	S	0	0	0	0	0	0	0	0	0	0	0	0	0	0	0	0	0	0	0	0	0	0	0	0	1	0	0	0	1
AT1G24160.2_418	KSFQKSFDFKSSVDGLNTAVKQN	S	0	0	0	0	0	0	0	0	0	0	0	0	0	0	0	0	0	0	0	0	1	0	0	0	0	0	0	1	2
AT1G24160.2_466	MEKRSGTTAYRSPSHGLKSNETA	S	0	0	0	0	0	0	0	0	0	0	0	0	0	0	0	0	0	0	0	0	0	0	1	0	0	0	0	0	1
AT1G24160.2_58	DSLSWEKFSAFSPNKYLEEVGKC	S	0	0	0	0	0	0	0	0	0	0	0	0	0	0	0	0	0	0	0	0	0	0	1	0	0	0	0	1	2
AT1G24160.2_71	NKYLEEVGKCATPGSVAQKKAYF	T	0	0	0	0	0	0	0	0	0	0	0	0	0	0	0	0	0	0	0	0	0	0	0	0	0	0	0	1	1
AT1G24190.1_731	NVKSGSSSAGESEGSPHNYASVA	S	0	0	0	0	0	0	0	0	0	0	0	0	0	0	0	0	0	0	0	0	0	0	0	0	0	0	0	1	1
AT1G24190.1_734	SGSSSAGESEGSPHNYASVADSR	S	0	0	0	0	0	0	0	0	0	0	0	0	0	0	0	0	0	0	0	0	0	0	0	0	0	0	0	1	1
AT1G24190.1_775	NSERDGAAGRTSDALCETAQHEK	S	0	0	0	0	0	0	0	0	0	0	0	0	0	0	0	0	0	0	0	0	0	0	0	0	0	0	0	1	1
AT1G24190.1_898	TSKVEREEGELSPNGDFEEDNFA	S	0	0	0	0	0	0	0	0	0	0	0	0	1	0	0	0	0	0	0	0	0	0	1	0	1	0	0	0	3
AT1G24190.1_925	TDFETFSKANDSTGNNISGDRSR	S	0	0	0	0	0	0	0	0	0	0	0	0	0	0	0	0	0	0	0	0	0	0	0	0	0	0	0	1	1
AT1G24190.1_931	SKANDSTGNNISGDRSREGEPSC	S	0	0	0	0	0	0	0	0	0	0	0	0	0	0	0	0	0	0	0	0	0	0	0	0	0	0	0	1	1
AT1G24190.1_935	DSTGNNISGDRSREGEPSCLETR	S	0	0	0	0	0	0	0	0	0	0	0	0	0	0	0	0	0	0	0	0	0	0	0	0	0	0	0	1	1
AT1G24190.1_996	EDDLDNNNKGESEGEAECMADAH	S	0	0	0	0	0	0	0	0	0	0	0	0	0	0	0	0	0	0	0	0	0	0	1	0	0	0	0	0	1
AT1G24267.2_255	SAVPALEAAPMTPSSRTLSLPPA	T	0	0	0	0	0	0	0	0	0	0	0	0	0	1	0	0	0	0	0	0	1	0	0	0	0	0	0	0	2
AT1G24267.2_262	AAPMTPSSRTLSLPPASPRESQS	S	0	0	0	0	0	0	0	0	0	0	0	0	0	0	0	0	0	0	0	0	0	0	0	0	0	0	0	1	1
AT1G24267.2_267	PSSRTLSLPPASPRESQSPSTSN	S	0	0	0	0	0	0	0	0	1	0	0	0	1	0	0	0	0	0	0	0	0	0	0	0	0	0	0	1	3
AT1G24267.2_273	SLPPASPRESQSPSTSNGAQQSR	S	0	0	0	0	0	0	0	0	0	0	0	0	0	0	0	0	0	0	0	0	0	0	0	0	0	0	0	1	1
AT1G24267.2_290	GAQQSRGPLQHTQSMSGLKEISE	T	0	0	0	0	0	0	0	0	0	0	0	0	0	0	0	0	0	0	0	0	0	0	0	0	0	0	0	1	1
AT1G24267.2_292	QQSRGPLQHTQSMSGLKEISENG	S	0	0	0	0	0	0	0	0	1	0	0	0	0	0	0	0	0	0	0	0	0	0	0	0	0	0	0	1	2
AT1G24267.2_294	SRGPLQHTQSMSGLKEISENGTH	S	0	0	0	0	0	0	0	0	0	0	0	0	0	0	0	0	0	0	0	0	0	0	0	0	0	0	0	1	1
AT1G24267.2_331	IFSIPRIGRTRSVVNTVPTNSIG	S	0	0	0	0	0	0	0	0	0	0	0	0	0	1	0	0	0	0	0	0	1	0	0	0	0	0	0	1	3
AT1G24300.1_1239	NAPSTFGARAFSDEQINRSSGDR	S	0	0	0	0	0	0	0	0	1	0	0	0	0	0	0	0	0	0	0	0	0	0	1	1	1	0	0	1	5
AT1G24300.1_1261	RNNMGSLHRNNSLLSGIIDGGRS	S	0	0	0	0	0	0	0	0	1	1	0	0	1	1	0	0	0	0	1	1	0	1	1	1	1	0	0	1	11
AT1G24300.1_1311	PPKNEGMGRMMSFEAQDRMGKQA	S	0	0	0	0	0	0	0	0	0	0	0	0	1	1	0	0	0	0	0	0	0	0	1	0	1	0	0	1	5
AT1G24300.1_1380	GQNSVLLKRPPSSHSSSSHEGLI	S	0	0	0	0	0	0	0	0	0	0	0	0	0	0	0	0	0	0	0	0	0	0	0	0	0	0	0	1	1
AT1G24300.1_1385	LLKRPPSSHSSSSHEGLIERISD	S	0	0	0	0	0	0	0	0	0	0	0	0	0	0	0	0	0	0	0	0	0	0	0	0	0	0	0	1	1
AT1G24300.1_1386	LKRPPSSHSSSSHEGLIERISDT	S	0	0	0	0	0	0	0	0	0	0	0	0	0	0	0	0	0	0	0	0	0	0	0	0	0	0	0	1	1
AT1G24300.1_445	FTKSPVLDGSESVVGSFEQDYMG	S	0	0	0	0	0	0	0	0	0	0	0	0	0	0	0	0	0	0	0	0	0	1	0	0	0	0	0	0	1
AT1G24300.1_449	PVLDGSESVVGSFEQDYMGKLQQ	S	0	0	0	0	0	0	0	0	0	0	0	0	0	0	0	0	0	0	0	0	0	1	0	0	1	0	0	0	2
AT1G24300.1_50	TKSSESKMDVRSPTPMPMGNPSD	S	0	0	0	0	0	0	0	0	0	0	0	0	0	0	0	0	0	0	0	0	0	0	1	0	0	0	0	1	2
AT1G24300.1_599	NPSAQDNFQRKSESEFYATPPHT	S	0	0	0	0	0	0	0	0	0	0	0	0	0	0	0	0	0	0	0	0	0	0	0	0	0	0	0	1	1
AT1G24330.1_714	LFREQRHRDQPSPNKEEAPRKTV	S	0	0	0	0	0	0	0	0	0	0	0	0	0	0	0	0	0	0	0	0	0	0	0	0	0	0	0	1	1
AT1G24340.1_461	SVHRFINKTVGSILPTGLQKAIL	S	0	0	0	0	0	0	0	0	0	0	0	0	0	0	0	0	0	0	0	0	0	1	0	0	0	0	0	0	1
AT1G24360.1_235	ANYAAAKGGVISFSKTAAREGAS	S	0	0	0	0	0	0	0	0	0	0	0	0	0	0	0	0	0	0	0	0	0	0	0	0	0	0	0	1	1
AT1G24460.1_1687	ERSIFETPRAPSTSEISEIEDKG	S	0	0	0	0	0	0	0	0	0	0	0	0	0	0	0	0	0	0	0	0	0	0	0	0	0	0	0	1	1
AT1G24460.1_1706	EDKGALGIKSISPVPTAAQVRTV	S	0	0	0	0	0	0	0	0	0	0	0	0	0	0	0	0	0	0	0	0	0	0	0	0	0	0	0	1	1
AT1G24460.1_22	SIADGIENDDESNGQEEEELDPD	S	0	0	0	0	0	0	0	0	1	0	0	0	0	0	0	0	0	0	0	0	0	0	0	0	0	0	0	0	1
AT1G24460.1_64	LNFDTPSKEALTTDDDDNDDLGT	T	0	0	0	0	0	0	0	0	0	0	0	0	0	0	0	0	0	0	0	0	0	0	1	0	1	0	0	0	2
AT1G24460.1_65	NFDTPSKEALTTDDDDNDDLGTH	T	0	0	0	0	0	0	0	0	0	0	0	0	0	0	0	0	0	0	0	0	0	0	1	0	1	0	0	0	2
AT1G24510.1_345	GGRIVPRFQELTPEKLGKAGVVR	T	0	0	0	0	0	0	0	0	0	0	0	0	0	0	0	0	0	0	0	0	0	1	0	0	0	0	0	1	2
AT1G24510.1_359	KLGKAGVVREKSFGTTKERMLYI	S	0	0	0	0	0	0	0	0	0	0	0	0	0	0	0	0	0	0	0	0	0	0	0	0	0	0	0	1	1
AT1G24530.1_64	LPSVPSLQKIPSTTVTVSHSVTS	S	0	0	0	0	0	0	0	0	0	0	0	0	0	0	0	0	0	0	0	0	1	0	0	0	0	0	0	0	1
AT1G24560.1_12	MANGADEDAVLSDVESDEPAPVV	S	0	0	0	0	0	0	0	0	0	0	0	0	0	0	0	0	0	0	0	0	0	1	0	0	0	0	0	0	1
AT1G24706.2_1233	GFLELKAPPVHTPKHASSQNGLL	T	0	0	0	0	0	0	0	0	0	0	0	0	0	0	0	0	0	0	0	0	0	0	0	0	0	0	0	1	1
AT1G24706.2_1290	LDGRTESIPSKSDQGHLKSKGGN	S	0	0	0	0	0	0	0	0	0	0	0	0	0	0	0	0	0	0	0	0	0	0	0	0	0	0	0	1	1
AT1G24706.2_1308	SKGGNPLDSQPSISKKSMEQKET	S	0	0	0	0	0	0	0	0	0	0	0	0	0	0	0	0	0	0	0	0	0	0	0	0	0	0	0	1	1
AT1G24706.2_1376	GKSGKAIGRTSTADKDLNYLESR	T	0	0	0	0	0	0	0	0	0	0	0	0	0	0	0	0	0	0	0	0	0	0	0	0	0	0	0	1	1
AT1G24706.2_1431	DAQKQSSRTVHSPRHEIVTSVRS	S	0	0	0	0	0	0	0	0	0	0	0	0	0	0	0	0	0	0	0	0	0	0	1	0	0	0	0	0	1
AT1G24706.2_1585	DDRSKLRHSEASLEKSHPDDHFH	S	0	0	0	0	0	0	0	0	0	0	0	0	0	0	0	0	0	0	0	0	0	0	0	0	0	0	0	1	1
AT1G24706.2_1635	RAGGARHSQRLSPRHEEREKRRS	S	0	0	0	0	0	0	0	0	0	0	0	0	0	0	0	0	0	0	0	0	0	0	0	0	0	0	0	1	1
AT1G24706.2_1646	SPRHEEREKRRSEENLSVSVDDA	S	0	0	0	0	0	1	0	0	1	0	0	0	1	0	0	0	0	0	0	0	0	0	1	1	1	0	0	1	7
AT1G24706.2_1696	REREREREREKSLPLKEDFEASK	S	0	0	0	0	0	0	0	0	1	0	0	0	0	0	0	0	0	0	0	0	0	0	0	0	1	0	0	1	3
AT1G24764.1_418	RSMSNGPSRRQSLGGAENLQKFT	S	0	0	0	0	0	0	0	0	0	0	0	0	0	0	0	0	0	0	0	0	0	0	0	0	0	0	0	1	1
AT1G24764.1_448	KAPASQMRHSLSINSTSVLKNAK	S	0	0	0	0	0	0	0	0	0	0	0	0	0	0	0	0	1	0	0	0	0	0	1	0	1	0	0	1	4
AT1G24764.1_486	GKALLNGPGNYSFNKATDDSKEA	S	0	0	0	0	0	0	0	0	1	0	0	0	0	1	0	0	0	0	0	0	0	0	1	0	1	0	0	1	5
AT1G24764.1_610	DARAKRFSNSKSPSNTAQILAGR	S	0	0	0	0	0	0	0	0	0	0	0	0	0	0	0	0	0	0	0	0	0	0	0	0	0	0	0	1	1
AT1G25260.1_222	PSDFELYREDLSELYREDLSDVE	S	0	0	0	0	0	0	0	0	0	0	0	0	0	0	0	0	0	0	0	0	0	0	1	0	0	0	0	0	1
AT1G25260.1_230	EDLSELYREDLSDVETS______	S	0	0	0	0	0	1	0	1	1	0	0	0	1	0	0	0	0	0	0	0	0	0	1	1	1	0	0	0	7
AT1G25280.1_50	FREYSSSRDLLSPVIVQTSRWAN	S	0	0	0	0	0	0	0	0	0	0	0	0	0	0	0	0	0	0	0	0	0	0	0	0	0	0	0	1	1
AT1G25530.1_5	_______MVSSSPVSPSKETDRK	S	0	0	0	0	0	0	0	0	0	0	0	0	0	0	0	0	0	0	0	0	0	0	0	0	0	0	0	1	1
AT1G25530.1_8	____MVSSSPVSPSKETDRKSGE	S	0	0	0	0	0	0	0	0	0	0	0	0	0	0	0	0	0	0	0	0	0	0	0	0	0	0	0	1	1
AT1G25540.1_597	ASDSLAANWPPTMQIVRLISQDH	T	0	0	0	0	0	0	0	0	0	0	0	0	0	0	0	0	0	0	0	0	0	0	0	0	1	0	0	0	1
AT1G25550.1_170	PFQKEKPKAADSQPLIKAITPTS	S	0	0	0	0	0	0	0	0	0	0	0	0	0	0	0	0	0	0	0	0	0	0	0	0	0	0	0	1	1
AT1G25550.1_317	PVATQPPQSSTSGERSNRGCKSP	S	0	0	0	0	0	0	0	0	0	0	0	0	0	0	0	0	0	0	0	0	0	0	0	0	0	0	0	1	1
AT1G25570.1_606	AAKRNRYQRQKSLMLLEMESQHA	S	0	0	0	0	0	0	0	0	0	0	0	0	0	0	0	0	1	0	0	0	0	0	1	0	0	0	0	1	3
AT1G25580.1_244	FAAVTPTADPVTPKLATPEPRNA	T	0	0	0	0	0	0	0	0	0	0	0	0	0	0	0	0	0	0	0	0	1	0	0	0	0	0	0	0	1
AT1G26110.1_497	STTLDGDEDDDSPTVDEAELPKI	S	0	0	0	0	0	0	0	0	0	0	0	0	0	0	0	0	0	0	0	0	0	1	1	1	1	0	0	1	5
AT1G26110.1_499	TLDGDEDDDSPTVDEAELPKIEA	T	0	0	0	0	0	0	0	0	0	0	0	0	0	0	0	0	0	0	0	0	0	1	0	0	0	0	0	0	1
AT1G26120.1_60	STVKPLLSRSSSYNGTAMKTSSS	S	0	0	0	0	0	0	0	0	0	0	0	0	0	0	0	0	0	0	0	0	0	0	0	0	0	0	0	1	1
AT1G26150.1_381	TPMESSSPRSDSALLKTQSSAPL	S	0	0	0	1	0	0	0	0	0	0	0	0	0	0	0	0	0	0	0	0	0	0	0	0	0	0	0	0	1
AT1G26150.1_414	LSQSEPGGFGQSRELFSYEELVI	S	0	0	0	0	0	0	0	0	0	0	0	0	0	0	0	0	0	0	0	0	0	0	0	0	0	0	0	1	1
AT1G26150.1_742	EIRLFRRMAFGSQNYSTDSLTRN	S	0	0	0	0	0	0	0	0	0	0	0	0	0	0	0	0	0	0	0	0	0	0	0	0	0	0	0	1	1
AT1G26150.1_749	MAFGSQNYSTDSLTRNSYISKDE	S	0	0	0	0	0	0	0	0	0	0	0	0	0	0	0	0	0	0	0	0	0	0	0	0	0	0	0	1	1
AT1G26170.1_311	GAEDSYDGRYDSDGEEKSLDTFV	S	0	0	0	0	0	0	0	0	1	0	0	0	1	0	0	0	0	0	0	1	0	0	1	1	1	0	0	1	7
AT1G26190.1_439	LSLDEDLVSSSSPKEALLRASAD	S	0	0	0	0	0	1	0	0	0	0	0	0	1	0	0	0	0	0	0	0	1	1	1	0	0	0	0	1	6
AT1G26190.1_464	AMRNKNLKRGMSHSYSTQRDKNL	S	0	0	0	0	0	0	0	0	0	0	0	0	0	0	0	0	0	0	0	0	0	0	0	0	0	0	0	1	1
AT1G26270.1_120	NFHRSSSTPCLSPMRADLQQRRD	S	0	0	0	0	0	0	0	0	0	0	0	0	0	0	0	0	0	0	0	0	1	0	0	0	0	0	0	0	1
AT1G26270.1_20	IKTQMAVALVKSPLNGEFREFNK	S	0	0	0	0	0	0	0	0	0	0	0	0	0	0	0	0	0	0	0	0	0	0	0	0	0	0	0	1	1
AT1G26270.1_567	PGARVESAYASSAHRSADEQIPS	S	0	0	0	0	0	0	0	0	0	0	0	0	0	0	0	0	0	0	0	0	0	0	0	0	0	0	0	1	1
AT1G26270.1_571	VESAYASSAHRSADEQIPSSTSF	S	0	0	0	0	0	1	0	1	0	0	0	0	1	0	0	0	0	0	0	0	0	1	1	0	1	0	0	1	7
AT1G26300.1_10	__MEDLWKRAKSFAEEAGKKSQT	S	0	0	0	0	0	0	0	0	0	0	0	0	0	0	0	0	0	0	0	0	0	0	0	0	0	0	0	1	1
AT1G26300.1_295	SLEDDFDKIGNSDVEDEKQSSKA	S	0	0	0	0	0	1	0	0	1	0	0	0	1	0	0	0	0	0	1	0	1	1	0	1	1	0	0	1	9
AT1G26470.1_26	KEEEQDGLSVHSPCKALPSSASS	S	0	0	0	0	0	0	0	0	0	0	0	0	0	0	0	0	1	0	0	0	0	0	1	0	0	0	0	1	3
AT1G26470.1_43	PSSASSLSKEQSQVELELRLLEA	S	0	0	0	0	0	0	0	0	0	0	0	0	0	0	0	0	0	0	0	0	0	0	1	1	0	0	0	1	3
AT1G26480.1_41	VETMKKVARVNSELTVEERNLLS	S	0	0	0	0	0	0	0	0	0	0	0	0	0	0	0	0	0	0	1	0	0	0	0	0	0	0	0	0	1
AT1G26540.1_422	STQHEMPEEENSNEKSRKRKREQ	S	0	0	0	0	0	0	0	0	0	0	0	0	1	0	0	0	0	0	0	0	0	0	0	0	0	0	0	0	1
AT1G26550.1_17	KAGGKGKGKQASGSEEAPSKGKG	S	0	0	0	0	0	0	0	0	0	0	0	0	0	0	0	0	0	0	0	0	0	0	0	0	0	0	0	1	1
AT1G26630.1_11	_MSDDEHHFEASESGASKTYPQS	S	0	0	0	0	0	0	0	0	0	0	0	0	0	0	0	0	0	0	0	0	0	0	0	0	0	0	0	1	1
AT1G26630.1_2	__________MSDDEHHFEASES	S	0	0	0	0	0	0	0	0	1	0	0	0	0	0	0	0	1	0	0	0	0	1	1	0	0	0	0	1	5
AT1G26665.1_77	ASQLHLLQRLNSLVMELDNMTKL	S	0	0	0	0	0	0	0	0	0	0	0	0	0	1	0	0	0	0	0	1	0	0	0	0	0	0	0	0	2
AT1G26850.2_457	KKHVKAYKRINSLLDTGRYRNIM	S	0	0	0	0	0	0	0	0	0	0	0	0	0	0	0	0	0	0	0	0	0	0	0	0	0	0	0	1	1
AT1G26910.1_213	CHGPLANRQPGSAFLSAGAQ___	S	0	0	0	0	0	0	0	0	0	0	0	0	0	0	0	0	0	0	0	0	0	1	0	0	0	0	0	0	1
AT1G27090.1_10	__MAATASSEASEGPVMGLINKR	S	0	0	0	0	0	0	0	0	0	0	0	0	0	0	0	0	0	0	0	0	0	1	0	0	0	0	0	0	1
AT1G27090.1_111	QKEVTDIPQEVSGGDDGAKLEDL	S	0	0	0	0	0	0	0	0	0	0	0	0	0	0	0	0	0	0	0	0	0	0	0	0	0	0	0	1	1
AT1G27090.1_289	EEDASNSKEVESVVNDQSQQDEH	S	0	0	0	0	0	0	0	0	0	0	0	0	0	0	0	0	0	0	0	0	1	1	1	0	0	0	0	1	4
AT1G27090.1_4	________MAATASSEASEGPVM	T	0	0	0	0	0	0	0	0	0	0	0	0	0	0	0	0	0	0	0	0	0	1	0	0	0	0	0	0	1
AT1G27090.1_6	______MAATASSEASEGPVMGL	S	0	0	0	0	0	0	0	0	0	0	0	0	0	0	0	0	0	0	0	0	0	1	0	0	0	0	0	0	1
AT1G27090.1_7	_____MAATASSEASEGPVMGLI	S	0	0	0	0	0	0	0	0	0	0	0	0	1	0	0	0	0	0	0	0	0	1	0	0	0	0	0	1	3
AT1G27090.1_92	ISLATQLNRASSDQTTASEQKEV	S	0	0	0	0	0	0	0	0	0	0	0	0	0	0	0	0	0	0	0	0	0	0	0	0	0	0	0	1	1
AT1G27090.1_98	LNRASSDQTTASEQKEVTDIPQE	S	0	0	0	0	0	0	0	0	0	0	0	0	0	0	0	0	0	0	0	0	0	0	0	0	0	0	0	1	1
AT1G27100.1_195	RSTKSSISRFASLGLSTSPRWSS	S	0	0	0	0	0	0	0	0	0	0	0	0	0	1	0	0	0	0	0	0	0	0	0	0	0	0	0	1	2
AT1G27100.1_200	SISRFASLGLSTSPRWSSKPKST	T	0	0	0	0	0	0	0	0	0	0	0	0	0	0	0	0	0	0	0	0	0	1	0	0	0	0	0	0	1
AT1G27100.1_201	ISRFASLGLSTSPRWSSKPKSTA	S	0	0	0	0	0	0	0	0	0	0	0	0	0	1	0	0	0	0	0	0	0	1	0	0	0	0	0	0	2
AT1G27100.1_214	RWSSKPKSTASSFNQKETPVSVS	S	0	0	0	0	0	0	0	0	0	0	0	0	0	0	0	0	0	0	0	0	0	0	0	0	0	0	0	1	1
AT1G27100.1_316	KVIQLKLSRVDSSVEWEPLREGS	S	0	0	0	0	0	0	0	0	0	0	0	0	0	0	0	0	0	0	0	0	0	0	0	0	0	0	0	1	1
AT1G27100.1_403	KTTSPPPHRRPTSSPLSAESPRT	T	0	0	0	0	0	0	0	0	0	0	0	0	0	0	0	0	0	0	0	0	0	1	0	0	0	0	0	0	1
AT1G27100.1_411	RRPTSSPLSAESPRTSSSLSDRS	S	0	0	0	0	0	1	0	0	0	0	0	0	1	0	0	0	0	0	0	0	1	0	0	0	0	0	0	1	4
AT1G27100.1_429	LSDRSDSDSVESPPKSDGRTIYY	S	0	0	0	0	0	0	0	0	0	0	0	0	0	0	0	0	0	0	0	0	0	0	0	0	0	0	0	1	1
AT1G27130.1_15	NDTVKLIGSWSSPYSLRARVALH	S	0	0	0	0	0	0	0	0	0	0	0	0	0	0	0	0	0	0	0	0	0	1	0	0	0	0	0	0	1
AT1G27130.1_29	SLRARVALHLKSVKYEYLDEPDV	S	0	0	0	0	0	0	0	0	0	0	0	0	0	0	0	0	0	0	0	1	0	0	0	0	0	0	0	0	1
AT1G27190.1_586	SLKNMADKHGVSEHYDEFPLVFN	S	0	0	0	0	0	0	0	0	0	0	0	0	0	0	0	0	0	0	0	0	1	0	0	0	0	0	0	1	2
AT1G27210.1_307	NRALNLWKEVSTDDEASLSPSRS	T	0	0	0	0	0	0	0	0	0	0	0	0	0	0	0	0	0	0	0	0	0	0	0	0	0	0	0	1	1
AT1G27210.1_314	KEVSTDDEASLSPSRSSTDDGNI	S	0	0	0	0	0	0	0	0	0	0	0	0	0	0	0	0	0	0	0	0	1	0	0	0	0	0	0	1	2
AT1G27210.1_358	KKVTPIMKRSPSLPVNRSYAATR	S	0	0	0	0	0	0	0	0	0	0	0	0	0	0	0	0	0	0	0	0	0	0	0	0	0	0	0	1	1
AT1G27210.1_451	GLRSGSRVAPCSDDGDSVKNCKD	S	0	0	0	0	0	0	0	0	0	0	0	0	0	0	0	0	0	0	0	0	0	0	0	0	0	0	0	1	1
AT1G27210.1_556	SCSKLPGTEFLSPKFWRKTEERP	S	0	0	0	0	0	0	0	0	0	0	0	0	0	0	0	0	0	0	0	0	0	0	0	0	0	0	0	1	1
AT1G27300.1_71	ITGEEEEKEEESADSSPSKGKSE	S	0	0	0	0	0	0	0	0	0	0	0	0	1	0	0	0	0	0	0	0	0	0	0	0	0	0	0	0	1
AT1G27300.1_74	EEEEKEEESADSSPSKGKSEGQR	S	0	0	0	0	0	0	0	0	0	0	0	0	1	0	0	0	0	0	0	0	0	0	0	0	0	0	0	0	1
AT1G27300.1_75	EEEKEEESADSSPSKGKSEGQRQ	S	0	0	0	0	0	0	0	0	0	0	0	0	1	0	0	0	0	0	0	0	0	0	0	0	0	0	0	0	1
AT1G27300.1_77	EKEEESADSSPSKGKSEGQRQLE	S	0	0	0	0	0	0	0	0	0	0	0	0	1	0	0	0	0	0	0	1	0	0	0	0	0	0	0	0	2
AT1G27390.1_4	________MEFSTADFERLIMFE	S	0	0	0	0	0	0	0	0	0	0	0	0	0	0	0	0	0	0	0	0	0	0	0	0	0	0	0	1	1
AT1G27430.1_1005	LRTHPGIHRSHSSAGFRPLDFHQ	S	0	0	0	0	0	0	0	0	0	0	0	0	0	0	0	0	0	0	0	0	0	0	0	0	0	0	0	1	1
AT1G27430.1_1035	EDQFSQLERNRSYQQQLRLELLE	S	0	0	0	0	0	0	0	0	0	0	0	0	0	0	0	0	0	0	0	0	0	0	0	0	0	0	0	1	1
AT1G27430.1_1090	AHMQSSGRLGNSTPGFSHQNPRI	S	0	0	0	0	0	0	0	0	0	0	0	0	0	0	0	0	0	0	0	0	0	0	0	0	0	0	0	1	1
AT1G27430.1_1235	NVSSAFGDRSFSDEQVNRVPGYG	S	0	0	0	0	0	0	0	0	0	0	0	0	0	0	0	0	0	0	0	0	0	0	0	1	0	0	0	1	2
AT1G27430.1_1307	PPKNEGMGRMMSYDAQDRMGKQA	S	0	0	0	0	0	0	0	0	0	0	0	0	0	1	0	0	0	0	0	0	0	0	0	0	0	0	0	1	2
AT1G27430.1_222	RMESQSGGPSSYRAAPGFGLDRG	Y	0	0	0	0	0	0	0	0	0	0	0	0	0	0	0	0	0	0	0	0	0	1	0	0	0	0	0	0	1
AT1G27430.1_423	SYGSGGAGYQLSHGSPEAVRSVF	S	0	0	0	0	0	0	0	0	0	0	0	0	0	0	0	0	0	0	0	0	0	1	1	0	0	0	0	0	2
AT1G27430.1_426	SGGAGYQLSHGSPEAVRSVFTKS	S	0	0	0	0	0	0	0	0	0	0	0	0	0	0	0	0	1	0	0	0	0	1	1	0	0	0	0	0	3
AT1G27430.1_50	TKSSEYKMDVRSPTPVPMGNPSD	S	0	0	0	0	0	0	0	0	0	0	0	0	0	0	0	0	0	0	0	0	0	0	0	0	0	0	0	1	1
AT1G27430.1_558	SELEETSLKANSEAGGSVAHVAE	S	0	0	0	0	0	0	0	0	0	0	0	0	0	0	0	0	0	0	0	0	0	1	0	0	0	0	0	0	1
AT1G27460.1_18	GEQFRFEDQPGSPESLATRDFSA	S	0	0	0	0	0	1	0	0	0	0	0	1	1	0	0	0	0	0	0	0	0	0	0	0	1	0	0	1	5
AT1G27460.1_21	FRFEDQPGSPESLATRDFSASGL	S	0	0	0	0	0	0	0	0	0	0	0	0	0	0	0	0	0	0	0	0	0	0	0	0	0	0	0	1	1
AT1G27460.1_28	GSPESLATRDFSASGLSSRNGGG	S	0	0	0	0	0	0	0	0	0	0	0	0	0	0	0	0	0	0	0	0	0	0	0	0	0	0	0	1	1
AT1G27470.1_137	KEAKLIQNGYLSEKSDDEEESGV	S	0	0	0	0	0	0	0	0	0	0	0	0	0	0	0	0	0	0	0	0	0	0	0	0	0	0	0	1	1
AT1G27500.1_37	KNLCELQSSNQSPSRQSFGSYGD	S	0	0	0	0	0	1	0	0	0	0	0	0	1	0	0	0	0	0	0	0	0	1	1	0	0	0	0	0	4
AT1G27500.1_39	LCELQSSNQSPSRQSFGSYGDES	S	0	0	0	0	0	0	0	0	0	0	0	0	0	0	0	0	0	0	0	0	0	0	1	0	0	0	0	0	1
AT1G27500.1_45	SNQSPSRQSFGSYGDESKIDSDL	S	0	0	0	0	0	1	0	0	0	0	0	0	1	0	0	0	0	0	0	0	0	0	0	0	0	0	0	0	2
AT1G27500.1_89	EVAKPEEFDVKSNSSNLDLEVMP	S	0	0	0	0	0	1	0	0	0	0	0	0	1	0	0	0	0	0	0	0	0	0	1	0	0	0	0	1	4
AT1G27500.1_91	AKPEEFDVKSNSSNLDLEVMPRD	S	0	0	0	0	0	1	0	0	0	0	0	0	1	0	0	0	0	0	0	0	0	0	1	0	0	0	0	0	3
AT1G27500.1_92	KPEEFDVKSNSSNLDLEVMPRDM	S	0	0	0	0	0	1	0	0	0	0	0	0	1	0	0	0	0	0	0	0	0	0	1	0	0	0	0	1	4
AT1G27540.1_11	_MERSTLKRTSSFPDIEAVQGCS	S	0	0	0	0	0	0	0	0	0	0	0	0	0	1	0	0	0	0	0	0	0	0	0	0	0	0	0	0	1
AT1G27540.1_39	PKAGSRSTLKRTSSIPDFEPVKS	T	0	0	0	0	0	0	0	0	0	0	0	0	0	0	0	0	0	0	0	0	0	0	1	0	0	0	0	0	1
AT1G27540.1_40	KAGSRSTLKRTSSIPDFEPVKSL	S	0	0	0	0	0	0	0	0	0	0	0	0	0	0	0	0	0	0	0	0	0	0	1	0	0	0	0	0	1
AT1G27540.1_41	AGSRSTLKRTSSIPDFEPVKSLR	S	0	0	0	0	0	0	0	0	1	0	0	0	0	0	0	0	0	0	0	1	1	0	1	1	1	0	0	1	7
AT1G27595.1_276	SKEISSLDVPLSPCRDDEGIRET	S	0	0	0	0	0	0	0	0	0	0	0	0	1	0	0	0	0	0	0	0	1	1	1	0	1	0	0	1	6
AT1G27600.2_37	FTIGGSSSKHNSSQFLSYLTKLL	S	0	0	0	0	0	0	0	0	0	0	0	0	0	0	0	0	0	0	0	1	0	0	0	0	0	0	0	0	1
AT1G27600.2_9	___MASIRRTLSPMYHDRSHENG	S	0	0	0	0	0	0	0	0	1	0	0	0	0	0	0	0	0	0	0	0	0	0	0	0	0	0	0	1	2
AT1G27650.1_266	GRRQASPKRGGSPGGGREGSEER	S	0	0	0	0	0	0	0	0	1	0	0	0	0	0	0	0	0	0	0	0	0	0	0	0	1	0	0	1	3
AT1G27650.1_274	RGGSPGGGREGSEERRARIEQWN	S	0	0	0	0	0	0	0	0	1	0	0	0	0	0	0	0	0	0	0	0	0	0	0	0	1	0	0	1	3
AT1G27660.1_400	RPGKASQLVSQSQEGDEEETRDL	S	0	0	0	0	0	0	0	0	0	0	0	0	0	0	0	0	0	0	0	0	0	0	0	0	0	0	0	1	1
AT1G27690.1_26	RPRSKSPVRSVSPIIIRRRKGRY	S	0	0	0	0	0	0	0	0	0	0	0	0	0	0	0	0	0	0	0	0	0	0	0	0	1	0	0	1	2
AT1G27700.1_117	LKEAAQSDGKGTPRWVRLDEDDR	T	0	0	0	0	0	0	0	0	0	0	0	0	0	0	0	0	0	0	0	0	0	0	0	0	0	0	0	1	1
AT1G27750.1_397	KNIKLEDCQMDSDEDDYGKFSVS	S	0	0	0	0	0	1	0	0	0	0	0	0	1	0	0	0	0	0	0	0	0	0	1	0	0	0	0	1	4
AT1G27750.1_422	KPHSSADNDVRSSAGSVYDAGGS	S	0	0	0	0	0	0	0	0	0	0	0	0	0	0	0	0	0	0	0	0	0	0	0	0	0	0	0	1	1
AT1G27750.1_426	SADNDVRSSAGSVYDAGGSRSMD	S	0	0	0	0	0	0	0	0	0	0	0	0	0	0	0	0	0	0	0	0	0	0	0	0	0	0	0	1	1
AT1G27750.1_435	AGSVYDAGGSRSMDFETVDQRDL	S	0	0	0	0	0	0	0	0	0	0	0	0	0	0	0	0	0	0	0	0	0	0	0	0	0	0	0	1	1
AT1G27750.1_462	SSVPRGLLNQHTPSPSARGPSDL	T	0	0	0	0	0	0	0	0	0	0	0	0	0	0	0	0	0	0	0	0	1	0	0	0	1	0	0	1	3
AT1G27750.1_464	VPRGLLNQHTPSPSARGPSDLRS	S	0	0	0	0	0	0	0	0	0	0	0	0	0	0	0	0	0	0	0	0	1	0	0	0	1	0	0	1	3
AT1G27750.1_466	RGLLNQHTPSPSARGPSDLRSNS	S	0	0	0	0	0	0	0	0	0	0	0	0	0	0	0	0	0	0	0	0	0	0	0	0	0	0	0	1	1
AT1G27820.1_20	VWRWNKEVEMNSIRDCLKHCSSI	S	0	0	0	0	0	0	0	0	1	0	0	0	0	0	0	0	0	0	0	0	0	0	0	0	0	0	0	0	1
AT1G27850.1_131	VVRRGRPQSQISLSRSSTMEKSR	S	0	0	0	0	0	0	0	0	0	0	0	0	0	0	0	0	0	0	0	0	0	0	0	0	0	0	0	1	1
AT1G27850.1_133	RRGRPQSQISLSRSSTMEKSRRS	S	0	0	0	0	0	0	0	0	0	0	0	0	0	0	0	0	0	0	0	0	0	0	0	0	0	0	0	1	1
AT1G27850.1_192	GRRSGTPVRRISPTPGKPSGPVS	S	0	0	0	0	0	0	0	0	0	0	0	0	0	0	0	0	0	0	0	0	0	0	1	0	0	0	0	1	2
AT1G27850.1_25	ELPGKKHRRGHSIEYGILFRDKD	S	0	0	0	0	0	0	0	0	0	0	0	0	0	0	0	0	1	0	0	0	0	1	1	0	0	0	0	1	4
AT1G27850.1_350	GGSERAVSKRASLSPNSRTSRSS	S	0	0	0	0	0	0	0	0	0	0	0	0	0	0	0	0	0	0	0	0	0	0	0	0	0	0	0	1	1
AT1G27850.1_352	SERAVSKRASLSPNSRTSRSSKL	S	0	0	0	0	0	0	0	0	0	0	0	0	0	0	0	0	0	0	0	0	0	0	0	0	0	0	0	1	1
AT1G27850.1_365	NSRTSRSSKLLSPGSAPRRPFES	S	0	0	0	0	0	0	0	0	0	0	0	0	0	0	0	0	0	0	0	0	0	0	0	0	0	0	0	1	1
AT1G27850.1_4	________MPPSPALRCSPGREL	S	0	0	0	0	0	0	0	0	0	0	0	0	0	0	0	0	0	0	0	0	0	1	0	0	0	0	0	0	1
AT1G27850.1_578	CREEHSFVETDSPGTNSPKLSQT	S	0	0	0	0	0	0	0	0	0	0	0	0	0	0	0	0	0	0	0	0	0	1	0	0	1	0	0	0	2
AT1G27850.1_581	EHSFVETDSPGTNSPKLSQTIFD	T	0	0	0	0	0	0	0	0	0	0	0	0	0	0	0	0	0	0	0	0	0	1	0	0	0	0	0	0	1
AT1G27850.1_583	SFVETDSPGTNSPKLSQTIFDEN	S	0	0	0	0	0	0	0	0	0	0	0	0	0	0	0	0	0	0	0	0	1	0	0	0	1	0	0	1	3
AT1G27850.1_769	SIRKGSHIRQRSGSTLDLETHRY	S	0	0	0	0	0	0	0	0	0	0	0	0	0	0	0	0	0	0	0	0	0	1	0	0	0	0	0	1	2
AT1G27850.1_771	RKGSHIRQRSGSTLDLETHRYDT	S	0	0	0	0	0	0	0	0	0	0	0	0	0	0	0	0	0	0	0	0	0	0	0	0	0	0	0	1	1
AT1G27850.1_772	KGSHIRQRSGSTLDLETHRYDTN	T	0	0	0	0	0	0	0	0	0	0	0	0	0	0	0	0	0	0	0	0	0	1	0	0	0	0	0	0	1
AT1G27850.1_898	NTVISKGETRESPAHIRSTSDLG	S	0	0	0	0	0	0	0	0	0	0	0	0	0	0	0	0	0	0	0	0	0	0	0	0	0	0	0	1	1
AT1G27850.1_905	ETRESPAHIRSTSDLGASPITDD	T	0	0	0	0	0	0	0	0	0	0	0	0	0	0	0	0	0	0	0	0	0	1	0	0	0	0	0	0	1
AT1G27850.1_906	TRESPAHIRSTSDLGASPITDDC	S	0	0	0	0	0	0	0	0	0	0	0	0	1	0	0	0	0	0	0	0	0	0	1	0	0	0	0	0	2
AT1G27890.1_15	VWRWNKEVEMDSIRDCLKHFSSI	S	0	0	0	0	0	0	0	0	1	0	0	0	0	0	0	0	0	0	0	0	0	0	0	0	0	0	0	0	1
AT1G27910.1_261	RAFDRQLSKLSSFNFRSCNNNRR	S	0	0	0	0	0	0	0	0	0	0	0	0	0	0	0	0	0	0	0	0	0	1	0	0	0	0	0	0	1
AT1G27980.1_96	QKVVDQLQSGSSSKKKNKTEVLP	S	0	0	0	0	0	0	0	0	0	0	0	0	0	1	0	0	0	0	0	0	0	0	0	0	0	0	0	0	1
AT1G28060.1_18	SRSHRDDRDRDSSPDHSPQREGG	S	0	0	0	0	0	0	0	0	0	0	0	0	0	0	0	0	0	0	0	0	0	0	0	0	0	0	0	1	1
AT1G28060.1_19	RSHRDDRDRDSSPDHSPQREGGR	S	0	0	0	0	0	0	0	0	0	0	0	0	0	0	0	0	0	0	0	0	0	0	0	0	0	0	0	1	1
AT1G28060.1_23	DDRDRDSSPDHSPQREGGRRRDR	S	0	0	0	0	0	0	0	0	0	0	0	0	0	0	0	0	0	0	0	0	0	0	0	0	0	0	0	1	1
AT1G28240.1_10	__MTGLGVRSSSYGSLEKTGLNG	S	0	0	0	0	0	0	0	0	0	0	0	0	0	0	0	0	0	0	0	0	0	0	0	0	0	0	0	1	1
AT1G28260.2_585	VILLKPLVRCQSAPIYSSGIAAK	S	0	0	0	0	0	0	0	0	0	0	0	0	0	0	0	0	0	0	0	0	0	0	0	0	0	0	0	1	1
AT1G28280.1_155	NPVFNPVNSAFSPRKPEILSPSI	S	0	0	0	0	0	0	0	0	0	0	0	0	0	0	0	0	0	0	0	0	1	1	0	0	0	0	0	0	2
AT1G28280.1_16	PRYREATNLIPSPRCHNSNNSCG	S	0	0	0	0	0	0	0	0	1	0	0	0	0	0	0	0	0	0	0	0	1	0	0	0	1	0	0	1	4
AT1G28280.1_163	SAFSPRKPEILSPSILDFPSLVL	S	0	0	0	0	0	0	0	0	0	0	0	0	0	0	0	0	0	0	0	0	1	0	0	0	0	0	0	0	1
AT1G28280.1_190	PLIPDPFDRSGSSNQSPNELAAE	S	0	0	0	0	0	0	0	0	0	0	0	0	0	0	0	0	0	0	0	0	0	0	0	0	0	0	0	1	1
AT1G28280.1_194	DPFDRSGSSNQSPNELAAEEKAM	S	0	0	0	0	0	0	0	0	0	0	0	0	0	1	0	0	0	0	0	0	0	1	0	0	1	0	0	1	4
AT1G28280.1_211	AEEKAMKERGFYLHPSPATTPMD	Y	0	0	0	0	0	0	0	0	0	0	0	0	0	1	0	0	0	0	0	0	0	0	0	0	0	0	0	0	1
AT1G28280.1_215	AMKERGFYLHPSPATTPMDPEPR	S	0	0	0	0	0	0	0	0	0	0	0	0	0	1	0	0	0	0	0	0	0	0	0	0	0	0	0	0	1
AT1G28280.1_218	ERGFYLHPSPATTPMDPEPRLLP	T	0	0	0	0	0	0	0	0	0	0	0	0	0	1	0	0	0	0	0	0	0	0	0	0	0	0	0	0	1
AT1G28280.1_219	RGFYLHPSPATTPMDPEPRLLPL	T	0	0	0	0	0	0	0	0	0	0	0	0	0	1	0	0	0	0	0	0	0	0	0	0	0	0	0	0	1
AT1G28330.5_28	PDRGLGRLRKITTQPINIRDIGE	T	0	0	0	0	0	0	0	0	0	0	0	0	0	0	0	0	0	0	0	0	0	0	1	0	0	0	0	0	1
AT1G28330.5_29	DRGLGRLRKITTQPINIRDIGEG	T	0	0	0	0	0	0	0	0	0	0	0	0	0	1	0	0	0	0	0	0	0	0	1	1	1	0	0	1	5
AT1G28330.5_50	EGSSSKVVMHRSLTMPAAVSPGT	S	0	0	0	0	0	0	0	0	0	0	0	0	0	0	0	0	0	0	0	0	0	0	1	0	0	0	0	0	1
AT1G28330.5_52	SSSKVVMHRSLTMPAAVSPGTPT	T	0	0	0	0	0	0	0	0	0	0	0	0	0	1	0	0	0	0	0	0	0	0	1	0	0	0	0	0	2
AT1G28330.5_58	MHRSLTMPAAVSPGTPTTPTTPT	S	0	0	0	0	0	0	0	0	0	0	0	0	0	0	0	0	0	0	0	0	0	0	1	0	0	0	0	0	1
AT1G28330.5_61	SLTMPAAVSPGTPTTPTTPTTPR	T	0	0	0	0	0	0	0	0	0	0	0	0	0	0	0	0	0	0	0	0	0	0	1	0	0	0	0	0	1
AT1G28330.5_69	SPGTPTTPTTPTTPRKDNVWRSV	T	0	0	0	0	0	0	0	0	0	0	0	0	0	0	0	0	0	0	0	0	0	0	1	0	0	0	0	0	1
AT1G28330.5_70	PGTPTTPTTPTTPRKDNVWRSVF	T	0	0	0	0	0	0	0	0	0	0	0	0	0	0	0	0	0	0	0	0	0	0	1	0	0	0	0	0	1
AT1G28350.1_5	_______MEALSINAPTQASTLP	S	0	0	0	0	0	0	0	0	0	0	0	0	0	0	0	0	0	0	0	0	0	1	0	0	0	0	0	0	1
AT1G28380.1_228	ERFCVDPVESKSPASVYSGKPKE	S	0	0	0	0	0	0	0	0	1	0	0	0	0	0	0	0	0	0	0	0	0	0	0	0	0	0	0	1	2
AT1G28380.1_511	RKSCWDNLSTNSRKSGVFSMIST	S	0	0	0	0	0	0	0	0	0	0	0	0	0	0	0	0	0	0	0	0	0	0	0	0	0	0	0	1	1
AT1G28380.1_514	CWDNLSTNSRKSGVFSMISTRLS	S	0	0	0	0	0	0	0	0	0	0	0	0	0	0	0	0	0	0	0	0	0	0	1	0	0	0	0	1	2
AT1G28380.1_525	SGVFSMISTRLSTGLSPNPATTK	S	0	0	0	0	0	0	0	0	0	0	0	0	0	0	0	0	0	0	0	0	0	0	0	0	0	0	0	1	1
AT1G28380.1_539	LSPNPATTKPQSKIDINSAVYPR	S	0	0	0	0	0	0	0	0	0	0	0	0	0	0	0	0	0	0	0	0	0	0	0	0	0	0	0	1	1
AT1G28380.1_545	TTKPQSKIDINSAVYPRGPSPPV	S	0	0	0	0	0	0	0	0	0	0	0	0	0	0	0	0	0	0	0	0	0	0	0	0	0	0	0	1	1
AT1G28420.1_1563	VNRMANIVRPKSEEVEEDEEEEE	S	0	0	0	0	0	0	0	0	0	0	0	0	0	0	0	0	0	0	0	0	0	0	0	0	1	0	0	0	1
AT1G28420.1_1589	RDINEDWAAGETPREMEEDWANE	T	0	0	0	0	0	0	0	0	0	0	0	0	0	0	0	0	0	0	0	1	0	0	1	0	0	0	0	0	2
AT1G28420.1_321	RNCSTSQQDMPSPIESAHHGDRF	S	0	0	0	0	0	0	0	0	0	0	0	0	0	0	0	0	0	0	0	1	0	0	0	0	0	0	0	1	2
AT1G28420.1_5	_______MEMGSDGEDQKIRSVV	S	0	0	0	0	0	0	0	0	0	0	0	0	0	0	0	0	0	0	0	0	0	0	0	0	0	0	0	1	1
AT1G28440.1_969	MLQEIGGGDEDSLHKIRDDKDGK	S	0	0	0	0	0	0	1	0	0	0	0	0	0	0	0	0	0	0	0	0	0	0	0	0	0	0	0	1	2
AT1G28440.1_990	GKLTPYYNEDTSDQGSIA_____	S	0	0	0	0	0	0	0	0	0	0	0	0	0	0	0	0	0	0	0	0	0	0	0	0	0	0	0	1	1
AT1G28440.1_994	PYYNEDTSDQGSIA_________	S	0	0	0	0	0	0	0	0	0	0	0	0	0	0	0	0	0	0	0	0	0	0	0	0	0	0	0	1	1
AT1G28490.1_100	SNARTQVRNVKSGVLAGKVSSGA	S	0	0	0	0	0	0	0	0	0	0	0	0	0	0	0	0	0	0	1	0	0	0	0	0	0	0	0	0	1
AT1G28530.1_147	KERAKRLRRSLSEDLSSGDLSKN	S	0	0	0	0	0	1	0	0	0	0	0	0	1	0	0	0	0	0	0	0	0	0	0	0	0	0	0	0	2
AT1G29025.1_188	SDDQSITCDISSPRRQVKKSINL	S	0	0	0	0	0	0	0	0	0	0	0	0	0	0	0	0	0	0	0	0	1	0	0	0	0	0	0	0	1
AT1G29041.1_68	DGIPYQRSSGDSDTDKDSVIGSG	S	0	0	0	0	0	0	0	0	0	0	0	0	0	0	0	0	0	0	0	0	0	0	0	0	0	0	0	1	1
AT1G29170.1_201	SSRSRDMSRLASLANQNARKTFA	S	0	0	0	0	0	0	0	0	0	0	0	0	0	1	0	0	0	0	0	0	0	0	0	0	0	0	0	1	2
AT1G29220.2_16	KSEGIALLSVYSDEDDEEMEDAE	S	0	0	0	0	0	0	0	0	0	0	0	0	0	0	0	0	0	0	0	1	0	0	0	0	0	0	0	0	1
AT1G29220.2_81	RTPRLLDGVGASSSAHGTPRSLD	S	0	0	0	0	0	1	0	0	0	0	0	0	1	0	0	0	0	0	0	0	0	1	1	0	0	0	0	0	4
AT1G29220.2_82	TPRLLDGVGASSSAHGTPRSLDN	S	0	0	0	0	0	0	0	0	0	0	0	0	0	0	0	0	0	0	0	0	0	1	1	0	0	0	0	1	3
AT1G29220.2_83	PRLLDGVGASSSAHGTPRSLDND	S	0	0	0	0	0	1	0	0	1	0	0	0	0	1	0	0	0	0	0	0	0	0	1	0	0	0	0	1	5
AT1G29220.2_87	DGVGASSSAHGTPRSLDNDESSR	T	0	0	0	0	0	1	0	0	1	0	0	0	1	1	0	0	0	0	0	0	1	1	1	0	1	0	0	1	9
AT1G29220.2_90	GASSSAHGTPRSLDNDESSRPDW	S	0	0	0	0	0	1	0	0	0	0	0	0	1	0	0	0	0	0	0	0	0	1	1	0	0	0	0	0	4
AT1G29240.1_295	PGFKAKHNSPITSPSHDQVKSSK	T	0	0	0	0	0	0	0	0	0	0	0	0	0	0	0	0	0	0	0	0	0	0	0	0	0	0	0	1	1
AT1G29240.1_296	GFKAKHNSPITSPSHDQVKSSKV	S	0	0	0	0	0	0	0	0	0	0	0	0	0	0	0	0	0	0	0	0	0	0	0	0	0	0	0	1	1
AT1G29240.1_379	CMSPFRSTGNGSPLHHAGFPETR	S	0	0	0	0	0	0	0	0	0	0	0	0	0	0	0	0	0	0	0	0	0	0	0	0	0	0	0	1	1
AT1G29240.1_502	SGFDRSPLAPPSPKRPSESWLCH	S	0	0	0	0	0	0	0	0	0	0	0	0	0	0	0	0	0	0	0	0	0	0	0	0	0	0	0	1	1
AT1G29250.1_5	_______MEEITEGVNNMNLAVD	T	0	0	0	0	0	0	0	0	0	0	0	0	0	0	0	0	0	0	0	0	0	1	0	0	0	0	0	0	1
AT1G29370.1_267	SEVRNGPADFQSDRGDQYLKDRL	S	0	0	0	0	0	0	0	0	0	0	0	0	0	0	0	0	0	0	0	0	0	0	1	0	0	0	0	1	2
AT1G29370.1_335	PVEHHKDEDDVSSGSASFQQLDS	S	0	0	0	0	0	0	0	0	0	0	0	0	0	0	0	0	0	0	0	0	0	0	1	0	0	0	0	0	1
AT1G29370.1_340	KDEDDVSSGSASFQQLDSHDQEV	S	0	0	0	0	0	0	0	0	0	0	0	0	0	0	0	0	0	0	0	0	0	0	1	0	0	0	0	0	1
AT1G29400.2_127	MELDADFRDNLSMSGPPRLSLSS	S	0	0	0	0	0	0	0	0	0	0	0	0	0	0	0	0	0	0	0	0	0	0	0	0	0	0	0	1	1
AT1G29400.2_384	EGSPLQSVLSRSPVFGLSPTRNG	S	0	0	0	0	0	0	0	0	1	0	0	0	0	0	0	0	0	0	0	0	0	1	1	1	1	0	0	1	6
AT1G29400.2_390	SVLSRSPVFGLSPTRNGHLSGLA	S	0	0	0	0	0	0	0	0	1	0	0	0	1	0	0	0	0	0	0	0	0	1	1	1	1	0	0	1	7
AT1G29400.2_392	LSRSPVFGLSPTRNGHLSGLASA	T	0	0	0	0	0	0	0	0	0	0	0	0	0	0	0	0	0	0	0	0	0	0	1	0	0	0	0	0	1
AT1G29400.2_53	KLQLSDNRDGFSLIDDTAVSRTN	S	0	0	0	0	0	0	0	0	0	0	0	0	0	0	0	0	0	0	0	0	0	1	1	0	0	0	0	1	3
AT1G29400.2_789	DEESKNMDLLDSQLSDDDGRERS	S	0	0	0	0	0	1	0	0	0	0	0	0	1	0	0	0	0	0	0	0	0	0	1	0	0	0	0	0	3
AT1G29400.2_792	SKNMDLLDSQLSDDDGRERS___	S	0	0	0	0	0	1	0	0	1	0	0	0	1	0	0	0	1	0	0	1	0	1	1	1	1	0	0	1	10
AT1G29400.2_800	SQLSDDDGRERS___________	S	0	0	0	0	0	0	0	0	0	0	0	0	1	0	0	0	0	0	0	0	0	0	1	0	0	0	0	0	2
AT1G29530.1_202	VESVRKSEVPVSPEEKPLLLPGP	S	0	0	0	0	0	0	0	0	1	0	0	0	0	0	0	0	0	0	0	0	0	0	0	0	0	0	0	1	2
AT1G29530.1_32	GTSINGNDEHGSQDGRGSDSSLS	S	0	0	0	0	0	0	0	0	0	0	0	0	0	0	0	0	0	0	0	0	0	0	0	0	0	0	0	1	1
AT1G29530.1_47	RGSDSSLSSPGSQGNQEFGTKDS	S	0	0	0	0	0	0	0	0	0	0	0	0	0	0	0	0	0	0	0	0	0	0	0	0	0	0	0	1	1
AT1G29880.1_475	YDLRAHSDKSGTPLVAEEKFAEP	T	0	0	0	0	0	0	0	0	0	0	0	0	0	0	0	0	0	0	0	0	0	0	0	0	0	0	0	1	1
AT1G29890.2_49	YRRSSFHAKVHSDKNLVELEMVT	S	0	0	0	0	0	0	0	0	0	0	0	0	0	0	0	0	0	0	0	0	0	0	0	0	0	0	0	1	1
AT1G30010.1_5	_______MKRLTYPLSSLRNIVE	T	0	0	0	0	0	0	0	0	0	0	0	0	0	0	0	0	0	0	0	0	0	0	0	0	0	1	0	0	1
AT1G30010.1_6	______MKRLTYPLSSLRNIVEH	Y	0	0	0	0	0	0	0	0	0	0	0	0	0	0	0	0	0	0	0	0	0	0	0	0	0	1	0	0	1
AT1G30050.1_118	IFEPSNPTIRKSIDKITTSLNHI	S	0	0	0	0	0	0	0	0	0	0	0	0	0	0	0	0	0	0	1	0	0	0	0	0	0	0	0	0	1
AT1G30050.1_388	RPSSQLPSSQLSV__________	S	0	0	0	0	0	0	0	0	0	0	0	0	0	0	0	0	0	0	1	0	0	0	0	0	0	0	0	0	1
AT1G30130.1_276	DQELRCPGLDGSDSDKTNKFDGL	S	0	0	0	0	0	0	0	0	0	0	0	0	0	0	0	0	0	0	0	0	0	0	0	0	0	0	0	1	1
AT1G30230.2_117	DDDDVDLFGEETEEEKKAAEERA	T	0	0	0	0	0	0	0	0	0	0	0	0	1	0	0	0	0	0	0	0	1	1	1	1	1	0	0	0	6
AT1G30230.2_85	SGVIVEGSAPITEEAVATPPAAD	T	0	0	0	0	0	0	0	0	0	0	0	0	0	0	0	0	0	0	0	0	0	1	0	0	0	0	0	0	1
AT1G30230.2_91	GSAPITEEAVATPPAADSKDAAA	T	0	0	0	0	0	0	0	0	0	0	0	0	0	0	0	0	0	0	0	0	0	1	1	0	1	0	0	0	3
AT1G30230.2_97	EEAVATPPAADSKDAAADEEDDD	S	0	0	0	0	0	0	0	0	0	0	0	0	0	0	0	0	0	0	0	0	0	1	0	0	0	0	0	0	1
AT1G30270.1_190	PQQVREDGLLHTTCGTPNYVAPE	T	0	0	0	0	0	0	0	0	0	0	0	0	0	0	0	0	0	0	0	0	0	1	0	0	0	0	0	0	1
AT1G30270.1_191	QQVREDGLLHTTCGTPNYVAPEV	T	0	0	0	0	0	0	0	0	0	0	0	0	0	0	0	0	0	0	0	0	0	1	1	0	0	0	0	0	2
AT1G30270.1_194	REDGLLHTTCGTPNYVAPEVINN	T	0	0	0	0	0	0	0	0	0	0	0	0	0	0	0	0	0	0	0	0	0	0	1	0	0	0	0	0	1
AT1G30280.1_178	SRSHKRESKKQSFSAVPKAKDSF	S	0	0	0	0	0	0	0	0	0	0	0	0	0	0	0	0	0	0	0	0	0	0	0	0	0	0	0	1	1
AT1G30280.1_215	KKTHFGGSRRASPETISLDPNSF	S	0	0	0	0	0	0	0	0	0	0	0	0	0	0	0	0	0	0	0	0	0	0	0	0	0	0	0	1	1
AT1G30280.1_225	ASPETISLDPNSFRRMDDYGPSS	S	0	0	0	0	0	0	0	0	0	0	0	0	0	0	0	0	0	0	0	0	0	0	0	0	0	0	0	1	1
AT1G30280.1_50	GPPRSVLTRKFSGDFSRSDCFYD	S	0	0	0	0	0	0	0	0	0	0	0	0	0	0	0	0	0	0	0	0	0	0	0	1	1	0	0	0	2
AT1G30320.1_321	GATTPLRSPTSSLPSTPRGGQPE	S	0	1	0	0	0	0	0	0	0	0	0	0	0	0	0	0	0	0	0	0	0	0	0	0	0	0	0	0	1
AT1G30360.1_327	TTRVAAASAAQSLHCQMVDKWTV	S	0	0	0	0	0	0	0	0	0	0	0	0	0	0	1	0	0	0	0	0	0	0	0	0	0	0	0	0	1
AT1G30400.2_1485	GTANAEYLRSITLENKRTREANG	T	0	0	0	0	0	0	0	0	0	0	0	0	0	0	0	0	0	0	0	0	0	0	0	0	0	0	0	1	1
AT1G30440.1_10	__MACMKLGSKSDAFQRQGQAWF	S	0	0	0	0	0	0	0	0	0	0	0	0	0	0	0	0	0	0	0	0	0	0	0	0	0	0	0	1	1
AT1G30440.1_279	ESSGRFSTPLGSGNVLSEEEQKN	S	0	0	0	0	0	0	0	1	1	0	0	1	1	0	0	0	0	0	0	1	0	1	1	1	1	0	0	1	10
AT1G30440.1_631	KSHQMCSAQEGSVSKSNNENVKI	S	0	0	0	0	0	0	0	0	0	0	0	0	0	0	0	0	0	0	0	0	0	0	0	0	0	0	0	1	1
AT1G30440.1_662	RRGKHKKASSISSER________	S	0	0	0	0	0	0	0	0	0	0	0	0	0	0	0	0	0	0	0	0	0	0	0	0	0	0	0	1	1
AT1G30440.1_663	RGKHKKASSISSER_________	S	0	0	0	0	0	0	0	0	0	0	0	0	0	0	0	0	0	0	0	0	0	0	0	0	0	0	0	1	1
AT1G30450.3_110	KSMTGEQIQAPSSPRDGEDISIT	S	0	0	0	0	0	0	0	0	0	0	0	0	0	0	0	0	0	0	0	0	0	1	1	0	0	0	0	0	2
AT1G30450.3_111	SMTGEQIQAPSSPRDGEDISITQ	S	0	0	0	0	0	1	0	1	1	0	0	0	1	1	0	0	0	0	0	0	1	1	1	1	1	0	0	1	11
AT1G30450.3_3	_________MDSGDIEEAGGNGE	S	0	0	0	0	0	0	0	0	0	0	0	0	0	0	0	0	0	0	0	0	0	1	0	0	0	0	0	0	1
AT1G30460.1_584	KTPERSDERGVSGDQQNQDASHD	S	0	0	0	0	0	0	0	0	0	0	0	0	1	0	0	0	0	0	0	0	0	1	0	0	0	0	0	1	3
AT1G30460.1_610	FEVGNSLRNEESESEDEDEAPRR	S	0	0	0	0	0	0	0	0	1	0	0	0	0	0	0	0	0	0	0	0	0	1	0	1	1	0	0	1	5
AT1G30460.1_612	VGNSLRNEESESEDEDEAPRRSR	S	0	0	0	0	0	0	0	0	1	0	0	0	0	0	0	0	0	0	0	0	0	1	0	1	0	0	0	1	4
AT1G30470.1_506	ACGRPTSLHDRSRDSDDDDYHDR	S	0	0	0	0	0	0	0	0	0	0	0	0	0	0	0	0	0	0	0	0	0	0	0	0	0	0	0	1	1
AT1G30470.1_509	RPTSLHDRSRDSDDDDYHDRDYD	S	0	0	0	0	0	0	0	0	0	0	0	0	0	0	0	0	0	0	0	0	0	0	0	0	0	0	0	1	1
AT1G30470.1_736	EKLPDESGVEPTENSPKASGIEP	T	0	0	0	0	0	0	0	0	0	0	0	0	1	0	0	0	0	0	0	0	0	0	0	0	0	0	0	0	1
AT1G30470.1_739	PDESGVEPTENSPKASGIEPTES	S	0	0	0	0	0	0	0	0	1	0	0	0	1	0	0	0	0	0	1	1	0	1	1	1	1	0	0	1	9
AT1G30470.1_748	ENSPKASGIEPTESSPKASGAEV	T	0	0	0	0	0	0	0	0	0	0	0	0	0	0	0	0	0	0	0	0	0	1	0	0	0	0	0	0	1
AT1G30470.1_750	SPKASGIEPTESSPKASGAEVTG	S	0	0	0	0	0	0	0	0	0	0	0	0	0	0	0	0	0	0	0	0	0	1	0	0	0	0	0	0	1
AT1G30470.1_751	PKASGIEPTESSPKASGAEVTGN	S	0	0	0	0	0	0	0	0	1	0	0	0	0	0	0	0	0	0	0	0	0	0	0	0	0	0	0	1	2
AT1G30470.1_782	SHADAKSSEPESPHGTKETEVAA	S	0	0	0	0	0	0	0	0	0	0	0	0	0	0	0	0	0	0	0	0	0	0	0	0	0	0	0	1	1
AT1G30480.1_187	MSGGGSGGKGRSSSPPGNVDGFS	S	0	0	0	0	0	0	0	0	0	0	0	0	0	0	0	0	0	0	0	0	0	0	1	0	0	0	0	1	2
AT1G30480.1_188	SGGGSGGKGRSSSPPGNVDGFSI	S	0	0	0	0	0	0	0	0	0	0	0	0	0	0	0	0	0	0	0	0	0	1	1	0	0	0	0	1	3
AT1G30480.1_189	GGGSGGKGRSSSPPGNVDGFSIG	S	0	0	0	0	0	1	0	0	0	0	0	0	1	0	0	0	0	0	0	0	0	1	1	0	0	0	0	1	5
AT1G30540.1_6	______MRNPHSNGNLRKLEADG	S	0	0	0	0	0	0	0	0	0	0	0	0	0	0	0	0	0	0	0	0	0	0	0	0	0	0	0	1	1
AT1G30570.1_483	GWRPLFLHVNNSTANAKATGGSL	S	0	0	0	0	0	0	0	0	0	0	0	0	0	0	0	0	0	0	0	0	0	0	0	0	0	0	0	1	1
AT1G30570.1_498	AKATGGSLRLNTLAASTMGRKFT	T	0	0	0	0	0	0	0	0	0	0	0	0	0	0	0	0	0	0	0	0	1	0	0	0	0	0	0	1	2
AT1G30580.1_389	DGDIIFFKFNVSGGGKK______	S	0	0	0	0	0	0	0	0	0	0	0	0	0	0	0	0	0	0	0	0	0	0	0	0	0	0	0	1	1
AT1G30610.1_209	KRYSKQEYHRSSDTSRGIERGSR	S	0	0	0	0	0	0	0	0	0	0	0	0	0	0	0	0	0	0	0	0	1	0	0	0	0	0	0	0	1
AT1G30630.1_279	HPEHVLVKRAASAEDNFERALQS	S	0	0	0	0	0	0	0	0	0	0	0	0	0	1	0	0	0	0	0	0	0	1	0	1	1	0	0	1	5
AT1G30630.1_3	_________MASMAGPDHLFNLR	S	0	0	0	0	0	0	0	0	0	0	0	0	0	0	0	0	0	0	0	0	0	0	0	0	0	0	0	1	1
AT1G30640.1_537	SENQALKDLLDSPIYSEGSRGSS	S	0	0	0	0	0	0	0	0	0	0	0	0	0	0	0	0	0	0	0	0	1	0	1	0	0	0	0	0	2
AT1G30650.1_161	SPRGIINVDTNSPRNCLLVDGTT	S	0	0	0	0	0	0	0	0	0	0	0	0	0	1	0	0	0	0	0	0	1	0	0	0	0	0	0	0	2
AT1G30690.2_182	KEEEKKTEDVVTEEVKAETIEVE	T	0	0	0	0	0	0	0	0	0	0	0	0	0	0	0	0	0	0	0	0	0	0	0	0	0	0	0	1	1
AT1G30690.2_53	ESKPEGVEKSASFKEESDFFADL	S	0	0	0	0	0	1	0	0	0	0	0	0	1	0	0	0	1	0	0	0	0	0	1	0	0	0	0	0	4
AT1G30690.2_58	GVEKSASFKEESDFFADLKESEK	S	0	0	0	0	0	0	0	0	0	0	0	0	0	0	0	0	0	0	0	0	0	0	1	0	0	0	0	0	1
AT1G30730.1_181	LCTTLGVGGHISGGGYGTMMRKY	S	0	0	0	0	0	0	0	0	0	0	0	0	1	0	0	0	0	0	0	0	0	0	0	0	0	0	0	0	1
AT1G30730.1_185	LGVGGHISGGGYGTMMRKYGLSV	Y	0	0	0	0	0	0	0	0	0	0	0	0	1	0	0	0	0	0	0	0	0	0	0	0	0	0	0	0	1
AT1G30730.1_187	VGGHISGGGYGTMMRKYGLSVDN	T	0	0	0	0	0	0	0	0	0	0	0	0	1	0	0	0	0	0	0	0	0	0	0	0	0	0	0	0	1
AT1G30755.1_518	HGVKLQETNHVSPPNNRTISNTQ	S	0	0	0	0	0	0	0	0	0	0	0	0	0	0	0	0	0	0	0	0	1	0	0	0	0	0	0	0	1
AT1G30755.1_565	QSIRFGPNLSKSQELVGLKKNKK	S	0	0	0	0	0	0	0	0	0	0	0	0	0	0	0	0	0	0	0	0	0	0	0	0	0	0	0	1	1
AT1G30810.1_35	DKDKDTIMEQPSSPRHRKVVARW	S	0	0	0	0	0	1	0	0	0	0	0	0	1	0	0	0	0	0	0	0	0	0	0	0	0	0	0	0	2
AT1G30810.1_36	KDKDTIMEQPSSPRHRKVVARWL	S	0	0	0	0	0	0	0	0	0	0	0	0	0	0	0	0	0	0	0	0	0	0	1	0	0	0	0	1	2
AT1G30810.1_595	IWASKVLGIEHSDEDQTKTSSVI	S	0	0	0	0	0	0	0	0	0	0	0	0	0	0	0	0	0	0	0	0	0	0	0	0	0	0	0	1	1
AT1G30810.1_607	DEDQTKTSSVISEEKKLKEGSFD	S	0	0	0	0	0	0	0	0	0	0	0	0	0	0	0	0	0	0	0	0	0	0	0	0	0	0	0	1	1
AT1G30820.1_580	TNIFINGTSKKSPNGLADVRYNN	S	0	0	0	0	0	0	0	0	0	0	0	0	0	0	0	0	0	0	0	0	0	0	0	0	0	0	0	1	1
AT1G30960.1_111	EKGKVKVAEEESSEDDEDSVDRS	S	0	0	0	0	0	1	0	0	0	0	0	0	1	0	0	0	0	0	0	0	1	1	0	0	0	0	0	1	5
AT1G30960.1_112	KGKVKVAEEESSEDDEDSVDRSR	S	0	0	0	0	0	1	0	0	0	0	0	0	1	0	0	0	0	0	0	0	1	1	0	0	0	0	0	1	5
AT1G30960.1_136	LAKALLEAALESPDEELGEGEVR	S	0	0	0	0	0	0	0	0	0	0	0	0	1	0	0	0	0	0	0	0	0	0	0	0	0	0	0	0	1
AT1G31070.2_25	TAATTTTTAVTSPPPMASSPRQA	S	0	0	0	0	0	0	0	0	0	0	0	0	0	0	0	0	0	0	0	0	0	0	0	0	0	0	0	1	1
AT1G31150.1_458	EDVKEIVVGPKSPAGGASNLRQS	S	0	0	0	0	0	0	0	0	0	0	0	0	0	0	0	0	0	0	0	0	0	0	0	0	0	0	0	1	1
AT1G31330.1_94	KREKQQIKKLESSLKLYAPESAP	S	0	0	0	0	0	1	0	0	0	0	0	0	1	0	0	0	0	0	0	0	0	0	0	0	0	0	0	0	2
AT1G31360.1_699	AKTQKDVVLVESSGEEEA_____	S	0	0	0	0	0	0	0	0	0	0	0	0	0	0	0	0	0	0	0	0	0	0	0	0	0	0	0	1	1
AT1G31360.1_700	KTQKDVVLVESSGEEEA______	S	0	0	0	0	0	0	0	0	0	0	0	0	0	0	0	0	0	0	0	0	0	0	0	0	0	0	0	1	1
AT1G31440.1_101	KKYGDENPDANTPLSRVAHHFGT	T	0	0	0	0	0	0	0	0	0	0	0	0	0	0	0	0	0	0	0	0	0	0	0	0	0	0	0	1	1
AT1G31440.1_263	SEMIAEEEAIGSSPKSLPLHIED	S	0	0	0	0	0	0	0	0	0	0	0	0	0	0	0	0	1	0	0	0	0	0	0	0	0	0	0	0	1
AT1G31440.1_264	EMIAEEEAIGSSPKSLPLHIEDS	S	0	0	0	0	0	0	0	0	1	0	0	0	0	0	0	0	1	0	0	0	0	1	1	0	1	0	0	1	6
AT1G31440.1_285	DSASLPQQEPNSNSSGEIKSNPL	S	0	0	0	0	0	0	0	0	0	0	0	0	0	0	0	0	0	0	0	0	0	1	1	0	0	0	0	0	2
AT1G31440.1_287	ASLPQQEPNSNSSGEIKSNPLGK	S	0	0	0	0	0	0	0	0	0	0	0	0	0	0	0	0	0	0	0	0	1	1	1	0	0	0	0	0	3
AT1G31440.1_288	SLPQQEPNSNSSGEIKSNPLGKI	S	0	0	0	0	0	0	0	0	0	0	0	0	0	0	0	0	0	0	0	0	1	1	1	0	0	0	0	0	3
AT1G31440.1_326	TKPSPKDEMKSSPQEETKSNHQK	S	0	0	0	0	0	0	0	0	0	0	0	0	0	0	0	0	0	0	0	0	1	0	0	0	0	0	0	0	1
AT1G31440.1_342	TKSNHQKEIKSSPQEEIKKSNGS	S	0	0	0	0	0	0	0	0	0	0	0	0	0	0	0	0	0	0	0	0	0	0	0	0	0	0	0	1	1
AT1G31460.1_106	NPGKKTGSVSLSDEDSSNLSRKK	S	0	0	0	0	0	1	0	0	0	0	0	0	1	1	0	0	0	0	0	0	0	0	0	0	0	0	0	1	4
AT1G31460.1_151	DSGNISESKILSPVKQQTKKKLP	S	0	0	0	0	0	0	0	0	1	0	0	0	0	0	0	0	0	0	0	0	0	0	0	0	0	0	0	0	1
AT1G31460.1_234	TTNKKNLKNCKSFGAATYSSGRE	S	0	0	0	0	0	0	0	0	1	0	0	0	0	0	0	0	0	0	0	0	0	0	0	0	0	0	0	1	2
AT1G31460.1_57	DDLESRFRRLKSLPAAPRHEPVS	S	0	0	0	0	0	0	0	0	1	0	0	0	0	0	0	0	0	0	0	0	0	0	0	0	0	0	0	1	2
AT1G31460.1_84	MNRQKPLSHSKSVNVNFSGNRRN	S	0	0	0	0	0	1	0	0	1	0	0	0	1	0	0	0	0	0	0	0	0	0	1	0	0	0	0	1	5
AT1G31470.1_18	DVSDKLRPNRASFDDGETKFHRK	S	0	0	0	0	0	0	0	0	0	0	0	0	0	0	0	0	0	0	0	0	0	0	0	0	0	0	0	1	1
AT1G31480.1_794	RTRVLTICQSKSADNLDEMEETD	S	0	0	0	0	0	0	0	0	0	0	0	0	0	0	0	0	0	0	0	0	0	0	0	0	0	0	0	1	1
AT1G31480.1_804	KSADNLDEMEETDDEKDDRSYGS	T	0	0	0	0	0	0	0	0	0	0	0	0	0	0	0	0	0	0	0	0	0	0	0	0	0	0	0	1	1
AT1G31480.1_886	NSPTESTEGDDSPKDSSRPHSWI	S	0	0	0	0	0	0	0	0	0	0	0	0	0	0	0	0	0	0	0	0	0	0	0	0	0	0	0	1	1
AT1G31650.1_435	ESLLNRAEALRTQIKSKHPNLPH	T	0	0	0	0	0	0	0	1	0	0	0	0	0	0	0	0	0	0	0	0	0	0	0	0	0	0	0	0	1
AT1G31730.1_15	LKTIGRELAMGSQGGFGQSKEFL	S	0	0	0	0	0	0	0	0	0	0	0	0	0	0	0	0	0	0	0	0	0	0	0	0	0	0	0	1	1
AT1G31730.1_790	RLAASLFGGSSSRTDKRSSSGGH	S	0	0	0	0	0	0	0	0	0	0	0	0	0	0	0	0	0	0	0	0	0	0	0	0	1	0	0	0	1
AT1G31730.1_792	AASLFGGSSSRTDKRSSSGGHKP	T	0	0	0	0	0	0	0	0	0	0	0	0	0	0	0	0	0	0	0	0	0	0	1	0	0	0	0	0	1
AT1G31810.1_343	AEVLFGEVENASPQKVPTPIVNG	S	0	0	0	0	0	1	0	0	0	0	0	0	1	0	0	0	0	0	0	0	0	0	0	0	0	0	0	0	2
AT1G31812.1_91	KQLLEVAASKAST__________	S	0	0	0	0	0	0	0	0	0	0	0	0	0	0	0	0	0	0	0	0	0	0	1	0	0	0	0	0	1
AT1G31812.1_92	QLLEVAASKAST___________	T	0	0	0	0	0	0	0	0	0	0	0	0	0	1	0	0	0	0	0	0	0	0	1	0	0	0	0	0	2
AT1G31870.1_112	GWVTLPLNREDTQSNISPPRRQR	T	0	0	0	0	0	0	0	0	0	0	0	0	0	0	0	0	0	0	0	0	0	0	0	0	1	0	0	0	1
AT1G31870.1_117	PLNREDTQSNISPPRRQRTRNDS	S	0	0	0	0	0	0	0	0	1	0	0	0	0	0	0	0	0	0	0	0	0	0	0	0	0	0	0	1	2
AT1G31870.1_128	SPPRRQRTRNDSPSPEPGPRRSV	S	0	0	0	0	0	0	0	0	0	0	0	0	0	0	0	0	0	0	0	0	0	0	0	1	0	0	0	1	2
AT1G31870.1_130	PRRQRTRNDSPSPEPGPRRSVAD	S	0	0	0	0	0	0	0	0	0	0	0	0	0	0	0	0	0	0	0	0	0	0	0	1	0	0	0	1	2
AT1G31870.1_148	RSVADRVDTDMSPPRRRKRHNSP	S	0	0	0	0	0	0	0	0	1	0	0	0	0	0	0	0	0	0	0	0	0	0	0	0	1	0	0	1	3
AT1G31870.1_158	MSPPRRRKRHNSPSPEPNRKHTK	S	0	0	0	0	0	0	0	0	0	0	0	0	0	0	0	0	0	0	0	0	0	0	0	0	0	0	0	1	1
AT1G31870.1_160	PPRRRKRHNSPSPEPNRKHTKPV	S	0	0	0	0	0	0	0	0	0	0	0	0	0	0	0	0	0	0	0	0	0	0	0	0	0	0	0	1	1
AT1G31870.1_172	PEPNRKHTKPVSLDSDMSPPRKR	S	0	0	0	0	0	0	0	0	0	0	0	0	0	0	0	0	0	0	0	0	0	0	0	0	0	0	0	1	1
AT1G31870.1_178	HTKPVSLDSDMSPPRKRKARNDS	S	0	0	0	0	0	0	0	0	0	0	0	0	0	0	0	0	0	0	0	0	0	0	1	0	1	0	0	1	3
AT1G31870.1_189	SPPRKRKARNDSPSPEPEAKYLS	S	0	0	0	0	0	0	0	0	0	0	0	0	0	0	0	0	0	0	0	0	0	0	0	0	0	0	0	1	1
AT1G31870.1_191	PRKRKARNDSPSPEPEAKYLSED	S	0	0	0	0	0	0	0	0	0	0	0	0	0	0	0	0	0	0	0	0	0	0	0	0	1	0	0	1	2
AT1G31870.1_198	NDSPSPEPEAKYLSEDLSPPRRR	Y	0	0	0	0	0	0	0	0	0	0	0	0	0	0	0	0	0	0	0	0	0	0	1	0	0	0	0	0	1
AT1G31870.1_200	SPSPEPEAKYLSEDLSPPRRRHV	S	0	0	0	0	0	0	0	0	1	0	0	0	0	0	0	0	0	0	0	0	0	0	1	1	1	0	0	1	5
AT1G31870.1_204	EPEAKYLSEDLSPPRRRHVHSPS	S	0	0	0	0	0	0	0	0	1	0	0	0	0	0	0	0	0	0	0	1	0	0	1	1	1	0	0	1	6
AT1G31870.1_213	DLSPPRRRHVHSPSRESSRKRSD	S	0	0	0	0	0	0	0	0	0	0	0	0	0	0	0	0	0	0	0	0	0	0	0	0	0	0	0	1	1
AT1G31870.1_223	HSPSRESSRKRSDSVELDDDLSP	S	0	0	0	0	0	1	0	0	0	0	0	0	0	0	0	0	0	0	0	0	0	0	1	0	0	0	0	1	3
AT1G31870.1_225	PSRESSRKRSDSVELDDDLSPPR	S	0	0	0	0	0	0	0	0	0	0	0	0	1	0	0	0	0	0	0	0	0	0	1	0	1	0	0	1	4
AT1G31870.1_233	RSDSVELDDDLSPPRRKRDLHGS	S	0	0	0	0	0	1	0	0	0	0	0	0	1	0	0	0	0	0	0	1	0	0	1	1	1	0	0	1	7
AT1G31870.1_244	SPPRRKRDLHGSPVSDVKKKSND	S	0	0	0	0	0	1	0	0	1	0	0	0	1	0	0	0	1	0	0	0	0	0	1	0	1	0	0	1	7
AT1G31870.1_257	VSDVKKKSNDLSPPRRRRYHSPS	S	0	0	0	0	0	1	0	0	0	0	0	0	1	0	0	0	0	0	0	0	0	0	0	0	0	0	0	1	3
AT1G31870.1_266	DLSPPRRRRYHSPSPEPARRSSK	S	0	0	0	0	0	0	0	0	0	0	0	0	0	0	0	0	0	0	0	0	0	0	0	0	0	0	0	1	1
AT1G31870.1_268	SPPRRRRYHSPSPEPARRSSKSF	S	0	0	0	0	0	0	0	0	0	0	0	0	0	0	0	0	0	0	0	0	0	0	0	1	0	0	0	1	2
AT1G31870.1_281	EPARRSSKSFGSNADLSPPGRNI	S	0	0	0	0	0	0	0	0	0	0	0	0	0	0	0	0	0	0	0	0	0	0	0	0	0	0	0	1	1
AT1G31870.1_286	SSKSFGSNADLSPPGRNINMKDS	S	0	0	0	0	0	1	0	1	1	0	0	0	1	1	0	0	0	0	0	1	0	1	1	1	1	0	0	1	11
AT1G31870.1_300	GRNINMKDSQDSDLSPQRKAADL	S	0	0	0	0	0	0	0	0	0	0	0	0	0	0	0	0	0	0	0	0	0	0	0	0	0	0	0	1	1
AT1G31870.1_303	INMKDSQDSDLSPQRKAADLRRS	S	0	0	0	0	0	0	0	0	0	0	0	0	0	0	0	0	0	0	0	0	0	0	0	0	0	0	0	1	1
AT1G31870.1_326	SENVSRSSNFDSSPPRRPRRDSS	S	0	0	0	0	0	0	0	0	0	0	0	0	0	0	0	0	0	0	0	0	0	1	0	0	0	0	0	0	1
AT1G31870.1_327	ENVSRSSNFDSSPPRRPRRDSSP	S	0	0	0	0	0	0	0	0	0	0	0	0	1	0	0	0	0	0	0	0	0	1	1	0	0	0	0	0	3
AT1G31870.1_337	SSPPRRPRRDSSPPQISKEQRKT	S	0	0	0	0	0	0	0	0	1	0	0	0	0	0	0	0	0	0	0	0	0	0	0	0	1	0	0	1	3
AT1G31870.1_64	VDPEEDENEDDSAEETPLVDEDI	S	0	0	0	0	0	0	0	0	1	0	0	0	0	0	0	0	0	0	0	0	0	0	0	0	1	0	0	0	2
AT1G31910.1_501	PRTTCITSGVSSIHLE_______	S	0	0	0	0	0	0	0	0	0	0	0	0	0	0	0	0	0	0	0	0	1	0	0	0	0	0	0	0	1
AT1G31930.3_506	HTRGLNAVEGDSGGEEANDEGTV	S	0	0	0	0	0	0	0	0	0	0	0	0	0	0	0	0	0	0	0	0	0	0	0	0	1	0	0	0	1
AT1G31940.1_20	SVGRSTHRRTQSAIDDKEVLAPN	S	0	0	0	0	0	0	0	0	0	0	0	0	0	0	0	0	0	0	0	0	0	0	0	0	0	0	0	1	1
AT1G31970.1_19	LPVSGEPLAVESPMTNKKKKKSK	S	0	0	0	0	0	0	0	0	0	0	0	0	0	0	0	0	0	0	0	0	0	0	0	0	0	0	0	1	1
AT1G31970.1_529	IAADAPKATKITFDNSDDED___	T	0	0	0	0	0	1	0	0	0	0	0	0	1	0	0	0	0	0	0	0	0	0	0	0	0	0	0	0	2
AT1G31970.1_533	APKATKITFDNSDDED_______	S	0	0	0	0	0	1	0	0	1	0	0	0	1	1	0	0	0	0	0	0	0	0	1	1	1	0	0	1	8
AT1G32050.1_21	FDEDEEIVNPFSKGGGRVPAASR	S	0	1	0	0	0	0	0	0	0	0	0	0	0	0	0	0	0	0	0	0	0	0	0	0	0	0	0	0	1
AT1G32060.1_212	KIQRDMAERGHSLESIKASIEAR	S	0	0	0	0	0	0	0	0	0	0	0	0	0	0	0	0	0	0	0	0	0	0	0	0	0	0	0	1	1
AT1G32060.1_215	RDMAERGHSLESIKASIEARKPD	S	0	0	0	0	0	0	0	0	0	0	0	0	0	0	0	0	0	0	0	0	0	0	0	0	0	0	0	1	1
AT1G32070.2_158	VATLHSVMKSSSDSDSSEGGDGE	S	0	0	0	0	0	0	0	0	0	0	0	0	0	0	0	0	0	0	0	0	0	0	0	0	0	0	0	1	1
AT1G32080.1_74	SSKEMNFERKLSVQAMDGAGTGN	S	0	0	0	0	0	0	0	0	0	0	0	0	0	0	0	0	0	0	0	0	0	0	0	0	0	0	0	1	1
AT1G32090.1_50	FPKWYLTGERNSPRRSDRTLVGK	S	0	0	0	1	0	1	0	1	0	0	0	0	1	0	0	0	0	0	0	0	0	0	0	0	0	0	0	1	5
AT1G32130.1_144	RHKFPNRGERKSEEIDEMWKSIA	S	0	0	0	0	0	0	0	0	0	0	0	0	0	0	0	0	0	0	0	0	0	0	0	0	1	0	0	1	2
AT1G32130.1_193	SERYGGDAGDRSPTHYPQAEEGE	S	0	0	0	0	0	0	0	0	1	0	0	0	1	0	0	0	1	0	0	0	0	0	0	0	0	0	0	0	3
AT1G32130.1_195	RYGGDAGDRSPTHYPQAEEGEDE	T	0	0	0	0	0	0	0	0	0	0	0	0	1	0	0	0	0	0	0	0	0	0	1	0	0	0	0	0	2
AT1G32150.1_153	SDGKEKLPIKRSKGSLGSLNMII	S	0	0	0	0	0	0	0	0	0	0	0	0	0	0	0	0	1	0	0	0	0	0	0	0	0	0	0	0	1
AT1G32150.1_156	KEKLPIKRSKGSLGSLNMIIGKN	S	0	0	0	0	0	0	0	0	0	0	0	0	0	0	0	0	1	0	0	0	0	0	0	0	1	0	0	1	3
AT1G32150.1_159	LPIKRSKGSLGSLNMIIGKNNEA	S	0	0	0	0	0	0	0	0	0	0	0	0	0	0	0	0	0	0	0	0	0	0	0	1	1	0	0	1	3
AT1G32150.1_220	HNGKDGETASESGGSAHGPPRNG	S	0	0	0	0	0	0	0	0	0	0	0	0	0	0	0	0	0	0	0	0	0	0	0	0	0	0	0	1	1
AT1G32150.1_223	KDGETASESGGSAHGPPRNGSNL	S	0	0	0	0	0	0	0	0	0	0	0	0	0	0	0	0	0	0	0	0	0	0	0	0	0	0	0	1	1
AT1G32160.1_127	ESESRKADSSSTQDILQKRISEV	T	0	0	0	0	0	0	0	0	0	0	0	0	0	0	0	0	0	0	0	0	0	0	0	0	0	0	0	1	1
AT1G32180.1_306	KVRHDFVRERRYVKRAYDEFKVR	Y	0	0	0	0	0	0	0	0	0	0	0	0	0	0	0	0	0	0	0	0	1	0	0	0	0	0	0	0	1
AT1G32180.1_311	FVRERRYVKRAYDEFKVRVNALP	Y	0	0	0	0	0	0	0	0	0	0	0	0	0	0	0	0	0	0	0	0	1	0	0	0	0	0	0	0	1
AT1G32340.1_144	NCEESELKRAESEEIADGVDEYE	S	0	0	0	0	0	0	0	0	0	0	0	0	0	0	0	0	0	0	0	0	0	0	1	1	0	0	0	0	2
AT1G32360.1_352	YHTGVALQRASSAVTQKPGIRTH	S	0	0	0	0	0	0	0	0	0	0	0	0	0	0	0	0	0	0	0	0	0	0	0	0	0	0	0	1	1
AT1G32360.1_68	NNGPPNKKTRGSPSSSSATTTSA	S	0	0	0	0	0	0	0	0	0	0	0	0	0	0	0	0	0	0	0	0	0	1	0	0	0	0	0	1	2
AT1G32360.1_70	GPPNKKTRGSPSSSSATTTSAAS	S	0	0	0	0	0	0	0	0	0	0	0	0	0	0	0	0	0	0	0	0	0	1	0	0	0	0	0	0	1
AT1G32400.1_196	VRAANTPAEYDSDDEYLAPRQQI	S	0	0	0	0	0	0	1	1	1	1	0	0	1	1	1	0	1	0	0	1	0	1	0	1	0	0	0	1	12
AT1G32400.1_233	VPVAPTLDQRPSRSDPWSARMRE	S	0	0	0	0	0	0	0	0	1	0	0	0	0	0	0	0	1	0	0	0	0	0	0	0	0	0	0	1	3
AT1G32400.1_258	GLDTSEFTYNPSESHRFQQMPAQ	S	0	0	0	0	0	0	0	0	0	0	0	0	0	0	0	0	1	0	0	0	0	0	0	0	0	0	0	0	1
AT1G32400.1_260	DTSEFTYNPSESHRFQQMPAQPN	S	0	0	0	0	0	0	1	0	0	0	0	0	0	0	0	0	1	0	0	0	0	1	0	0	0	0	0	1	4
AT1G32470.1_142	EDGWMIKVKPSSPAELEALMGPK	S	0	0	0	0	0	0	0	0	0	0	0	0	0	0	0	0	0	0	0	0	0	0	1	0	0	0	0	0	1
AT1G32490.1_135	GKKRFRKKSGQSDESDGEVAVRE	S	1	0	0	0	0	0	0	0	1	0	0	0	0	0	0	0	0	0	0	0	0	1	0	1	0	0	0	1	5
AT1G32490.1_138	RFRKKSGQSDESDGEVAVREDSR	S	1	0	0	0	0	0	0	0	1	0	0	0	0	0	0	0	0	0	0	0	0	1	0	1	1	0	0	1	6
AT1G32490.1_156	REDSRHVRRKVSEEDDGSESEEE	S	0	0	0	0	0	0	0	0	0	0	0	0	0	0	0	0	0	0	0	0	0	0	0	0	0	0	0	1	1
AT1G32490.1_162	VRRKVSEEDDGSESEEERVRDQK	S	0	0	0	0	0	0	0	0	0	0	0	0	1	0	0	0	0	0	0	0	0	0	0	0	1	0	0	1	3
AT1G32490.1_164	RKVSEEDDGSESEEERVRDQKER	S	0	0	0	0	0	0	0	0	0	0	0	0	1	0	0	0	0	0	0	0	0	0	0	0	0	0	0	1	2
AT1G32640.1_363	STSSSTLVKPRSGEILNFGDEGK	S	0	0	0	0	0	0	0	0	0	0	0	0	0	0	0	0	0	0	0	0	0	0	1	0	0	0	0	1	2
AT1G32640.1_417	VLSFGDKTAGESDHSDLEASVVK	S	0	0	0	0	0	1	0	0	0	0	0	0	1	0	0	0	0	0	0	0	0	0	1	1	1	0	0	1	6
AT1G32640.1_420	FGDKTAGESDHSDLEASVVKEVA	S	0	0	0	0	0	1	0	0	0	0	0	0	1	0	0	0	0	0	0	0	0	0	1	1	1	0	0	1	6
AT1G32730.1_286	LEMKSKLCGQVSPTAASEKNKIF	S	0	0	0	0	0	0	0	0	0	0	0	0	0	0	0	0	0	0	0	0	0	1	0	0	0	0	0	0	1
AT1G32730.1_288	MKSKLCGQVSPTAASEKNKIFPG	T	0	0	0	0	0	0	0	0	0	0	0	0	0	0	0	0	0	0	0	0	0	1	0	0	0	0	0	1	2
AT1G32750.1_13	AESNGKGSHNETSSDDDDEYEDN	T	0	0	0	0	0	0	0	0	0	0	0	0	0	0	0	0	0	0	0	0	0	0	0	0	0	0	0	1	1
AT1G32750.1_1358	KDNRNVDSIIKTPKGKQVKENSN	T	0	0	0	0	0	0	0	0	0	0	0	0	0	0	0	0	0	0	0	0	0	0	0	0	0	0	0	1	1
AT1G32750.1_14	ESNGKGSHNETSSDDDDEYEDNS	S	0	0	0	0	0	0	0	0	0	0	0	0	0	0	0	0	0	0	0	0	0	0	0	0	0	0	0	1	1
AT1G32750.1_15	SNGKGSHNETSSDDDDEYEDNSR	S	0	0	0	0	0	0	0	0	0	0	0	0	0	0	0	0	0	0	0	0	0	0	0	0	0	0	0	1	1
AT1G32750.1_1643	MNDHDMSSLEESPRFESRKTKRM	S	0	0	0	0	0	0	0	0	0	0	0	0	0	0	0	0	0	0	0	0	0	0	0	0	0	0	0	1	1
AT1G32750.1_1672	QRQQSFRLSENSLERRPKEDRVW	S	0	0	0	0	0	0	0	0	0	0	0	0	0	0	0	0	0	0	0	0	0	0	0	0	0	0	0	1	1
AT1G32750.1_401	GLEPEGMLVKGTNSETEQESLNV	T	0	0	0	0	0	1	0	0	0	0	0	0	1	0	0	0	0	0	0	0	0	0	0	0	0	0	0	0	2
AT1G32750.1_403	EPEGMLVKGTNSETEQESLNVVN	S	0	0	0	0	0	1	0	0	0	0	0	0	1	0	0	0	0	0	0	0	0	1	1	0	0	0	0	1	5
AT1G32760.1_128	NGFSGGLKKENSDPNLKNPNDYE	S	0	0	0	0	0	0	0	0	0	0	0	0	0	0	0	0	0	0	0	0	0	0	0	0	0	0	0	1	1
AT1G32790.2_70	LYSKIGSHVARSDGVDGGESFKR	S	0	0	0	0	0	0	0	0	0	0	0	0	0	0	0	0	0	0	0	0	0	0	0	0	0	0	0	1	1
AT1G32790.2_78	VARSDGVDGGESFKRDMRELQEL	S	0	0	0	0	0	0	0	0	0	0	0	0	0	0	0	0	0	0	0	0	0	0	0	0	0	0	0	1	1
AT1G32810.2_475	SKVSGSSASQISGGSELNKMTPS	S	0	0	0	0	0	0	0	0	0	0	0	0	0	0	0	0	0	0	0	0	0	0	0	0	0	0	0	1	1
AT1G32810.2_963	KKRKLDAAEEDSDENESSKGGRK	S	0	0	0	0	0	0	0	0	0	0	0	0	0	0	0	0	0	0	0	0	0	0	0	0	0	0	0	1	1
AT1G32990.1_99	TPAPPVGPALGSKGVNIMAFCKD	S	0	0	0	0	0	0	0	0	0	0	0	0	0	0	0	0	0	0	0	0	0	0	0	0	0	0	0	1	1
AT1G33050.1_101	SSGKVLVNPNPSFSKLPEVLMKS	S	0	0	0	0	0	0	0	0	0	0	0	0	0	0	0	0	0	0	0	0	0	0	0	0	0	0	0	1	1
AT1G33050.1_167	ASGTKSMTSRRSTDDLSGFRKLN	S	0	0	0	0	0	0	0	0	0	0	0	0	0	0	0	0	0	0	0	0	0	0	1	0	0	0	0	1	2
AT1G33050.1_168	SGTKSMTSRRSTDDLSGFRKLNP	T	0	0	0	0	0	0	0	0	0	0	0	0	0	0	0	0	0	0	0	0	0	0	1	0	0	0	0	0	1
AT1G33050.1_389	QRRLNPLARQFSLADAKQKPYGY	S	0	0	0	0	0	0	0	0	0	0	0	0	0	1	0	0	0	0	0	0	0	0	0	0	0	0	0	1	2
AT1G33240.1_54	LGGGGGGGGGGSASSSSGNRWPR	S	0	0	0	0	0	0	0	0	0	0	0	0	0	0	0	0	0	0	0	0	0	0	0	0	0	0	0	1	1
AT1G33240.1_650	EKSAAFEIAFQSPANRGGNGHTE	S	0	0	0	0	0	0	0	0	1	0	0	0	0	0	0	0	0	0	0	0	0	1	1	0	1	0	0	1	5
AT1G33260.1_318	TMLRVAAFCLRSPPSLRPSASQV	S	0	0	0	0	0	0	0	0	0	0	0	0	0	0	0	0	0	0	0	0	1	0	0	0	0	0	0	0	1
AT1G33360.1_146	QGTFIEIGRVQSPTTTTTNATTS	S	0	0	0	0	0	0	0	0	0	0	0	0	0	0	0	0	0	0	0	0	1	0	0	0	0	0	0	0	1
AT1G33410.2_1326	MLTSNDEEVTHSPDRSPADQGSK	S	0	0	0	0	0	0	0	0	0	0	0	0	0	0	0	0	0	0	0	1	0	0	0	0	0	0	0	0	1
AT1G33470.1_89	NCNLAAFGVQRSKPSSPIHGHVG	S	0	0	0	0	0	0	0	0	0	0	0	0	0	0	0	0	0	0	0	0	0	0	0	0	0	0	0	1	1
AT1G33470.1_93	AAFGVQRSKPSSPIHGHVGGRGM	S	0	0	0	0	0	0	0	0	0	0	0	0	0	0	0	0	0	0	0	0	0	0	0	0	0	0	0	1	1
AT1G33490.1_168	RKFSSVDSTAKTPTKERIA____	T	0	0	0	0	0	0	0	0	0	0	0	0	0	0	0	0	0	0	0	0	0	0	0	0	0	0	0	1	1
AT1G33530.1_159	KEIKITVERSTSKSICIKFFSRR	S	0	0	0	0	0	0	0	0	0	0	0	0	0	0	0	0	0	0	0	1	0	0	0	0	0	0	0	0	1
AT1G33680.1_115	EKVQETIDAEESDNKMEDNGKPE	S	0	0	0	0	0	0	0	0	0	0	0	0	0	0	0	0	0	0	0	0	0	0	0	0	0	0	0	1	1
AT1G33680.1_152	VSVEESKEVNISGSQNEGEDDSK	S	0	0	0	0	0	0	0	0	0	0	0	0	0	0	0	0	0	0	0	0	0	0	0	0	0	0	0	1	1
AT1G33680.1_154	VEESKEVNISGSQNEGEDDSKET	S	0	0	0	0	0	0	0	0	0	0	0	0	0	0	0	0	1	0	0	0	0	1	1	0	0	0	0	1	4
AT1G33680.1_186	ENGSKEVTDCDSQKEDEANAGGE	S	0	0	0	0	0	0	0	0	0	0	0	0	0	0	0	0	0	0	0	1	0	0	0	0	1	0	0	1	3
AT1G33680.1_204	NAGGESKEVNGSVSHDEIGDESK	S	0	0	0	0	0	0	0	0	0	0	0	0	0	0	0	0	0	0	0	0	0	1	0	0	0	0	0	1	2
AT1G33680.1_206	GGESKEVNGSVSHDEIGDESKEV	S	0	0	0	0	0	0	0	0	0	0	0	0	0	0	0	0	0	0	0	0	0	0	0	0	0	0	0	1	1
AT1G33770.1_76	IVPIDDSHDGKTVIVERPSRSQR	T	0	0	0	0	0	0	0	0	0	0	0	0	0	0	1	0	0	0	0	0	0	0	0	0	0	0	0	0	1
AT1G33790.2_178	DGSNYNGVRKVSFSLDDTEIRQI	S	0	0	0	0	0	0	0	0	0	0	0	0	0	0	0	0	0	0	0	1	0	0	0	0	0	0	0	0	1
AT1G33810.1_21	KAPWRGDDEDDSDKFSNAKLKVT	S	0	0	0	0	0	0	0	0	1	0	0	0	0	0	0	0	0	0	0	0	0	0	0	0	0	0	0	1	2
AT1G33980.2_197	RRTRVVSANKPSPRPSKRNSEKK	S	0	0	0	0	0	0	0	0	0	0	0	0	0	0	0	0	0	0	0	0	0	0	0	0	0	0	0	1	1
AT1G33980.2_326	RLIKGILLRNDSRPSQSSTFVQS	S	0	0	0	0	0	0	0	0	0	0	0	0	0	0	0	0	0	0	0	0	0	0	0	0	0	0	0	1	1
AT1G33990.1_46	ADEEMLHRRALSMAIHQAQLSQR	S	0	0	0	0	0	0	0	0	0	0	0	0	0	0	0	0	0	0	0	0	1	0	0	0	0	0	0	1	2
AT1G33990.1_55	ALSMAIHQAQLSQRFDGSMSRRV	S	0	0	0	0	0	0	0	0	0	0	0	0	0	0	0	0	1	0	0	0	1	0	0	0	0	0	0	1	3
AT1G33990.1_77	VGSTSTRKRTLSDPFSNGKQVPD	S	0	0	0	0	0	0	0	1	1	0	0	0	0	1	0	0	1	0	0	1	0	0	1	1	1	0	0	1	9
AT1G33990.1_81	STRKRTLSDPFSNGKQVPDFSES	S	0	0	0	0	0	0	0	0	0	0	0	0	0	0	0	0	0	0	0	0	0	0	0	0	0	0	0	1	1
AT1G34000.1_54	CSQTEGPLRRPSAPPTLREPQKP	S	0	0	0	0	0	0	0	0	0	0	0	0	0	0	0	0	0	0	0	0	0	0	0	0	0	0	0	1	1
AT1G34010.1_116	RFALKSSLKKRSFSDVVIGDDDV	S	0	0	0	0	0	0	0	0	0	0	0	0	0	0	0	0	0	0	0	0	0	0	0	0	0	0	0	1	1
AT1G34020.1_313	SKPGGKERRNYSLPTTRQQKLGA	S	0	0	0	0	0	0	0	0	0	0	0	0	0	0	0	0	0	0	0	0	0	0	0	0	0	0	0	1	1
AT1G34020.1_326	PTTRQQKLGAASDSDDNEDKA__	S	0	0	0	0	0	0	0	0	1	0	0	0	0	0	0	0	0	0	1	0	0	0	0	1	1	0	0	1	5
AT1G34020.1_328	TRQQKLGAASDSDDNEDKA____	S	0	0	0	0	0	0	0	0	1	0	0	0	0	0	0	0	0	0	0	0	0	0	0	1	0	0	0	1	3
AT1G34120.2_187	VQPRKLKIKSHSDPPSPSKFKQP	S	0	0	0	0	0	0	0	0	0	0	0	0	0	0	0	0	0	0	0	0	0	0	0	0	0	0	0	1	1
AT1G34120.2_191	KLKIKSHSDPPSPSKFKQPEEVP	S	0	0	0	0	0	0	0	0	0	0	0	0	0	0	0	0	0	0	0	0	0	0	0	0	0	0	0	1	1
AT1G34120.2_270	LPIQEYLQRQFSTPNTPDRSLSM	S	0	0	0	0	0	0	0	0	0	0	0	0	0	0	0	0	0	0	0	0	0	0	0	0	0	0	0	1	1
AT1G34120.2_280	FSTPNTPDRSLSMQINSDSKREE	S	0	0	0	0	0	0	0	0	0	0	0	0	0	0	0	0	0	0	0	0	0	0	0	0	0	0	0	1	1
AT1G34120.2_60	SADSDDDYEDRSQEFDPISSGVT	S	0	0	0	0	0	0	0	0	1	0	0	0	0	0	0	0	0	0	0	0	0	0	0	0	0	0	0	0	1
AT1G34190.1_254	GVPQRCIPQVNSEEELQSTLVNN	S	0	0	0	0	0	0	0	0	0	0	0	0	0	1	0	0	0	0	0	0	0	0	0	0	0	0	0	0	1
AT1G34220.1_225	DPASTETDLFKSHEDLLDGPKQF	S	0	0	0	0	0	0	0	0	0	0	0	0	0	0	0	0	0	0	0	0	0	0	0	0	0	0	0	1	1
AT1G34220.1_344	ASKTVVEGQQSSPILMESFEKKN	S	0	0	0	0	0	0	0	0	0	0	0	0	1	0	0	0	0	0	0	0	1	0	0	0	0	0	0	0	2
AT1G34220.1_357	ILMESFEKKNYSPPSIDAVGPIP	S	0	0	0	0	0	0	0	0	0	0	0	0	0	0	0	0	0	0	0	0	0	1	1	1	0	0	0	0	3
AT1G34220.1_383	SGASRDTPRKISDGDLQDVLMAA	S	0	0	0	0	0	0	0	0	0	0	0	0	1	0	0	0	0	0	0	0	1	0	1	0	1	0	0	0	4
AT1G34220.1_499	SMEKPQFDRQNSSFSSYGDLTPQ	S	0	0	0	0	0	0	0	0	0	0	0	0	0	0	0	0	0	0	0	0	0	1	1	0	1	0	0	1	4
AT1G34220.1_500	MEKPQFDRQNSSFSSYGDLTPQR	S	0	0	0	0	0	0	0	0	0	0	0	0	0	0	0	0	0	0	0	0	0	0	1	0	0	0	0	1	2
AT1G34220.1_502	KPQFDRQNSSFSSYGDLTPQRFH	S	0	0	0	0	0	0	0	0	0	0	0	0	0	0	0	0	0	0	0	0	0	0	1	0	0	0	0	1	2
AT1G34220.1_508	QNSSFSSYGDLTPQRFHSMEKPQ	T	0	0	0	0	0	0	0	0	0	0	0	0	0	0	0	0	0	0	0	0	0	1	0	0	0	0	0	1	2
AT1G34220.1_633	PNLFTSQKHDPSSGSHSFSDNTR	S	0	0	0	0	0	0	0	0	0	0	0	0	0	0	0	0	0	0	0	0	0	0	1	0	0	0	0	0	1
AT1G34220.1_638	SQKHDPSSGSHSFSDNTRPAHDS	S	0	0	0	0	0	0	0	0	0	0	0	0	0	0	0	0	0	0	0	0	0	0	1	0	0	0	0	1	2
AT1G34260.1_59	VKVDRLERKSKSMPSDILDILDE	S	0	0	0	0	0	0	0	0	0	0	0	0	0	0	0	0	0	0	0	1	0	0	0	0	1	0	0	0	2
AT1G34260.1_84	KENSVENVQFLSDREDDSDDVPV	S	0	0	0	0	0	0	0	0	0	0	0	0	0	0	0	0	0	0	0	0	0	0	1	0	0	0	0	1	2
AT1G34300.1_799	MFVASGPTRSSSFSATRSFQTMG	S	0	0	0	1	0	0	0	0	0	0	0	0	0	0	0	0	0	0	0	0	0	0	0	0	0	0	0	1	2
AT1G34300.1_805	PTRSSSFSATRSFQTMGITSSGP	S	0	0	0	0	0	0	0	0	0	0	0	0	0	0	0	0	0	0	0	0	0	0	0	0	0	0	0	1	1
AT1G34320.1_118	SEVSSLLGRAGTMGLGKAVDVLD	T	0	0	0	0	0	0	0	0	0	0	0	0	0	0	0	0	0	0	0	0	0	0	0	0	0	0	0	1	1
AT1G34320.1_533	QVRATTGYGLRSPVKSPIRSPNQ	S	0	0	0	0	0	0	0	0	0	0	0	0	0	0	0	0	0	0	0	0	0	0	0	0	0	0	0	1	1
AT1G34320.1_586	SKRRKTPGISKSQEFETVAKARL	S	0	0	0	1	0	0	0	0	1	0	0	0	1	0	0	0	0	0	0	0	0	0	0	1	1	0	0	1	6
AT1G34380.2_275	KTAMKLVRKHGSLESLLSAAAVR	S	0	0	0	0	0	0	0	0	0	0	0	0	0	0	0	0	0	0	0	0	0	0	0	0	0	0	0	1	1
AT1G34570.1_42	GLENLDDPFYGSSDEDYSEARVL	S	0	0	0	0	0	0	0	0	0	0	0	0	1	0	0	0	0	0	0	0	0	1	1	0	0	0	0	0	3
AT1G34570.1_43	LENLDDPFYGSSDEDYSEARVLD	S	0	0	0	0	0	0	0	0	0	0	0	0	1	0	0	0	0	0	0	0	0	0	1	0	0	0	0	0	2
AT1G34750.1_117	AAYEKTDQAILSHSSDLGRGGST	S	0	0	0	0	0	0	0	0	0	0	0	1	0	0	0	0	0	0	0	0	0	1	0	0	0	0	0	0	2
AT1G34750.1_119	YEKTDQAILSHSSDLGRGGSTAV	S	0	0	0	0	0	0	0	0	0	0	0	1	0	0	1	0	0	0	0	0	0	0	0	0	0	0	0	1	3
AT1G34750.1_120	EKTDQAILSHSSDLGRGGSTAVT	S	0	0	0	0	0	0	0	0	0	0	0	0	0	0	0	0	1	0	0	0	0	1	0	0	0	0	0	1	3
AT1G34750.1_127	LSHSSDLGRGGSTAVTAILMNGR	S	0	0	0	0	0	0	0	0	0	0	0	0	0	0	0	0	0	0	0	0	0	1	0	0	0	0	0	0	1
AT1G34750.1_128	SHSSDLGRGGSTAVTAILMNGRR	T	0	0	0	0	0	0	0	0	0	0	0	0	0	0	0	0	0	0	0	0	0	1	0	0	0	0	0	0	1
AT1G34760.1_234	QLLRDNLTLWTSDLEEGGEQSKG	S	0	0	0	0	0	0	0	0	0	0	0	0	0	0	0	0	0	0	0	0	1	0	0	0	0	0	0	0	1
AT1G35220.1_327	HDKIGSPRAILSDDEDASRASIS	S	0	0	0	0	0	1	0	0	1	0	0	0	1	0	0	0	0	0	1	0	0	1	1	1	1	0	0	1	9
AT1G35220.1_336	ILSDDEDASRASISSTYRSADGE	S	0	0	0	0	0	0	0	0	0	0	0	0	0	0	0	0	0	0	0	0	0	0	0	0	0	0	0	1	1
AT1G35220.1_880	PTRTNKLMNYASGRWNPLVDPSS	S	0	0	0	0	0	0	0	0	0	0	0	0	0	0	0	0	0	0	0	0	0	0	1	0	0	0	0	1	2
AT1G35510.1_22	SSNGRINIPSPSPPSSPRIRHTR	S	0	0	0	0	0	1	0	0	0	0	0	0	1	0	0	0	0	0	0	0	1	0	0	0	0	0	0	1	4
AT1G35510.1_25	GRINIPSPSPPSSPRIRHTRGKS	S	0	0	0	0	0	1	0	0	0	0	0	0	1	0	0	0	0	0	0	0	0	0	0	0	0	0	0	0	2
AT1G35510.1_26	RINIPSPSPPSSPRIRHTRGKSL	S	0	0	0	0	0	1	0	0	0	0	0	0	1	0	0	0	0	0	0	0	0	0	0	0	0	0	0	0	2
AT1G35510.1_36	SSPRIRHTRGKSLAGGVYKQGLG	S	0	0	0	0	0	0	0	0	0	0	0	0	0	0	0	0	0	0	0	0	0	0	0	0	0	0	0	1	1
AT1G35560.1_198	PNFLDQEPGSRSPKPGSEAPDQD	S	0	0	0	0	0	0	0	0	1	0	0	0	0	0	0	0	0	0	0	0	0	0	1	0	1	0	0	1	4
AT1G35560.1_340	ATRDQNPTIDGSP__________	S	0	0	0	0	0	0	0	0	0	0	0	0	0	0	0	0	0	0	0	0	0	1	0	0	0	0	0	1	2
AT1G35580.2_11	_MEGVGLRAVGSHCSLSEMDDLD	S	0	0	0	0	0	1	0	0	1	0	0	0	1	1	0	0	1	0	0	1	1	1	1	1	1	0	0	1	12
AT1G35580.2_14	GVGLRAVGSHCSLSEMDDLDLTR	S	0	0	0	0	0	1	0	0	1	0	0	0	1	1	0	0	1	0	0	1	1	1	1	1	1	0	0	1	12
AT1G35580.2_16	GLRAVGSHCSLSEMDDLDLTRAL	S	0	0	0	0	0	1	0	0	0	0	0	0	1	0	0	0	0	0	0	0	0	1	1	0	0	0	0	0	4
AT1G35580.2_39	DKPRLKIERKRSFDERSMSELST	S	0	0	0	0	0	0	0	0	0	0	0	0	0	0	0	0	0	0	0	0	0	0	0	0	0	0	0	1	1
AT1G35580.2_44	KIERKRSFDERSMSELSTGYSRH	S	0	0	0	0	0	1	0	0	1	0	0	0	1	0	0	0	0	0	0	0	0	1	1	1	1	0	0	1	8
AT1G35580.2_46	ERKRSFDERSMSELSTGYSRHDG	S	0	0	0	0	0	1	0	0	0	0	0	0	1	0	0	0	0	0	0	0	0	1	1	0	0	0	0	1	5
[truncated: 12,797 more rows]
