# Supplementary material for: Estimating the total number of phosphoproteins and phosphorylation sites in eukaryotic proteomes
Source: Gigascience. 2017 Jan 7;6(2):1–11. doi: 10.1093/gigascience/giw015 (PMC5466708; doi:10.1093/gigascience/giw015)
Supplement: Supplemental Files [file giw015_supp.zip › S5_published_datasets.xlsx]

## Sheet: Φύλλο1
Species	PUBMED ID	High Throughput Published datasets in alphabetical order
Yeast	20377248	M. Aguiar, W. Haas, S. A. Beausoleil, J. Rush, S. P. Gygi, Gas-phase rearrangements do not affect site localization reliability in phosphoproteomics data sets. J. Proteome Res. 9, 3103-3107 (2010).
Yeast	18407956	C. P. Albuquerque et al., A multidimensional chromatography technology for in-depth phosphoproteome analysis. Mol. Cell Proteomics. 7, 1389-1396 (2008).
Yeast	19547744	P. Beltrao et al., Evolution of phosphoregulation: comparison of phosphorylation patterns across yeast species. PLoS Biol. 7, e1000134 (2009).
Yeast	19060867	B. Bodenmiller et al., PhosphoPep--a database of protein phosphorylation sites in model organisms. Nat. Biotechnol. 26, 1339-1340 (2008).
Yeast	21177495	B. Bodenmiller et al., Phosphoproteomic analysis reveals interconnected system-wide responses to perturbations of kinases and phosphatases in yeast. Sci Signal. 3, rs4 (2010).
Yeast	17287358	A. Chi et al., Analysis of phosphorylation sites on proteins from Saccharomyces cerevisiae by electron transfer dissociation (ETD) mass spectrometry. Proc. Natl. Acad. Sci. U.S.A. 104, 2193-2198 (2007).
Yeast	19795423	F. Gnad et al., High-accuracy identification and bioinformatic analysis of in vivo protein phosphorylation sites in yeast. Proteomics. 9, 4642-4652 (2009).
Yeast	15665377	A. Gruhler et al., Quantitative phosphoproteomics applied to the yeast pheromone signaling pathway. Mol. Cell Proteomics. 4, 310-327 (2005).
Yeast	19779198	L. J. Holt et al., Global analysis of Cdk1 substrate phosphorylation sites provides insights into evolution. Science. 325, 1682-1686 (2009).
Yeast	19684113	A. Huber et al., Characterization of the rapamycin-sensitive phosphoproteome reveals that Sch9 is a central coordinator of protein synthesis. Genes Dev. 23, 1929-1943 (2009).
Yeast	24298058	J. Lee et al., MAPK Hog1 closes the S. cerevisiae glycerol channel Fps1 by phosphorylating and displacing its positive regulators. Genes Dev. 27, 2590-2601 (2013).
Yeast	17330950	X. Li et al., Large-scale phosphorylation analysis of alpha-factor-arrested Saccharomyces cerevisiae. J. Proteome Res. 6, 1190-1197 (2007).
Yeast	23221999	V. Mascaraque et al., Phosphoproteomic analysis of protein kinase C signaling in Saccharomyces cerevisiae reveals Slt2 mitogen-activated protein kinase (MAPK)-dependent phosphorylation of eisosome core components. Mol. Cell Proteomics. 12, 557-574 (2013).
Yeast	23149688	A. P. Oliveira et al., Regulation of yeast central metabolism by enzyme phosphorylation. Mol. Syst. Biol. 8, 623 (2012).
Yeast	20395639	R. A. Saleem et al., Integrated phosphoproteomics analysis of a signaling network governing nutrient response and peroxisome induction. Mol. Cell Proteomics. 9, 2076-2088 (2010).
Yeast	19823750	B. Soufi et al., Global analysis of the yeast osmotic stress response by quantitative proteomics. Mol Biosyst. 5, 1337-1346 (2009).
Yeast	24489116	B. T. Weinert et al., Acetylation dynamics and stoichiometry in Saccharomyces cerevisiae. Mol. Syst. Biol. 10, 716 (2014).
Yeast	21551504	R. Wu et al., Correct interpretation of comprehensive phosphorylation dynamics requires normalization by protein expression changes. Mol. Cell Proteomics. 10, M111.009654 (2011).
Human	25311616	A. Alayev, P. F. Doubleday, S. M. Berger, B. A. Ballif, M. K. Holz, Phosphoproteomics reveals resveratrol-dependent inhibition of Akt/mTORC1/S6K1 signaling. J. Proteome Res. 13, 5734-5742 (2014).
Human	24461736	A. Aslanian, J. R. Yates, T. Hunter, Mass spectrometry-based quantification of the cellular response to methyl methanesulfonate treatment in human cells. DNA Repair (Amst.). 15, 29-38 (2014).
Human	22461510	Y. Bai et al., Phosphoproteomics identifies driver tyrosine kinases in sarcoma cell lines and tumors. Cancer Res. 72, 2501-2511 (2012).
Human	24324209	F. Beck et al., Time-resolved characterization of cAMP/PKA-dependent signaling reveals that platelet inhibition is a concerted process involving multiple signaling pathways. Blood. 123, e1-e10 (2014).
Human	23041048	L. Beltran, P. Casado, J.-C. RodrÕguez-Prados, P. R. Cutillas, Global profiling of protein kinase activities in cancer cells by mass spectrometry. J Proteomics. 77, 492-503 (2012).
Human	24275569	Y. Bian et al., An enzyme assisted RP-RPLC approach for in-depth analysis of human liver phosphoproteome. J Proteomics. 96, 253-262 (2014).
Human	22468782	Y. Bian et al., Improve the coverage for the analysis of phosphoproteome of HeLa cells by a tandem digestion approach. J. Proteome Res. 11, 2828-2837 (2012).
Human	24322422	Y. Bian et al., Global screening of CK2 kinase substrates by an integrated phosphoproteomics workflow. Sci Rep. 3, 3460 (2013).
Human	20866107	S. B. Breitkopf, F. S. Oppermann, G. Keri, M. Grammel, H. Daub, Proteomics analysis of cellular imatinib targets and their candidate downstream effectors. J. Proteome Res. 9, 6033-6043 (2010).
Human	19664994	L. M. Brill et al., Phosphoproteomic analysis of human embryonic stem cells. Cell Stem Cell. 5, 204-213 (2009).
Human	16396503	G. T. Cantin, J. D. Venable, D. Cociorva, J. R. Yates, Quantitative phosphoproteomic analysis of the tumor necrosis factor pathway. J. Proteome Res. 5, 127-134 (2006).
Human	23628362	P. Casado et al., Phosphoproteomics data classify hematological cancer cell lines according to tumor type and sensitivity to kinase inhibitors. Genome Biol. 14, R37 (2013).
Human	24425749	P. Casado, B. Bilanges, V. Rajeeve, B. Vanhaesebroeck, P. R. Cutillas, Environmental stress affects the activity of metabolic and growth factor signaling networks and induces autophagy markers in MCF7 breast cancer cells. Mol. Cell Proteomics. 13, 836-848 (2014).
Human	21130716	X. Chen, D. Wu, Y. Zhao, B. H. C. Wong, L. Guo, Increasing phosphoproteome coverage and identification of phosphorylation motifs through combination of different HPLC fractionation methods. J. Chromatogr. B Analyt. Technol. Biomed. Life Sci. 879, 25-34 (2011).
Human	20363803	G. L. Christensen et al., Quantitative phosphoproteomics dissection of seven-transmembrane receptor signaling using full and biased agonists. Mol. Cell Proteomics. 9, 1540-1553 (2010).
Human	25147952	L. A. Chylek et al., Phosphorylation site dynamics of early T-cell receptor signaling. PLoS ONE. 9, e104240 (2014).
Human	25332170	E. B. Dammer et al., Quantitative phosphoproteomics of AlzheimerÍs disease reveals cross-talk between kinases and small heat shock proteins. Proteomics. 15, 508-519 (2015).
Human	18691976	H. Daub et al., Kinase-selective enrichment enables quantitative phosphoproteomics of the kinome across the cell cycle. Mol. Cell. 31, 438-448 (2008).
Human	23917254	S. Di Palma et al., Finding the same needles in the haystack? A comparison of phosphotyrosine peptides enriched by immuno-affinity precipitation and metal-based affinity chromatography. J Proteomics. 91, 331-337 (2013).
Human	19845377	P. A. Everley, J. F. Dillman, A large-scale quantitative proteomic approach to identifying sulfur mustard-induced protein phosphorylation cascades. Chem. Res. Toxicol. 23, 20-25 (2010).
Human	21788404	S. B. Ficarro et al., Online nanoflow multidimensional fractionation for high efficiency phosphopeptide analysis. Mol. Cell Proteomics. 10, O111.011064 (2011).
Human	23889490	A. Fleitz et al., Enhanced detection of multiply phosphorylated peptides and identification of their sites of modification. Anal. Chem. 85, 8566-8576 (2013).
Human	24011590	C. Francavilla et al., Functional proteomics defines the molecular switch underlying FGF receptor trafficking and cellular outputs. Mol. Cell. 51, 707-722 (2013).
Human	25338102	C. Franchin, L. Cesaro, L. A. Pinna, G. Arrigoni, M. Salvi, Identification of the PLK2-dependent phosphopeptidome by quantitative proteomics [corrected]. PLoS ONE. 9, e111018 (2014).
Human	25278378	C. Franchin et al., Quantitative analysis of a phosphoproteome readily altered by the protein kinase CK2 inhibitor quinalizarin in HEK-293T cells. Biochim. Biophys. Acta. 1854, 609-623 (2015).
Human	22496350	M. Franz-Wachtel et al., Global detection of protein kinase D-dependent phosphorylation events in nocodazole-treated human cells. Mol. Cell Proteomics. 11, 160-170 (2012).
Human	25002506	J. A. Galan et al., Phosphoproteomic analysis identifies the tumor suppressor PDCD4 as a RSK substrate negatively regulated by 14-3-3. Proc. Natl. Acad. Sci. U.S.A. 111, E2918-2927 (2014).
Human	20230923	F. Ge et al., Phosphoproteomic analysis of primary human multiple myeloma cells. J Proteomics. 73, 1381-1390 (2010).
Human	25223752	C. Gerarduzzi, Q. He, J. Antoniou, J. A. Di Battista, Quantitative phosphoproteomic analysis of signaling downstream of the prostaglandin e2/g-protein coupled receptor in human synovial fibroblasts: potential antifibrotic networks. J. Proteome Res. 13, 5262-5280 (2014).
Human	24804581	P. Giansanti et al., Evaluating the promiscuous nature of tyrosine kinase inhibitors assessed in A431 epidermoid carcinoma cells by both chemical- and phosphoproteomics. ACS Chem. Biol. 9, 1490-1498 (2014).
Human	23882029	P. Giansanti, M. P. Stokes, J. C. Silva, A. Scholten, A. J. R. Heck, Interrogating cAMP-dependent kinase signaling in Jurkat T cells via a protein kinase A targeted immune-precipitation phosphoproteomics approach. Mol. Cell Proteomics. 12, 3350-3359 (2013).
Human	25101063	F. Glowinski, C. Holland, B. Thiede, P. R. Jungblut, T. F. Meyer, Analysis of T4SS-induced signaling by H. pylori using quantitative phosphoproteomics. Front Microbiol. 5, 356 (2014).
Human	16497976	V. L. Goss et al., A common phosphotyrosine signature for the Bcr-Abl kinase. Blood. 107, 4888-4897 (2006).
Human	21857030	K. Grosstessner-Hain et al., Quantitative phospho-proteomics to investigate the polo-like kinase 1-dependent phospho-proteome. Mol. Cell Proteomics. 10, M111.008540 (2011).
Human	20222723	D. E. Hammond et al., Quantitative analysis of HGF and EGF-dependent phosphotyrosine signaling networks. J. Proteome Res. 9, 2734-2742 (2010).
Human	18318008	G. Han et al., Large-scale phosphoproteome analysis of human liver tissue by enrichment and fractionation of phosphopeptides with strong anion exchange chromatography. Proteomics. 8, 1346-1361 (2008).
Human	24300666	L. M. Harder, J. Bunkenborg, J. S. Andersen, Inducing autophagy: a comparative phosphoproteomic study of the cellular response to ammonia and rapamycin. Autophagy. 10, 339-355 (2014).
Human	25106551	D. Helm et al., Ion mobility tandem mass spectrometry enhances performance of bottom-up proteomics. Mol. Cell Proteomics. 13, 3709-3715 (2014).
Human	23874979	Y. A. Helou, V. Nguyen, S. P. Beik, A. R. Salomon, ERK positive feedback regulates a widespread network of tyrosine phosphorylation sites across canonical T cell signaling and actin cytoskeletal proteins in Jurkat T cells. PLoS ONE. 8, e69641 (2013).
Human	20886841	J. H. Herskowitz et al., Phosphoproteomic analysis reveals site-specific changes in GFAP and NDRG2 phosphorylation in frontotemporal lobar degeneration. J. Proteome Res. 9, 6368-6379 (2010).
Human	19764811	K. Hojlund et al., In vivo phosphoproteome of human skeletal muscle revealed by phosphopeptide enrichment and HPLC-ESI-MS/MS. J. Proteome Res. 8, 4954-4965 (2009).
Human	22593177	A. Iliuk, X. S. Liu, L. Xue, X. Liu, W. A. Tao, Chemical visualization of phosphoproteomes on membrane. Mol. Cell Proteomics. 11, 629-639 (2012).
Human	19081932	B. A. Joughin et al., An integrated comparative phosphoproteomic and bioinformatic approach reveals a novel class of MPM-2 motifs upregulated in EGFRvIII-expressing glioblastoma cells. Mol Biosyst. 5, 59-67 (2009).
Human	25348772	F. Jouy et al., Integration of conventional quantitative and phospho-proteomics reveals new elements in activated Jurkat T-cell receptor pathway maintenance. Proteomics. 15, 25-33 (2015).
Human	21899308	A. N. Kettenbach, S. A. Gerber, Rapid and reproducible single-stage phosphopeptide enrichment of complex peptide mixtures: application to general and phosphotyrosine-specific phosphoproteomics experiments. Anal. Chem. 83, 7635-7644 (2011).
Human	21712546	A. N. Kettenbach et al., Quantitative phosphoproteomics identifies substrates and functional modules of Aurora and Polo-like kinase activities in mitotic cells. Sci Signal. 4, rs5 (2011).
Human	22633412	A. N. Kettenbach et al., Rapid determination of multiple linear kinase substrate motifs by mass spectrometry. Chem. Biol. 19, 608-618 (2012).
Human	25119995	M. Klammer, J. N. Dybowski, D. Hoffmann, C. Schaab, Identification of significant features by the Global Mean Rank test. PLoS ONE. 9, e104504 (2014).
Human	22886815	A. C.-Y. Lai, C.-F. Tsai, C.-C. Hsu, Y.-N. Sun, Y.-J. Chen, Complementary Fe(3+)- and Ti(4+)-immobilized metal ion affinity chromatography for purification of acidic and basic phosphopeptides. Rapid Commun. Mass Spectrom. 26, 2186-2194 (2012).
Human	24117733	G. C. Luerman et al., Phosphoproteomic evaluation of pharmacological inhibition of leucine-rich repeat kinase 2 reveals significant off-target effects of LRRK-2-IN-1. J. Neurochem. 128, 561-576 (2014).
Human	24596151	T. Ly et al., A proteomic chronology of gene expression through the cell cycle in human myeloid leukemia cells. Elife. 3, e01630 (2014).
Human	20639409	N. Mausbacher, T. B. Schreiber, H. Daub, Glycoprotein capture and quantitative phosphoproteomics indicate coordinated regulation of cell migration upon lysophosphatidic acid stimulation. Mol. Cell Proteomics. 9, 2337-2353 (2010).
Human	18212344	D. E. McNulty, R. S. Annan, Hydrophilic interaction chromatography reduces the complexity of the phosphoproteome and improves global phosphopeptide isolation and detection. Mol. Cell Proteomics. 7, 971-980 (2008).
Human	24173317	M. N. Melo-Braga et al., Comprehensive quantitative comparison of the membrane proteome, phosphoproteome, and sialiome of human embryonic and neural stem cells. Mol. Cell Proteomics. 13, 311-328 (2014).
Human	22985185	R. Narumi et al., A strategy for large-scale phosphoproteomics and SRM-based validation of human breast cancer tissue samples. J. Proteome Res. 11, 5311-5322 (2012).
Human	19605366	V. Nguyen et al., A new approach for quantitative phosphoproteomic dissection of signaling pathways applied to T cell receptor activation. Mol. Cell Proteomics. 8, 2418-2431 (2009).
Human	19362540	W. M. Old et al., Functional proteomics identifies targets of phosphorylation by B-Raf signaling in melanoma. Mol. Cell. 34, 115-131 (2009).
Human	25142963	N. Osinalde et al., Simultaneous dissection and comparison of IL-2 and IL-15 signaling pathways by global quantitative phosphoproteomics. Proteomics. 15, 520-531 (2015).
Human	19786723	N. OzlÙ et al., Binding partner switching on microtubules and aurora-B in the mitosis to cytokinesis transition. Mol. Cell Proteomics. 9, 336-350 (2010).
Human	22843994	G. Palmisano et al., A novel method for the simultaneous enrichment, identification, and quantification of phosphopeptides and sialylated glycopeptides applied to a temporal profile of mouse brain development. Mol. Cell Proteomics. 11, 1191-1202 (2012).
Human	20946866	S.-S. Park, S. Maudsley, Discontinuous pH gradient-mediated separation of TiO2-enriched phosphopeptides. Anal. Biochem. 409, 81-88 (2011).
Human	22499768	P. Ruperez, A. Gago-Martinez, A. L. Burlingame, J. A. Oses-Prieto, Quantitative phosphoproteomic analysis reveals a role for serine and threonine kinases in the cytoskeletal reorganization in early T cell receptor activation in human primary T cells. Mol. Cell Proteomics. 11, 171-186 (2012).
Human	18452278	C. I. Ruse et al., Motif-specific sampling of phosphoproteomes. J. Proteome Res. 7, 2140-2150 (2008).
Human	25003641	B. Salovskà et al., Radiosensitization of human leukemic HL-60 cells by ATR kinase inhibitor (VE-821): phosphoproteomic analysis. Int J Mol Sci. 15, 12007-12026 (2014).
Human	20860994	A. Santamaria et al., The Plk1-dependent phosphoproteome of the early mitotic spindle. Mol. Cell Proteomics. 10, M110.004457 (2011).
Human	23911959	D. K. Schweppe, J. R. Rigas, S. A. Gerber, Quantitative phosphoproteomic profiling of human non-small cell lung cancer tumors. J Proteomics. 91, 286-296 (2013).
Human	25159151	K. Sharma et al., Ultradeep human phosphoproteome reveals a distinct regulatory nature of Tyr and Ser/Thr-based signaling. Cell Rep. 8, 1583-1594 (2014).
Human	22167270	K. Sharma et al., Quantitative proteomics reveals that Hsp90 inhibition preferentially targets kinases and the DNA damage response. Mol. Cell Proteomics. 11, M111.014654 (2012).
Human	24702127	O. Shevchuk et al., HOPE-fixation of lung tissue allows retrospective proteome and phosphoproteome studies. J. Proteome Res. 13, 5230-5239 (2014).
Human	23312004	T. Shiromizu et al., Identification of missing proteins in the neXtProt database and unregistered phosphopeptides in the PhosphoSitePlus database as part of the Chromosome-centric Human Proteome Project. J. Proteome Res. 12, 2414-2421 (2013).
Human	23286773	E. J. Soderblom et al., Proteomic analysis of ERK1/2-mediated human sickle red blood cell membrane protein phosphorylation. Clin Proteomics. 10, 1 (2013).
Human	22798277	C. Song et al., Systematic analysis of protein phosphorylation networks from phosphoproteomic data. Mol. Cell Proteomics. 11, 1070-1083 (2012).
Human	22322096	M. P. Stokes et al., PTMScan direct: identification and quantification of peptides from critical signaling proteins by immunoaffinity enrichment coupled with LC-MS/MS. Mol. Cell Proteomics. 11, 187-201 (2012).
Human	18491316	S. Sui et al., Phosphoproteome analysis of the human Chang liver cells using SCX and a complementary mass spectrometric strategy. Proteomics. 8, 2024-2034 (2008).
Human	25307156	H. Tan et al., Refined phosphopeptide enrichment by phosphate additive and the analysis of human brain phosphoproteome. Proteomics. 15, 500-507 (2015).
Human	22073976	T. Taus et al., Universal and confident phosphorylation site localization using phosphoRS. J. Proteome Res. 10, 5354-5362 (2011).
Human	24501219	M. van den Biggelaar et al., Quantitative phosphoproteomics unveils temporal dynamics of thrombin signaling in human endothelial cells. Blood. 123, e22-36 (2014).
Human	19664995	D. Van Hoof et al., Phosphorylation dynamics during early differentiation of human embryonic stem cells. Cell Stem Cell. 5, 214-226 (2009).
Human	23808766	C. Wang et al., Determination of CK2 specificity and substrates by proteome-derived peptide libraries. J. Proteome Res. 12, 3813-3821 (2013).
Human	22115753	C. Weber, T. B. Schreiber, H. Daub, Dual phosphoproteomics and chemical proteomics analysis of erlotinib and gefitinib interference in acute myeloid leukemia cells. J Proteomics. 75, 1343-1356 (2012).
Human	25219547	H. Wiese et al., Quantitative phosphoproteomics reveals the protein tyrosine kinase Pyk2 as a central effector of olfactory receptor signaling in prostate cancer cells. Biochim. Biophys. Acta. 1854, 632-640 (2015).
Human	21949786	J. A. Wojcechowskyj, J. Y. Lee, S. H. Seeholzer, R. W. Doms, Quantitative phosphoproteomics of CXCL12 (SDF-1) signaling. PLoS ONE. 6, e24918 (2011).
Human	20393185	F. Wu et al., Studies of phosphoproteomic changes induced by nucleophosmin-anaplastic lymphoma kinase (ALK) highlight deregulation of tumor necrosis factor (TNF)/Fas/TNF-related apoptosis-induced ligand signaling pathway in ALK-positive anaplastic large cell lymphoma. Mol. Cell Proteomics. 9, 1616-1632 (2010).
Human	20340162	J. Wu et al., Integrating titania enrichment, iTRAQ labeling, and Orbitrap CID-HCD for global identification and quantitative analysis of phosphopeptides. Proteomics. 10, 2224-2234 (2010).
Human	18510355	Q. Xia et al., Phosphoproteomic analysis of human brain by calcium phosphate precipitation and mass spectrometry. J. Proteome Res. 7, 2845-2851 (2008).
Human	20686112	K. Xiao et al., Global phosphorylation analysis of beta-arrestin-mediated signaling downstream of a seven transmembrane receptor (7TMR). Proc. Natl. Acad. Sci. U.S.A. 107, 15299-15304 (2010).
Human	20446291	X. Xie et al., A comparative phosphoproteomic analysis of a human tumor metastasis model using a label-free quantitative approach. Electrophoresis. 31, 1842-1852 (2010).
Human	22451900	L. Xue et al., Sensitive kinase assay linked with phosphoproteomics for identifying direct kinase substrates. Proc. Natl. Acad. Sci. U.S.A. 109, 5615-5620 (2012).
Human	20726782	G.-R. Yan et al., Characterization of phosphoproteins in gastric cancer secretome. OMICS. 15, 83-90 (2011).
Human	17929957	F. Yang et al., Applying a targeted label-free approach using LC-MS AMT tags to evaluate changes in protein phosphorylation following phosphatase inhibition. J. Proteome Res. 6, 4489-4497 (2007).
Human	21152398	F. Yang et al., Phosphoproteomics profiling of human skin fibroblast cells reveals pathways and proteins affected by low doses of ionizing radiation. PLoS ONE. 5, e14152 (2010).
Human	23322592	X.-L. Yang et al., Identification of complex relationship between protein kinases and substrates during the cell cycle of HeLa cells by phosphoproteomic analysis. Proteomics. 13, 1233-1246 (2013).
Human	21685386	Q. Yao, H. Li, B.-Q. Liu, X.-Y. Huang, L. Guo, SUMOylation-regulated protein phosphorylation, evidence from quantitative phosphoproteomics analyses. J. Biol. Chem. 286, 27342-27349 (2011).
Human	24888630	X. Ye, L. Li, Macroporous reversed-phase separation of proteins combined with reversed-phase separation of phosphopeptides and tandem mass spectrometry for profiling the phosphoproteome of MDA-MB-231 cells. Electrophoresis. 35, 3479-3486 (2014).
Human	24129246	H. Zhang et al., SILAC-based phosphoproteomics reveals an inhibitory role of KSR1 in p53 transcriptional activity via modulation of DBC1. Br. J. Cancer. 109, 2675-2684 (2013).
Human	23692254	L. Zhang et al., Characterization of the novel broad-spectrum kinase inhibitor CTx-0294885 as an affinity reagent for mass spectrometry-based kinome profiling. J. Proteome Res. 12, 3104-3116 (2013).
Human	24215720	J. Zheng, L. Liu, J. Wang, Q. Jin, Urinary proteomic and non-prefractionation quantitative phosphoproteomic analysis during pregnancy and non-pregnancy. BMC Genomics. 14, 777 (2013).
mouse	22357970	S. B. Azimifar et al., Induction of membrane circular dorsal ruffles requires co-signalling of integrin-ILK-complex and EGF receptor. J. Cell. Sci. 125, 435-448 (2012).
mouse	18034455	B. A. Ballif, G. R. Carey, S. R. Sunyaev, S. P. Gygi, Large-scale identification and evolution indexing of tyrosine phosphorylation sites from murine brain. J. Proteome Res. 7, 311-318 (2008).
mouse	25338131	T. S. Batth, C. Francavilla, J. V. Olsen, Off-line high-pH reversed-phase fractionation for in-depth phosphoproteomics. J. Proteome Res. 13, 6176-6186 (2014).
mouse	24224561	N. J. Caruthers et al., Mercury alters B-cell protein phosphorylation profiles. J. Proteome Res. 13, 496-505 (2014).
mouse	23882026	Y.-W. Chang et al., Quantitative phosphoproteomic study of pressure-overloaded mouse heart reveals dynamin-related protein 1 as a modulator of cardiac hypertrophy. Mol. Cell Proteomics. 12, 3094-3107 (2013).
mouse	22078882	N. Chevrier et al., Systematic discovery of TLR signaling components delineates viral-sensing circuits. Cell. 147, 853-867 (2011).
mouse	19854140	C. Choudhary et al., Mislocalized activation of oncogenic RTKs switches downstream signaling outcomes. Mol. Cell. 36, 326-339 (2009).
mouse	24925903	E. Corradini et al., Alterations in the cerebellar (Phospho)proteome of a cyclic guanosine monophosphate (cGMP)-dependent protein kinase knockout mouse. Mol. Cell Proteomics. 13, 2004-2016 (2014).
mouse	22871156	M. Dong et al., Depletion of acidic phosphopeptides by SAX to improve the coverage for the detection of basophilic kinase substrates. J. Proteome Res. 11, 4673-4681 (2012).
mouse	25177544	P. F. Doubleday, B. A. Ballif, Developmentally-Dynamic Murine Brain Proteomes and Phosphoproteomes Revealed by Quantitative Proteomics. Proteomes. 2, 197-207 (2014).
mouse	24560892	A. V. G. Edwards, V. Schw-mmle, M. R. Larsen, Neuronal process structure and growth proteins are targets of heavy PTM regulation during brain development. J Proteomics. 101, 77-87 (2014).
mouse	22499769	I. M. Ferrando et al., Identification of targets of c-Src tyrosine kinase by chemical complementation and phosphoproteomics. Mol. Cell Proteomics. 11, 355-369 (2012).
mouse	21788404	S. B. Ficarro et al., Online nanoflow multidimensional fractionation for high efficiency phosphopeptide analysis. Mol. Cell Proteomics. 10, O111.011064 (2011).
mouse	20688971	F. Gnad et al., Evolutionary constraints of phosphorylation in eukaryotes, prokaryotes, and mitochondria. Mol. Cell Proteomics. 9, 2642-2653 (2010).
mouse	22807455	T. Goswami et al., Comparative phosphoproteomic analysis of neonatal and adult murine brain. Proteomics. 12, 2185-2189 (2012).
mouse	22705319	F. Griaud et al., BCR/ABL modulates protein phosphorylation associated with the etoposide-induced DNA damage response. J Proteomics. 77, 14-26 (2012).
mouse	23984901	S. GÙndisch et al., Delayed times to tissue fixation result in unpredictable global phosphoproteome changes. J. Proteome Res. 12, 4424-4434 (2013).
mouse	25159016	D. Han, J. Jin, J. Yu, K. Kim, Y. Kim, Integrated approach using multistep enzyme digestion, TiO2 enrichment, and database search for in-depth phosphoproteomic profiling. Proteomics. 15, 618-623 (2015).
mouse	25777480	L. E. Herring, K. G. Grant, K. Blackburn, J. M. Haugh, M. B. Goshe, Development of a tandem affinity phosphoproteomic method with motif selectivity and its application in analysis of signal transduction networks. J. Chromatogr. B Analyt. Technol. Biomed. Life Sci. 988, 166-174 (2015).
mouse	20438120	L. K. Iwai, C. Benoist, D. Mathis, F. M. White, Quantitative phosphoproteomic analysis of T cell receptor signaling in diabetes prone and resistant mice. J. Proteome Res. 9, 3135-3145 (2010).
mouse	21917720	M. P. Jedrychowski et al., Evaluation of HCD- and CID-type fragmentation within their respective detection platforms for murine phosphoproteomics. Mol. Cell Proteomics. 10, M111.009910 (2011).
mouse	23597982	J. Lu, M. Wang, C. Deng, X. Zhang, Facile synthesis of Fe3O4@mesoporous TiO2 microspheres for selective enrichment of phosphopeptides for phosphoproteomics analysis. Talanta. 105, 20-27 (2013).
mouse	25168779	K. Matic, T. Eninger, B. Bardoni, L. Davidovic, B. Macek, Quantitative phosphoproteomics of murine Fmr1-KO cell lines provides new insights into FMRP-dependent signal transduction mechanisms. J. Proteome Res. 13, 4388-4397 (2014).
mouse	23970565	E. S. Nakayasu et al., Comparative phosphoproteomics reveals components of host cell invasion and post-transcriptional regulation during Francisella infection. Mol. Cell Proteomics. 12, 3297-3309 (2013).
mouse	20469934	P. Ostasiewicz, D. F. Zielinska, M. Mann, J. R. Wi-niewski, Proteome, phosphoproteome, and N-glycoproteome are quantitatively preserved in formalin-fixed paraffin-embedded tissue and analyzable by high-resolution mass spectrometry. J. Proteome Res. 9, 3688-3700 (2010).
mouse	22843994	G. Palmisano et al., A novel method for the simultaneous enrichment, identification, and quantification of phosphopeptides and sialylated glycopeptides applied to a temporal profile of mouse brain development. Mol. Cell Proteomics. 11, 1191-1202 (2012).
mouse	23352502	X. Pan et al., Global protein phosphorylation dynamics during deoxynivalenol-induced ribotoxic stress response in the macrophage. Toxicol. Appl. Pharmacol. 268, 201-211 (2013).
mouse	22006019	A. Pines et al., Global phosphoproteome profiling reveals unanticipated networks responsive to cisplatin treatment of embryonic stem cells. Mol. Cell. Biol. 31, 4964-4977 (2011).
mouse	25367039	S. M. Pinto et al., Quantitative phosphoproteomic analysis of IL-33-mediated signaling. Proteomics. 15, 532-544 (2015).
mouse	23926118	A. Scholten et al., Phosphoproteomics study based on in vivo inhibition reveals sites of calmodulin-dependent protein kinase II regulation in the heart. J Am Heart Assoc. 2, e000318 (2013).
mouse	20222745	K. Sharma et al., Quantitative analysis of kinase-proximal signaling in lipopolysaccharide-induced innate immune response. J. Proteome Res. 9, 2539-2549 (2010).
mouse	22322096	M. P. Stokes et al., PTMScan direct: identification and quantification of peptides from critical signaling proteins by immunoaffinity enrichment coupled with LC-MS/MS. Mol. Cell Proteomics. 11, 187-201 (2012).
mouse	19131326	S. M. M. Sweet, C. M. Bailey, D. L. Cunningham, J. K. Heath, H. J. Cooper, Large scale localization of protein phosphorylation by use of electron capture dissociation mass spectrometry. Mol. Cell Proteomics. 8, 904-912 (2009).
mouse	20531401	G. Weintz et al., The phosphoproteome of toll-like receptor-activated macrophages. Mol. Syst. Biol. 6, 371 (2010).
mouse	23567750	J. T. Wilson-Grady, W. Haas, S. P. Gygi, Quantitative comparison of the fasted and re-fed mouse liver phosphoproteomes using lower pH reductive dimethylation. Methods. 61, 277-286 (2013).
mouse	22942356	X. Wu et al., Investigation of receptor interacting protein (RIP3)-dependent protein phosphorylation by quantitative phosphoproteomics. Mol. Cell Proteomics. 11, 1640-1651 (2012).
mouse	19674963	Y.-B. Wu et al., Concurrent quantification of proteome and phosphoproteome to reveal system-wide association of protein phosphorylation and gene expression. Mol. Cell Proteomics. 8, 2809-2826 (2009).
mouse	18522436	S. Xu et al., Capture of phosphopeptides using alpha-zirconium phosphate nanoplatelets. Anal. Chem. 80, 5542-5549 (2008).
mouse	21659605	Y. Yu et al., Phosphoproteomic analysis identifies Grb10 as an mTORC1 substrate that negatively regulates insulin signaling. Science. 332, 1322-1326 (2011).
mouse	24453211	C.-Q. Zhong et al., Quantitative phosphoproteomic analysis of RIP3-dependent protein phosphorylation in the course of TNF-induced necroptosis. Proteomics. 14, 713-724 (2014).
mouse	22345495	J. Zhong et al., TSLP signaling network revealed by SILAC-based phosphoproteomics. Mol. Cell Proteomics. 11, M112.017764 (2012).
mouse	25263469	J. Zhong et al., Quantitative phosphoproteomics reveals crosstalk between phosphorylation and O-GlcNAc in the DNA damage response pathway. Proteomics. 15, 591-607 (2015).
Arabidopsis	17317660	J. J. Benschop et al., Quantitative phosphoproteomics of early elicitor signaling in Arabidopsis. Mol. Cell Proteomics. 6, 1198-1214 (2007).
Arabidopsis	17934214	A. J. Carroll, J. L. Heazlewood, J. Ito, A. H. Millar, Analysis of the Arabidopsis cytosolic ribosome proteome provides detailed insights into its components and their post-translational modification. Mol. Cell Proteomics. 7, 347-369 (2008).
Arabidopsis	22325874	I.-F. Chang et al., Comparative phosphoproteomic analysis of microsomal fractions of Arabidopsis thaliana and Oryza sativa subjected to high salinity. Plant Sci. 185-186, 131-142 (2012).
Arabidopsis	20374526	Y. Chen, W. Hoehenwarter, W. Weckwerth, Comparative analysis of phytohormone-responsive phosphoproteins in Arabidopsis thaliana using TiO2-phosphopeptide enrichment and mass accuracy precursor alignment. Plant J. 63, 1-17 (2010).
Arabidopsis	16807317	S. de la Fuente van Bentem et al., Phosphoproteomics reveals extensive in vivo phosphorylation of Arabidopsis proteins involved in RNA metabolism. Nucleic Acids Res. 34, 3267-3278 (2006).
Arabidopsis	22060019	W. R. Engelsberger, W. X. Schulze, Nitrate and ammonium lead to distinct global dynamic phosphorylation patterns when resupplied to nitrogen-starved Arabidopsis seedlings. Plant J. 69, 978-995 (2012).
Arabidopsis	21175636	A. J. M. Howden et al., The phosphoproteome of Arabidopsis plants lacking the oxidative signal-inducible1 (OXI1) protein kinase. New Phytol. 190, 49-56 (2011).
Arabidopsis	19900291	J.-L. Hsu et al., Functional phosphoproteomic profiling of phosphorylation sites in membrane fractions of salt-stressed Arabidopsis thaliana. Proteome Sci. 7, 42 (2009).
Arabidopsis	22616989	B. Ingelsson, A. V. Vener, Phosphoproteomics of Arabidopsis chloroplasts reveals involvement of the STN7 kinase in phosphorylation of nucleoid protein pTAC16. FEBS Lett. 586, 1265-1271 (2012).
Arabidopsis	19688752	J. Ito et al., A survey of the Arabidopsis thaliana mitochondrial phosphoproteome. Proteomics. 9, 4229-4240 (2009).
Arabidopsis	19245862	A. M. E. Jones et al., Phosphoproteomic analysis of nuclei-enriched fractions from Arabidopsis thaliana. J Proteomics. 72, 439-451 (2009).
Arabidopsis	22438062	P. Lan, W. Li, T.-N. Wen, W. Schmidt, Quantitative phosphoproteome profiling of iron-deficient Arabidopsis roots. Plant Physiol. 159, 403-417 (2012).
Arabidopsis	24299221	S. Li, A. Mhamdi, A. Trotta, S. Kangasj-rvi, G. Noctor, The protein phosphatase subunit PP2A-BÍ- is required to suppress day length-dependent pathogenesis responses triggered by intracellular oxidative stress. New Phytol. 202, 145-160 (2014).
Arabidopsis	22631563	P. Mayank et al., Characterization of the phosphoproteome of mature Arabidopsis pollen. Plant J. 72, 89-101 (2012).
Arabidopsis	20466843	H. Nakagami et al., Large-scale comparative phosphoproteomics identifies conserved phosphorylation sites in plants. Plant Physiol. 153, 1161-1174 (2010).
Arabidopsis	17586839	T. Niittyla, A. T. Fuglsang, M. G. Palmgren, W. B. Frommer, W. X. Schulze, Temporal analysis of sucrose-induced phosphorylation changes in plasma membrane proteins of Arabidopsis. Mol. Cell Proteomics. 6, 1711-1726 (2007).
Arabidopsis	17651370	T. S. NÙhse, A. R. Bottrill, A. M. E. Jones, S. C. Peck, Quantitative phosphoproteomic analysis of plasma membrane proteins reveals regulatory mechanisms of plant innate immune responses. Plant J. 51, 931-940 (2007).
Arabidopsis	19376835	S. Reiland et al., Large-scale Arabidopsis phosphoproteome profiling reveals novel chloroplast kinase substrates and phosphorylation networks. Plant Physiol. 150, 889-903 (2009).
Arabidopsis	25561503	E. Roitinger et al., Quantitative phosphoproteomics of the ataxia telangiectasia-mutated (ATM) and ataxia telangiectasia-mutated and rad3-related (ATR) dependent DNA damage response in Arabidopsis thaliana. Mol. Cell Proteomics. 14, 556-571 (2015).
Arabidopsis	18463617	N. Sugiyama et al., Large-scale phosphorylation mapping reveals the extent of tyrosine phosphorylation in Arabidopsis. Mol. Syst. Biol. 4, 193 (2008).
Arabidopsis	23572148	T. Umezawa et al., Genetics and phosphoproteomics reveal a protein phosphorylation network in the abscisic acid signaling pathway in Arabidopsis thaliana. Sci Signal. 6, rs8 (2013).
Arabidopsis	23094866	M. Vandenbogaert et al., Automated phosphopeptide identification using multiple MS/MS fragmentation modes. J. Proteome Res. 11, 5695-5703 (2012).
Arabidopsis	23776212	P. Wang et al., Quantitative phosphoproteomics identifies SnRK2 protein kinase substrates and reveals the effectors of abscisic acid action. Proc. Natl. Acad. Sci. U.S.A. 110, 11205-11210 (2013).
Arabidopsis	23111157	X. Wang et al., A large-scale protein phosphorylation analysis reveals novel phosphorylation motifs and phosphoregulatory networks in Arabidopsis. J Proteomics. 78, 486-498 (2013).
Arabidopsis	18686298	S.-A. Whiteman et al., Identification of novel proteins and phosphorylation sites in a tonoplast enriched membrane fraction of Arabidopsis thaliana. Proteomics. 8, 3536-3547 (2008).
Arabidopsis	23820729	X. N. Wu, C. Sanchez Rodriguez, H. Pertl-Obermeyer, G. Obermeyer, W. X. Schulze, Sucrose-induced receptor kinase SIRK1 regulates a plasma membrane aquaporin in Arabidopsis. Mol. Cell Proteomics. 12, 2856-2873 (2013).
Arabidopsis	23660473	L. Xue et al., Quantitative measurement of phosphoproteome response to osmotic stress in arabidopsis based on Library-Assisted eXtracted Ion Chromatogram (LAXIC). Mol. Cell Proteomics. 12, 2354-2369 (2013).
Arabidopsis	23328941	H. Zhang et al., Quantitative phosphoproteomics after auxin-stimulated lateral root induction identifies an SNX1 protein phosphorylation site required for growth. Mol. Cell Proteomics. 12, 1158-1169 (2013).
