# Supplementary material for: Estimating the total number of phosphoproteins and phosphorylation sites in eukaryotic proteomes
Source: Gigascience. 2017 Jan 7;6(2):1–11. doi: 10.1093/gigascience/giw015 (PMC5466708; doi:10.1093/gigascience/giw015)
Supplement: Supplemental Files [file giw015_supp.zip › S7_jaccard_distance_of_datasets.xlsx]

## Sheet: yeast_psites_distmatrix
	Gruhler et al., 2005	Chi et al., 2007	Li et al., 2007	Albuquerque et al., 2008	Bodenmiller et al., 2008	Beltrao et al., 2009	Huber et al., 2009	Holt et al., 2009	Holt et al., 2009	Holt et al., 2009	Gnad et al., 2009	Soufi et al., 2009	Aguiar et al., 2010	Saleem et al., 2010	Bodenmiller et al., 2010	Wu et al., 2011	Oliveira et al., 2012	Mascaraque et al., 2013	Lee et al., 2013	Weinert et al., 2014	Sadowski et al., 2013			0.962194
Gruhler et al., 2005	0	0.962194	0.887071	0.935833	0.899254	0.9609	0.95	0.892418	0.925214	0.935223	0.928123	0.912062	0.938703	0.927916	0.899199	0.961013	0.892106	0.942331	1	0.960899	0.973778			0.887071
Chi et al., 2007	0.962194	0	0.928465	0.947354	0.930813	0.983516	0.963964	0.937774	0.956967	0.945223	0.942218	0.923209	0.914937	0.944862	0.930013	0.949393	0.93329	0.990011	0.997275	0.953007	0.974326			0.935833
Li et al., 2007	0.887071	0.928465	0	0.814164	0.748058	0.965823	0.897598	0.723694	0.785932	0.791176	0.789516	0.831075	0.843002	0.895708	0.864023	0.864252	0.776648	0.959512	1	0.876906	0.962085			0.899254
Albuquerque et al., 2008	0.935833	0.947354	0.814164	0	0.762762	0.967385	0.941679	0.793463	0.787206	0.794971	0.839259	0.86936	0.839381	0.928664	0.880694	0.814515	0.785364	0.977662	0.999052	0.871773	0.958904			0.9609
Bodenmiller et al., 2008	0.899254	0.930813	0.748058	0.762762	0	0.96832	0.875109	0.728343	0.763036	0.755191	0.790757	0.834862	0.84232	0.901495	0.797407	0.834424	0.642978	0.968553	0.997808	0.867596	0.960075			0.95
Beltrao et al., 2009	0.9609	0.983516	0.965823	0.967385	0.96832	0	0.988142	0.972636	0.978411	0.981302	0.975967	0.964095	0.968153	0.983363	0.975567	0.97861	0.974925	0.989556	0.995283	0.990107	0.996718			0.892418
Huber et al., 2009	0.95	0.963964	0.897598	0.941679	0.875109	0.988142	0	0.915663	0.935409	0.945115	0.9134	0.933042	0.933416	0.937291	0.93444	0.950603	0.902965	0.971014	0.990625	0.954827	0.976303			0.925214
Holt et al., 2009	0.892418	0.937774	0.723694	0.793463	0.728343	0.972636	0.915663	0	0.698745	0.733819	0.776334	0.842066	0.849212	0.859111	0.864275	0.863165	0.748393	0.96392	0.99846	0.854621	0.971198			0.935223
Holt et al., 2009	0.925214	0.956967	0.785932	0.787206	0.763036	0.978411	0.935409	0.698745	0	0.724172	0.817303	0.865457	0.852708	0.906599	0.897141	0.83273	0.771959	0.974165	0.999106	0.839618	0.967668			0.928123
Holt et al., 2009	0.935223	0.945223	0.791176	0.794971	0.755191	0.981302	0.945115	0.733819	0.724172	0	0.829876	0.874178	0.858847	0.901394	0.890379	0.821086	0.765257	0.977309	0.999538	0.828338	0.95672			0.912062
Gnad et al., 2009	0.928123	0.942218	0.789516	0.839259	0.790757	0.975967	0.9134	0.776334	0.817303	0.829876	0	0.789875	0.85122	0.906632	0.877451	0.852066	0.824071	0.95976	0.999358	0.825229	0.973523			0.938703
Soufi et al., 2009	0.912062	0.923209	0.831075	0.86936	0.834862	0.964095	0.933042	0.842066	0.865457	0.874178	0.789875	0	0.752907	0.924759	0.88294	0.811771	0.845938	0.967667	0.999142	0.838163	0.972355			0.927916
Aguiar et al., 2010	0.938703	0.914937	0.843002	0.839381	0.84232	0.968153	0.933416	0.849212	0.852708	0.858847	0.85122	0.752907	0	0.938894	0.903255	0.739402	0.868459	0.976403	0.999301	0.829663	0.969615			0.899199
Saleem et al., 2010	0.927916	0.944862	0.895708	0.928664	0.901495	0.983363	0.937291	0.859111	0.906599	0.901394	0.906632	0.924759	0.938894	0	0.92252	0.948982	0.890228	0.971275	1	0.936958	0.980739			0.961013
Bodenmiller et al., 2010	0.899199	0.930013	0.864023	0.880694	0.797407	0.975567	0.93444	0.864275	0.897141	0.890379	0.877451	0.88294	0.903255	0.92252	0	0.920795	0.770658	0.963327	1	0.942093	0.976434			0.892106
Wu et al., 2011	0.961013	0.949393	0.864252	0.814515	0.834424	0.97861	0.950603	0.863165	0.83273	0.821086	0.852066	0.811771	0.739402	0.948982	0.920795	0	0.853794	0.986824	0.999709	0.749286	0.964607			0.942331
Oliveira et al., 2012	0.892106	0.93329	0.776648	0.785364	0.642978	0.974925	0.902965	0.748393	0.771959	0.765257	0.824071	0.845938	0.868459	0.890228	0.770658	0.853794	0	0.966224	0.999608	0.87631	0.956989			1
Mascaraque et al., 2013	0.942331	0.990011	0.959512	0.977662	0.968553	0.989556	0.971014	0.96392	0.974165	0.977309	0.95976	0.967667	0.976403	0.971275	0.963327	0.986824	0.966224	0	1	0.98571	0.994472			0.960899
Lee et al., 2013	1	0.997275	1	0.999052	0.997808	0.995283	0.990625	0.99846	0.999106	0.999538	0.999358	0.999142	0.999301	1	1	0.999709	0.999608	1	0	0.999442	1			0.973778
Weinert et al., 2014	0.960899	0.953007	0.876906	0.871773	0.867596	0.990107	0.954827	0.854621	0.839618	0.828338	0.825229	0.838163	0.829663	0.936958	0.942093	0.749286	0.87631	0.98571	0.999442	0	0.969943			0.928465
Sadowski et al., 2013	0.973778	0.974326	0.962085	0.958904	0.960075	0.996718	0.976303	0.971198	0.967668	0.95672	0.973523	0.972355	0.969615	0.980739	0.976434	0.964607	0.956989	0.994472	1	0.969943	0			0.947354
																								0.930813
																								0.983516
																								0.963964
																								0.937774
	average_dist	0.9095																						0.956967
	min_dist	0.643																						0.945223
																								0.942218
																								0.923209
																								0.914937
																								0.944862
																								0.930013
																								0.949393
																								0.93329
																								0.990011
																								0.997275
																								0.953007
																								0.974326
																								0.814164
																								0.748058
																								0.965823
																								0.897598
																								0.723694
																								0.785932
																								0.791176
																								0.789516
																								0.831075
																								0.843002
																								0.895708
																								0.864023
																								0.864252
																								0.776648
																								0.959512
																								1
																								0.876906
																								0.962085
																								0.762762
																								0.967385
																								0.941679
																								0.793463
																								0.787206
																								0.794971
																								0.839259
																								0.86936
																								0.839381
																								0.928664
																								0.880694
																								0.814515
																								0.785364
																								0.977662
																								0.999052
																								0.871773
																								0.958904
																								0.96832
																								0.875109
																								0.728343
																								0.763036
																								0.755191
																								0.790757
																								0.834862
																								0.84232
																								0.901495
																								0.797407
																								0.834424
																								0.642978
																								0.968553
																								0.997808
																								0.867596
																								0.960075
																								0.988142
																								0.972636
																								0.978411
																								0.981302
																								0.975967
																								0.964095
																								0.968153
																								0.983363
																								0.975567
																								0.97861
																								0.974925
																								0.989556
																								0.995283
																								0.990107
																								0.996718
																								0.915663
																								0.935409
																								0.945115
																								0.9134
																								0.933042
																								0.933416
																								0.937291
																								0.93444
																								0.950603
																								0.902965
																								0.971014
																								0.990625
																								0.954827
																								0.976303
																								0.698745
																								0.733819
																								0.776334
																								0.842066
																								0.849212
																								0.859111
																								0.864275
																								0.863165
																								0.748393
																								0.96392
																								0.99846
																								0.854621
																								0.971198
																								0.724172
																								0.817303
																								0.865457
																								0.852708
																								0.906599
																								0.897141
																								0.83273
																								0.771959
																								0.974165
																								0.999106
																								0.839618
																								0.967668
																								0.829876
																								0.874178
																								0.858847
																								0.901394
																								0.890379
																								0.821086
																								0.765257
																								0.977309
																								0.999538
																								0.828338
																								0.95672
																								0.789875
																								0.85122
																								0.906632
																								0.877451
																								0.852066
																								0.824071
																								0.95976
																								0.999358
																								0.825229
																								0.973523
																								0.752907
																								0.924759
																								0.88294
																								0.811771
																								0.845938
																								0.967667
																								0.999142
																								0.838163
																								0.972355
																								0.938894
																								0.903255
																								0.739402
																								0.868459
																								0.976403
																								0.999301
																								0.829663
																								0.969615
																								0.92252
																								0.948982
																								0.890228
																								0.971275
																								1
																								0.936958
																								0.980739
																								0.920795
																								0.770658
																								0.963327
																								1
																								0.942093
																								0.976434
																								0.853794
																								0.986824
																								0.999709
																								0.749286
																								0.964607
																								0.966224
																								0.999608
																								0.87631
																								0.956989
																								1
																								0.98571
																								0.994472
																								0.999442
																								1
																								0.969943

## Sheet: yeast_proteins_distmatrix
	Gruhler et al., 2005	Chi et al., 2007	Li et al., 2007	Albuquerque et al., 2008	Bodenmiller et al., 2008	Beltrao et al., 2009	Huber et al., 2009	Holt et al., 2009	Holt et al., 2009	Holt et al., 2009	Gnad et al., 2009	Soufi et al., 2009	Aguiar et al., 2010	Saleem et al., 2010	Bodenmiller et al., 2010	Wu et al., 2011	Oliveira et al., 2012	Mascaraque et al., 2013	Lee et al., 2013	Weinert et al., 2014	Sadowski et al., 2013
Gruhler et al., 2005	0	0.801075	0.69403	0.777435	0.711538	0.884483	0.872987	0.679602	0.731214	0.744966	0.750261	0.734066	0.762712	0.742726	0.72343	0.781513	0.699046	0.855446	0.997872	0.758906	0.863881			0.801075
Chi et al., 2007	0.801075	0	0.767539	0.798137	0.754796	0.904936	0.887189	0.759457	0.775627	0.77636	0.785185	0.751131	0.759875	0.794072	0.752781	0.777457	0.754717	0.916155	0.99763	0.768054	0.878702			0.69403
Li et al., 2007	0.69403	0.767539	0	0.627949	0.54849	0.877108	0.851945	0.52381	0.573725	0.573792	0.611996	0.632731	0.6375	0.731651	0.667329	0.629905	0.542857	0.900637	0.998675	0.627406	0.864048			0.777435
Albuquerque et al., 2008	0.777435	0.798137	0.627949	0	0.523429	0.900455	0.904388	0.593472	0.512752	0.500772	0.668055	0.680889	0.641285	0.805894	0.711656	0.525953	0.532602	0.937746	0.999339	0.610716	0.857662			0.711538
Bodenmiller et al., 2008	0.711538	0.754796	0.54849	0.523429	0	0.893617	0.850607	0.4961	0.494891	0.476572	0.583924	0.628326	0.625373	0.751536	0.582906	0.55583	0.377606	0.921317	0.999066	0.58558	0.845723			0.884483
Beltrao et al., 2009	0.884483	0.904936	0.877108	0.900455	0.893617	0	0.923323	0.890558	0.897513	0.908651	0.88656	0.88151	0.887324	0.893082	0.894356	0.89962	0.8957	0.94052	0.99435	0.904545	0.958333			0.872987
Huber et al., 2009	0.872987	0.887189	0.851945	0.904388	0.850607	0.923323	0	0.858586	0.891104	0.894401	0.855297	0.86828	0.875604	0.861915	0.850769	0.899153	0.857965	0.928	0.99375	0.88972	0.925403			0.679602
Holt et al., 2009	0.679602	0.759457	0.52381	0.593472	0.4961	0.890558	0.858586	0	0.492968	0.490301	0.568716	0.624665	0.62963	0.689805	0.624762	0.620623	0.491607	0.902162	0.998833	0.580572	0.868445			0.731214
Holt et al., 2009	0.731214	0.775627	0.573725	0.512752	0.494891	0.897513	0.891104	0.492968	0	0.456322	0.612414	0.637119	0.633223	0.770098	0.67726	0.511357	0.5	0.929339	0.999222	0.552846	0.866029			0.744966
Holt et al., 2009	0.744966	0.77636	0.573792	0.500772	0.476572	0.908651	0.894401	0.490301	0.456322	0	0.620376	0.642764	0.63201	0.766901	0.670903	0.513363	0.485981	0.932767	0.999286	0.551313	0.851684			0.750261
Gnad et al., 2009	0.750261	0.785185	0.611996	0.668055	0.583924	0.88656	0.855297	0.568716	0.612414	0.620376	0	0.593407	0.678729	0.756351	0.644995	0.644022	0.589558	0.904074	0.998623	0.590032	0.879715			0.734066
Soufi et al., 2009	0.734066	0.751131	0.632731	0.680889	0.628326	0.88151	0.86828	0.624665	0.637119	0.642764	0.593407	0	0.562809	0.7717	0.679501	0.600717	0.60813	0.910345	0.998534	0.580913	0.86681			0.762712
Aguiar et al., 2010	0.762712	0.759875	0.6375	0.641285	0.625373	0.887324	0.875604	0.62963	0.633223	0.63201	0.678729	0.562809	0	0.784399	0.704198	0.540057	0.631459	0.918819	0.998703	0.587912	0.870681			0.742726
Saleem et al., 2010	0.742726	0.794072	0.731651	0.805894	0.751536	0.893082	0.861915	0.689805	0.770098	0.766901	0.756351	0.7717	0.784399	0	0.722071	0.808964	0.741112	0.907143	0.997151	0.770945	0.882716			0.72343
Bodenmiller et al., 2010	0.72343	0.752781	0.667329	0.711656	0.582906	0.894356	0.850769	0.624762	0.67726	0.670903	0.644995	0.679501	0.704198	0.722071	0	0.713989	0.566489	0.896825	0.998296	0.694422	0.870588			0.781513
Wu et al., 2011	0.781513	0.777457	0.629905	0.525953	0.55583	0.89962	0.899153	0.620623	0.511357	0.513363	0.644022	0.600717	0.540057	0.808964	0.713989	0	0.56519	0.943252	0.999213	0.50488	0.859028			0.699046
Oliveira et al., 2012	0.699046	0.754717	0.542857	0.532602	0.377606	0.8957	0.857965	0.491607	0.5	0.485981	0.589558	0.60813	0.631459	0.741112	0.566489	0.56519	0	0.921327	0.999029	0.594262	0.851882			0.855446
Mascaraque et al., 2013	0.855446	0.916155	0.900637	0.937746	0.921317	0.94052	0.928	0.902162	0.929339	0.932767	0.904074	0.910345	0.918819	0.907143	0.896825	0.943252	0.921327	0	1	0.929312	0.949782			0.997872
Lee et al., 2013	0.997872	0.99763	0.998675	0.999339	0.999066	0.99435	0.99375	0.998833	0.999222	0.999286	0.998623	0.998534	0.998703	0.997151	0.998296	0.999213	0.999029	1	0	0.999027	1			0.758906
Weinert et al., 2014	0.758906	0.768054	0.627406	0.610716	0.58558	0.904545	0.88972	0.580572	0.552846	0.551313	0.590032	0.580913	0.587912	0.770945	0.694422	0.50488	0.594262	0.929312	0.999027	0	0.861901			0.863881
Sadowski et al., 2013	0.863881	0.878702	0.864048	0.857662	0.845723	0.958333	0.925403	0.868445	0.866029	0.851684	0.879715	0.86681	0.870681	0.882716	0.870588	0.859028	0.851882	0.949782	1	0.861901	0			0.767539
																								0.798137
																								0.754796
																								0.904936
																								0.887189
																								0.759457
																								0.775627
	min_dist	0.3776																						0.77636
	average_dist	0.7613																						0.785185
																								0.751131
																								0.759875
																								0.794072
																								0.752781
																								0.777457
																								0.754717
																								0.916155
																								0.99763
																								0.768054
																								0.878702
																								0.627949
																								0.54849
																								0.877108
																								0.851945
																								0.52381
																								0.573725
																								0.573792
																								0.611996
																								0.632731
																								0.6375
																								0.731651
																								0.667329
																								0.629905
																								0.542857
																								0.900637
																								0.998675
																								0.627406
																								0.864048
																								0.523429
																								0.900455
																								0.904388
																								0.593472
																								0.512752
																								0.500772
																								0.668055
																								0.680889
																								0.641285
																								0.805894
																								0.711656
																								0.525953
																								0.532602
																								0.937746
																								0.999339
																								0.610716
																								0.857662
																								0.893617
																								0.850607
																								0.4961
																								0.494891
																								0.476572
																								0.583924
																								0.628326
																								0.625373
																								0.751536
																								0.582906
																								0.55583
																								0.377606
																								0.921317
																								0.999066
																								0.58558
																								0.845723
																								0.923323
																								0.890558
																								0.897513
																								0.908651
																								0.88656
																								0.88151
																								0.887324
																								0.893082
																								0.894356
																								0.89962
																								0.8957
																								0.94052
																								0.99435
																								0.904545
																								0.958333
																								0.858586
																								0.891104
																								0.894401
																								0.855297
																								0.86828
																								0.875604
																								0.861915
																								0.850769
																								0.899153
																								0.857965
																								0.928
																								0.99375
																								0.88972
																								0.925403
																								0.492968
																								0.490301
																								0.568716
																								0.624665
																								0.62963
																								0.689805
																								0.624762
																								0.620623
																								0.491607
																								0.902162
																								0.998833
																								0.580572
																								0.868445
																								0.456322
																								0.612414
																								0.637119
																								0.633223
																								0.770098
																								0.67726
																								0.511357
																								0.5
																								0.929339
																								0.999222
																								0.552846
																								0.866029
																								0.620376
																								0.642764
																								0.63201
																								0.766901
																								0.670903
																								0.513363
																								0.485981
																								0.932767
																								0.999286
																								0.551313
																								0.851684
																								0.593407
																								0.678729
																								0.756351
																								0.644995
																								0.644022
																								0.589558
																								0.904074
																								0.998623
																								0.590032
																								0.879715
																								0.562809
																								0.7717
																								0.679501
																								0.600717
																								0.60813
																								0.910345
																								0.998534
																								0.580913
																								0.86681
																								0.784399
																								0.704198
																								0.540057
																								0.631459
																								0.918819
																								0.998703
																								0.587912
																								0.870681
																								0.722071
																								0.808964
																								0.741112
																								0.907143
																								0.997151
																								0.770945
																								0.882716
																								0.713989
																								0.566489
																								0.896825
																								0.998296
																								0.694422
																								0.870588
																								0.56519
																								0.943252
																								0.999213
																								0.50488
																								0.859028
																								0.921327
																								0.999029
																								0.594262
																								0.851882
																								1
																								0.929312
																								0.949782
																								0.999027
																								1
																								0.861901

## Sheet: Ath_psites_distmatrix
	16807317	17317660	17586839	17651370	17934214	18463617	18686298	19245862	19376835	19688752	19900291	20374526	20466843A	21175636	22060019	22325874A	22438062	22616989	22631563	23094866	23111157	23328941	23572148	23660473	23776212	23820729	24299221	25561503
16807317	0	1	1	1	1	0.984794	1	0.981343	0.981864	1	1	1	0.989907	0.994783	1	1	0.980424	1	0.988839	0.985832	0.996578	0.993798	0.99073	0.97145	0.983011	1	1	0.995579			1
17317660	1	0	1	0.989071	1	0.995754	1	0.989547	0.996339	1	1	0.982222	0.997419	0.994859	0.995726	1	0.996875	1	0.995726	0.996564	0.996627	0.995293	0.99734	0.996379	0.997693	1	1	0.996431			1
17586839	1	1	0	0.910569	1	0.993377	0.951613	0.965368	0.988579	0.986667	0.948718	0.946746	0.995104	0.993722	0.942529	0.959184	0.989744	1	0.997608	0.982737	0.993816	0.996685	0.996094	0.98787	0.993355	1	1	0.997787			1
17651370	1	0.989071	0.910569	0	1	0.983099	0.970803	0.956954	0.979218	0.993377	0.982609	0.91453	0.987454	0.983022	0.951613	0.984	0.980122	1	0.997976	0.98307	0.995037	0.993168	0.991738	0.982696	0.988024	1	1	0.991796			1
17934214	1	1	1	1	0	0.999254	1	1	0.999361	1	1	1	0.999242	0.999086	1	1	1	1	1	0.998745	1	0.999629	0.999396	1	0.999522	1	1	0.999895			0.984794
18463617	0.984794	0.995754	0.993377	0.983099	0.999254	0	0.992674	0.912982	0.831858	0.983871	0.998517	0.962343	0.5	0.893036	0.984364	0.99483	0.916809	0.999263	0.95339	0.850296	0.928696	0.854303	0.798191	0.795537	0.797828	1	1	0.907944			1
18686298	1	1	0.951613	0.970803	1	0.992674	0	0.966387	0.988629	0.9625	0.978723	0.960674	0.995116	0.995552	0.984043	0.964286	0.98472	1	0.995283	0.985366	0.99297	0.996694	0.996102	0.988696	0.992901	1	1	0.996943			0.981343
19245862	0.981343	0.989547	0.965368	0.956954	1	0.912982	0.966387	0	0.92814	0.938017	0.976959	0.92515	0.942857	0.941511	0.960114	0.968889	0.918768	0.991189	0.947368	0.887168	0.958169	0.957286	0.956135	0.909353	0.933272	1	1	0.982036			0.981864
19376835	0.981864	0.996339	0.988579	0.979218	0.999361	0.831858	0.988629	0.92814	0	0.984247	0.995541	0.9656	0.837711	0.891114	0.983452	0.989815	0.895065	0.993007	0.946659	0.845477	0.909054	0.854839	0.808162	0.744094	0.740702	1	1	0.888386			1
19688752	1	1	0.986667	0.993377	1	0.983871	0.9625	0.938017	0.984247	0	0.964912	0.951872	0.98565	0.983957	0.974619	0.904762	0.981605	1	0.981352	0.970696	0.99216	0.990427	0.990988	0.983471	0.987695	1	1	0.996524			1
19900291	1	1	0.948718	0.982609	1	0.998517	0.978723	0.976959	0.995541	0.964912	0	0.987421	0.997352	0.992707	0.962733	0.521739	0.991213	1	0.997506	0.99	0.998214	0.997407	0.997587	0.995427	0.996662	1	1	0.999367			1
20374526	1	0.982222	0.946746	0.91453	1	0.962343	0.960674	0.92515	0.9656	0.951872	0.987421	0	0.968935	0.973554	0.944444	0.963636	0.96807	1	0.981096	0.964951	0.983037	0.983923	0.98146	0.966619	0.977646	1	1	0.989612			0.989907
20466843A	0.989907	0.997419	0.995104	0.987454	0.999242	0.5	0.995116	0.942857	0.837711	0.98565	0.997352	0.968935	0	0.889286	0.989512	0.994331	0.914547	0.999247	0.963026	0.848475	0.924247	0.815456	0.69381	0.80382	0.75957	1	1	0.874117			0.994783
21175636	0.994783	0.994859	0.993722	0.983022	0.999086	0.893036	0.995552	0.941511	0.891114	0.983957	0.992707	0.973554	0.889286	0	0.980392	0.986364	0.947201	0.998198	0.948227	0.874926	0.929023	0.869591	0.875702	0.881585	0.86128	1	1	0.9446			1
22060019	1	0.995726	0.942529	0.951613	1	0.984364	0.984043	0.960114	0.983452	0.974619	0.962733	0.944444	0.989512	0.980392	0	0.958824	0.980085	1	0.996317	0.975216	0.991228	0.991864	0.992151	0.985417	0.990112	1	1	0.995726			1
22325874A	1	1	0.959184	0.984	1	0.99483	0.964286	0.968889	0.989815	0.904762	0.521739	0.963636	0.994331	0.986364	0.958824	0	0.986111	0.948718	0.995122	0.986369	0.995563	0.995192	0.99669	0.990114	0.995247	1	1	0.998208			0.980424
22438062	0.980424	0.996875	0.989744	0.980122	1	0.916809	0.98472	0.918768	0.895065	0.981605	0.991213	0.96807	0.914547	0.947201	0.980085	0.986111	0	1	0.964091	0.884141	0.957606	0.928971	0.908425	0.907602	0.912295	1	1	0.966766			1
22616989	1	1	1	1	1	0.999263	1	0.991189	0.993007	1	1	1	0.999247	0.998198	1	0.948718	1	0	1	1	0.998225	0.999631	0.999399	0.997731	0.999052	1	1	0.998524			0.988839
22631563	0.988839	0.995726	0.997608	0.997976	1	0.95339	0.995283	0.947368	0.946659	0.981352	0.997506	0.981096	0.963026	0.948227	0.996317	0.995122	0.964091	1	0	0.955066	0.97471	0.956007	0.963896	0.943302	0.952743	1	1	0.97974			0.985832
23094866	0.985832	0.996564	0.982737	0.98307	0.998745	0.850296	0.985366	0.887168	0.845477	0.970696	0.99	0.964951	0.848475	0.874926	0.975216	0.986369	0.884141	1	0.955066	0	0.926802	0.900472	0.853475	0.821088	0.804141	1	1	0.952604			0.996578
23111157	0.996578	0.996627	0.993816	0.995037	1	0.928696	0.99297	0.958169	0.909054	0.99216	0.998214	0.983037	0.924247	0.929023	0.991228	0.995563	0.957606	0.998225	0.97471	0.926802	0	0.919034	0.919883	0.910239	0.883932	1	1	0.945744			0.993798
23328941	0.993798	0.995293	0.996685	0.993168	0.999629	0.854303	0.996694	0.957286	0.854839	0.990427	0.997407	0.983923	0.815456	0.869591	0.991864	0.995192	0.928971	0.999631	0.956007	0.900472	0.919034	0	0.784992	0.846309	0.801752	1	1	0.882617			0.99073
23572148	0.99073	0.99734	0.996094	0.991738	0.999396	0.798191	0.996102	0.956135	0.808162	0.990988	0.997587	0.98146	0.69381	0.875702	0.992151	0.99669	0.908425	0.999399	0.963896	0.853475	0.919883	0.784992	0	0.799896	0.732348	1	1	0.851293			0.97145
23660473	0.97145	0.996379	0.98787	0.982696	1	0.795537	0.988696	0.909353	0.744094	0.983471	0.995427	0.966619	0.80382	0.881585	0.985417	0.990114	0.907602	0.997731	0.943302	0.821088	0.910239	0.846309	0.799896	0	0.629286	1	1	0.903193			0.983011
23776212	0.983011	0.997693	0.993355	0.988024	0.999522	0.797828	0.992901	0.933272	0.740702	0.987695	0.996662	0.977646	0.75957	0.86128	0.990112	0.995247	0.912295	0.999052	0.952743	0.804141	0.883932	0.801752	0.732348	0.629286	0	1	1	0.867267			1
23820729	1	1	1	1	1	1	1	1	1	1	1	1	1	1	1	1	1	1	1	1	1	1	1	1	1	0	1	1			1
24299221	1	1	1	1	1	1	1	1	1	1	1	1	1	1	1	1	1	1	1	1	1	1	1	1	1	1	0	0.999895			0.995579
25561503	0.995579	0.996431	0.997787	0.991796	0.999895	0.907944	0.996943	0.982036	0.888386	0.996524	0.999367	0.989612	0.874117	0.9446	0.995726	0.998208	0.966766	0.998524	0.97974	0.952604	0.945744	0.882617	0.851293	0.903193	0.867267	1	0.999895	0			1
																															0.989071
																															1
																															0.995754
	min_dist	0.5																													1
	average_dist	0.9625																													0.989547
																															0.996339
																															1
																															1
																															0.982222
																															0.997419
																															0.994859
																															0.995726
																															1
																															0.996875
																															1
																															0.995726
																															0.996564
																															0.996627
																															0.995293
																															0.99734
																															0.996379
																															0.997693
																															1
																															1
																															0.996431
																															0.910569
																															1
																															0.993377
																															0.951613
																															0.965368
																															0.988579
																															0.986667
																															0.948718
																															0.946746
																															0.995104
																															0.993722
																															0.942529
																															0.959184
																															0.989744
																															1
																															0.997608
																															0.982737
																															0.993816
																															0.996685
																															0.996094
																															0.98787
																															0.993355
																															1
																															1
																															0.997787
																															1
																															0.983099
																															0.970803
																															0.956954
																															0.979218
																															0.993377
																															0.982609
																															0.91453
																															0.987454
																															0.983022
																															0.951613
																															0.984
																															0.980122
																															1
																															0.997976
																															0.98307
																															0.995037
																															0.993168
																															0.991738
																															0.982696
																															0.988024
																															1
																															1
																															0.991796
																															0.999254
																															1
																															1
																															0.999361
																															1
																															1
																															1
																															0.999242
																															0.999086
																															1
																															1
																															1
																															1
																															1
																															0.998745
																															1
																															0.999629
																															0.999396
																															1
																															0.999522
																															1
																															1
																															0.999895
																															0.992674
																															0.912982
																															0.831858
																															0.983871
																															0.998517
																															0.962343
																															0.5
																															0.893036
																															0.984364
																															0.99483
																															0.916809
																															0.999263
																															0.95339
																															0.850296
																															0.928696
																															0.854303
																															0.798191
																															0.795537
																															0.797828
																															1
																															1
																															0.907944
																															0.966387
																															0.988629
																															0.9625
																															0.978723
																															0.960674
																															0.995116
																															0.995552
																															0.984043
																															0.964286
																															0.98472
																															1
																															0.995283
																															0.985366
																															0.99297
																															0.996694
																															0.996102
																															0.988696
																															0.992901
																															1
																															1
																															0.996943
																															0.92814
																															0.938017
																															0.976959
																															0.92515
																															0.942857
																															0.941511
																															0.960114
																															0.968889
																															0.918768
																															0.991189
																															0.947368
																															0.887168
																															0.958169
																															0.957286
																															0.956135
																															0.909353
																															0.933272
																															1
																															1
																															0.982036
																															0.984247
																															0.995541
																															0.9656
																															0.837711
																															0.891114
																															0.983452
																															0.989815
																															0.895065
																															0.993007
																															0.946659
																															0.845477
																															0.909054
																															0.854839
																															0.808162
																															0.744094
																															0.740702
																															1
																															1
																															0.888386
																															0.964912
																															0.951872
																															0.98565
																															0.983957
																															0.974619
																															0.904762
																															0.981605
																															1
																															0.981352
																															0.970696
																															0.99216
																															0.990427
																															0.990988
																															0.983471
																															0.987695
																															1
																															1
																															0.996524
																															0.987421
																															0.997352
																															0.992707
																															0.962733
																															0.521739
																															0.991213
																															1
																															0.997506
																															0.99
																															0.998214
																															0.997407
																															0.997587
																															0.995427
																															0.996662
																															1
																															1
																															0.999367
																															0.968935
																															0.973554
																															0.944444
																															0.963636
																															0.96807
																															1
																															0.981096
																															0.964951
																															0.983037
																															0.983923
																															0.98146
																															0.966619
																															0.977646
																															1
																															1
																															0.989612
																															0.889286
																															0.989512
																															0.994331
																															0.914547
																															0.999247
																															0.963026
																															0.848475
																															0.924247
																															0.815456
																															0.69381
																															0.80382
																															0.75957
																															1
																															1
																															0.874117
																															0.980392
																															0.986364
																															0.947201
																															0.998198
																															0.948227
																															0.874926
																															0.929023
																															0.869591
																															0.875702
																															0.881585
																															0.86128
																															1
																															1
																															0.9446
																															0.958824
																															0.980085
																															1
																															0.996317
																															0.975216
																															0.991228
																															0.991864
																															0.992151
																															0.985417
																															0.990112
																															1
																															1
																															0.995726
																															0.986111
																															0.948718
																															0.995122
																															0.986369
																															0.995563
																															0.995192
																															0.99669
																															0.990114
																															0.995247
																															1
																															1
																															0.998208
																															1
																															0.964091
																															0.884141
																															0.957606
																															0.928971
																															0.908425
																															0.907602
																															0.912295
																															1
																															1
																															0.966766
																															1
																															1
																															0.998225
																															0.999631
																															0.999399
																															0.997731
																															0.999052
																															1
																															1
																															0.998524
																															0.955066
																															0.97471
																															0.956007
																															0.963896
																															0.943302
																															0.952743
																															1
																															1
																															0.97974
																															0.926802
																															0.900472
																															0.853475
																															0.821088
																															0.804141
																															1
																															1
																															0.952604
																															0.919034
																															0.919883
																															0.910239
																															0.883932
																															1
																															1
																															0.945744
																															0.784992
																															0.846309
																															0.801752
																															1
																															1
																															0.882617
																															0.799896
																															0.732348
																															1
																															1
																															0.851293
																															0.629286
																															1
																															1
																															0.903193
																															1
																															1
																															0.867267
																															1
																															1
																															0.999895

## Sheet: Ath_proteins_distmatrix
	16807317	17317660	17586839	17651370	17934214	18463617	18686298	19245862	19376835	19688752	19900291	20374526	20466843A	21175636	22060019	22325874A	22438062	22616989	22631563	23094866	23111157	23328941	23572148	23660473	23776212	23820729	24299221	25561503
16807317	0	1	1	1	1	0.986585	1	0.975248	0.98567	1	1	1	0.989706	0.99256	1	1	0.98645	1	0.986532	0.985348	0.99051	0.989567	0.99141	0.982166	0.986766	1	1	0.99572			1
17317660	1	0	0.977011	0.945312	0.984127	0.980186	1	0.97551	0.982301	0.970874	0.986111	0.927711	0.985694	0.977305	0.965714	0.973333	0.985437	1	0.991228	0.98472	0.984109	0.982031	0.98675	0.98556	0.987231	1	1	0.988279			1
17586839	1	0.977011	0	0.837209	1	0.987952	0.909091	0.966507	0.977505	0.985714	0.944444	0.908397	0.990511	0.988201	0.918519	0.95	0.978667	1	0.996764	0.972628	0.99061	0.990446	0.989309	0.975919	0.986864	1	1	0.993581			1
17651370	1	0.945312	0.837209	0	1	0.967366	0.960784	0.930612	0.962302	0.973684	0.962963	0.833333	0.974156	0.973352	0.927374	0.952381	0.96875	1	0.997183	0.974747	0.984305	0.982184	0.979079	0.967352	0.978452	1	1	0.981823			1
17934214	1	0.984127	1	1	0	0.998771	1	1	0.998973	1	0.916667	1	0.998525	0.996965	1	0.9375	1	1	1	0.998138	0.998801	0.998388	0.998562	1	0.999172	1	1	0.999465			0.986585
18463617	0.986585	0.980186	0.987952	0.967366	0.998771	0	0.985612	0.848276	0.716954	0.964976	0.993895	0.922274	0.405147	0.779436	0.973568	0.990244	0.844862	0.997576	0.909453	0.768037	0.827635	0.725806	0.676276	0.715552	0.696774	0.99878	1	0.816905			1
18686298	1	1	0.909091	0.960784	1	0.985612	0	0.957746	0.973469	0.959459	0.926829	0.943262	0.988347	0.983847	0.965986	0.933333	0.979003	1	0.993631	0.971067	0.985948	0.987281	0.986477	0.973518	0.984439	1	1	0.991167			0.975248
19245862	0.975248	0.97551	0.966507	0.930612	1	0.848276	0.957746	0	0.87946	0.916279	0.963731	0.894928	0.887689	0.870839	0.952381	0.959184	0.864583	0.99005	0.914943	0.836276	0.913921	0.894045	0.898955	0.843862	0.884984	1	1	0.955283			0.98567
19376835	0.98567	0.982301	0.977505	0.962302	0.998973	0.716954	0.973469	0.87946	0	0.967513	0.991803	0.938596	0.70898	0.759878	0.972719	0.986667	0.817616	0.991828	0.900175	0.747718	0.790355	0.70979	0.641379	0.625392	0.626339	0.99898	0.995927	0.776883			1
19688752	1	0.970874	0.985714	0.973684	1	0.964976	0.959459	0.916279	0.967513	0	0.921569	0.926174	0.971345	0.963127	0.968354	0.886792	0.963731	1	0.955272	0.953069	0.975467	0.972822	0.975732	0.966165	0.97543	1	1	0.989305			1
19900291	1	0.986111	0.944444	0.962963	0.916667	0.993895	0.926829	0.963731	0.991803	0.921569	0	0.959016	0.994113	0.987915	0.96	0.375	0.98338	1	0.996587	0.987037	0.995238	0.992759	0.993539	0.991083	0.99422	1	1	0.997592			1
20374526	1	0.927711	0.908397	0.833333	1	0.922274	0.943262	0.894928	0.938596	0.926174	0.959016	0	0.939481	0.955526	0.912037	0.952	0.939326	1	0.968992	0.948387	0.961707	0.962538	0.96069	0.935943	0.957447	1	1	0.973621			0.989706
20466843A	0.989706	0.985694	0.990511	0.974156	0.998525	0.405147	0.988347	0.887689	0.70898	0.971345	0.994113	0.939481	0	0.783213	0.978532	0.99117	0.850235	0.997805	0.917437	0.768229	0.809032	0.659267	0.573728	0.702489	0.626474	0.999266	0.998537	0.73898			0.99256
21175636	0.99256	0.977305	0.988201	0.973352	0.996965	0.779436	0.983847	0.870839	0.759878	0.963127	0.987915	0.955526	0.783213	0	0.972259	0.983409	0.85181	0.997019	0.893067	0.776868	0.818686	0.728246	0.738462	0.746736	0.729748	1	1	0.86346			1
22060019	1	0.965714	0.918519	0.927374	1	0.973568	0.965986	0.952381	0.972719	0.968354	0.96	0.912037	0.978532	0.972259	0	0.953125	0.962882	1	0.98995	0.966877	0.98831	0.977444	0.97973	0.973774	0.982348	1	1	0.987923			1
22325874A	1	0.973333	0.95	0.952381	0.9375	0.990244	0.933333	0.959184	0.986667	0.886792	0.375	0.952	0.99117	0.983409	0.953125	0	0.977961	0.964286	0.993243	0.985267	0.991677	0.989541	0.992115	0.987277	0.99258	1	1	0.996254			0.98645
22438062	0.98645	0.985437	0.978667	0.96875	1	0.844862	0.979003	0.864583	0.817616	0.963731	0.98338	0.939326	0.850235	0.85181	0.962882	0.977961	0	1	0.907692	0.792963	0.872986	0.832602	0.815593	0.820539	0.83009	0.997245	0.997283	0.920032			1
22616989	1	1	1	1	1	0.997576	1	0.99005	0.991828	1	1	1	0.997805	0.997019	1	0.964286	1	0	1	1	0.996445	0.999203	0.998574	0.996212	0.998359	1	1	0.997058			0.986532
22631563	0.986532	0.991228	0.996764	0.997183	1	0.909453	0.993631	0.914943	0.900175	0.955272	0.996587	0.968992	0.917437	0.893067	0.98995	0.993243	0.907692	1	0	0.906542	0.934097	0.899639	0.902295	0.895119	0.904412	1	0.99661	0.950379			0.985348
23094866	0.985348	0.98472	0.972628	0.974747	0.998138	0.768037	0.971067	0.836276	0.747718	0.953069	0.987037	0.948387	0.768229	0.776868	0.966877	0.985267	0.792963	1	0.906542	0	0.853434	0.782042	0.735564	0.723837	0.713653	0.998158	0.998175	0.88634			0.99051
23111157	0.99051	0.984109	0.99061	0.984305	0.998801	0.827635	0.985948	0.913921	0.790355	0.975467	0.995238	0.961707	0.809032	0.818686	0.98831	0.991677	0.872986	0.996445	0.934097	0.853434	0	0.784291	0.782704	0.8	0.758369	0.99881	1	0.843877			0.989567
23328941	0.989567	0.982031	0.990446	0.982184	0.998388	0.725806	0.987281	0.894045	0.70979	0.972822	0.992759	0.962538	0.659267	0.728246	0.977444	0.989541	0.832602	0.999203	0.899639	0.782042	0.784291	0	0.603714	0.706334	0.621622	0.999199	0.998403	0.757614			0.99141
23572148	0.99141	0.98675	0.989309	0.979079	0.998562	0.676276	0.986477	0.898955	0.641379	0.975732	0.993539	0.96069	0.573728	0.738462	0.97973	0.992115	0.815593	0.998574	0.902295	0.735564	0.782704	0.603714	0	0.641651	0.546167	0.999285	0.997143	0.714071			0.982166
23660473	0.982166	0.98556	0.975919	0.967352	1	0.715552	0.973518	0.843862	0.625392	0.966165	0.991083	0.935943	0.702489	0.746736	0.973774	0.987277	0.820539	0.996212	0.895119	0.723837	0.8	0.706334	0.641651	0	0.532841	0.998731	0.997475	0.822778			0.986766
23776212	0.986766	0.987231	0.986864	0.978452	0.999172	0.696774	0.984439	0.884984	0.626339	0.97543	0.99422	0.957447	0.626474	0.729748	0.982348	0.99258	0.83009	0.998359	0.904412	0.713653	0.758369	0.621622	0.546167	0.532841	0	0.999176	0.998358	0.745431			1
23820729	1	1	1	1	1	0.99878	1	1	0.99898	1	1	1	0.999266	1	1	1	0.997245	1	1	0.998158	0.99881	0.999199	0.999285	0.998731	0.999176	0	1	0.999733			1
24299221	1	1	1	1	1	1	1	1	0.995927	1	1	1	0.998537	1	1	1	0.997283	1	0.99661	0.998175	1	0.998403	0.997143	0.997475	0.998358	1	0	0.997594			0.99572
25561503	0.99572	0.988279	0.993581	0.981823	0.999465	0.816905	0.991167	0.955283	0.776883	0.989305	0.997592	0.973621	0.73898	0.86346	0.987923	0.996254	0.920032	0.997058	0.950379	0.88634	0.843877	0.757614	0.714071	0.822778	0.745431	0.999733	0.997594	0			0.977011
																															0.945312
																															0.984127
																															0.980186
																															1
																															0.97551
	min_dist	0.375																													0.982301
	average_dist	0.9326																													0.970874
																															0.986111
																															0.927711
																															0.985694
																															0.977305
																															0.965714
																															0.973333
																															0.985437
																															1
																															0.991228
																															0.98472
																															0.984109
																															0.982031
																															0.98675
																															0.98556
																															0.987231
																															1
																															1
																															0.988279
																															0.837209
																															1
																															0.987952
																															0.909091
																															0.966507
																															0.977505
																															0.985714
																															0.944444
																															0.908397
																															0.990511
																															0.988201
																															0.918519
																															0.95
																															0.978667
																															1
																															0.996764
																															0.972628
																															0.99061
																															0.990446
																															0.989309
																															0.975919
																															0.986864
																															1
																															1
																															0.993581
																															1
																															0.967366
																															0.960784
																															0.930612
																															0.962302
																															0.973684
																															0.962963
																															0.833333
																															0.974156
																															0.973352
																															0.927374
																															0.952381
																															0.96875
																															1
																															0.997183
																															0.974747
																															0.984305
																															0.982184
																															0.979079
																															0.967352
																															0.978452
																															1
																															1
																															0.981823
																															0.998771
																															1
																															1
																															0.998973
																															1
																															0.916667
																															1
																															0.998525
																															0.996965
																															1
																															0.9375
																															1
																															1
																															1
																															0.998138
																															0.998801
																															0.998388
																															0.998562
																															1
																															0.999172
																															1
																															1
																															0.999465
																															0.985612
																															0.848276
																															0.716954
																															0.964976
																															0.993895
																															0.922274
																															0.405147
																															0.779436
																															0.973568
																															0.990244
																															0.844862
																															0.997576
																															0.909453
																															0.768037
																															0.827635
																															0.725806
																															0.676276
																															0.715552
																															0.696774
																															0.99878
																															1
																															0.816905
																															0.957746
																															0.973469
																															0.959459
																															0.926829
																															0.943262
																															0.988347
																															0.983847
																															0.965986
																															0.933333
																															0.979003
																															1
																															0.993631
																															0.971067
																															0.985948
																															0.987281
																															0.986477
																															0.973518
																															0.984439
																															1
																															1
																															0.991167
																															0.87946
																															0.916279
																															0.963731
																															0.894928
																															0.887689
																															0.870839
																															0.952381
																															0.959184
																															0.864583
																															0.99005
																															0.914943
																															0.836276
																															0.913921
																															0.894045
																															0.898955
																															0.843862
																															0.884984
																															1
																															1
																															0.955283
																															0.967513
																															0.991803
																															0.938596
																															0.70898
																															0.759878
																															0.972719
																															0.986667
																															0.817616
																															0.991828
																															0.900175
																															0.747718
																															0.790355
																															0.70979
																															0.641379
																															0.625392
																															0.626339
																															0.99898
																															0.995927
																															0.776883
																															0.921569
																															0.926174
																															0.971345
																															0.963127
																															0.968354
																															0.886792
																															0.963731
																															1
																															0.955272
																															0.953069
																															0.975467
																															0.972822
																															0.975732
																															0.966165
																															0.97543
																															1
																															1
																															0.989305
																															0.959016
																															0.994113
																															0.987915
																															0.96
																															0.375
																															0.98338
																															1
																															0.996587
																															0.987037
																															0.995238
																															0.992759
																															0.993539
																															0.991083
																															0.99422
																															1
																															1
																															0.997592
																															0.939481
																															0.955526
																															0.912037
																															0.952
																															0.939326
																															1
																															0.968992
																															0.948387
																															0.961707
																															0.962538
																															0.96069
																															0.935943
																															0.957447
																															1
																															1
																															0.973621
																															0.783213
																															0.978532
																															0.99117
																															0.850235
																															0.997805
																															0.917437
																															0.768229
																															0.809032
																															0.659267
																															0.573728
																															0.702489
																															0.626474
																															0.999266
																															0.998537
																															0.73898
																															0.972259
																															0.983409
																															0.85181
																															0.997019
																															0.893067
																															0.776868
																															0.818686
																															0.728246
																															0.738462
																															0.746736
																															0.729748
																															1
																															1
																															0.86346
																															0.953125
																															0.962882
																															1
																															0.98995
																															0.966877
																															0.98831
																															0.977444
																															0.97973
																															0.973774
																															0.982348
																															1
																															1
																															0.987923
																															0.977961
																															0.964286
																															0.993243
																															0.985267
																															0.991677
																															0.989541
																															0.992115
																															0.987277
																															0.99258
																															1
																															1
																															0.996254
																															1
																															0.907692
																															0.792963
																															0.872986
																															0.832602
																															0.815593
																															0.820539
																															0.83009
																															0.997245
																															0.997283
																															0.920032
																															1
																															1
																															0.996445
																															0.999203
																															0.998574
																															0.996212
																															0.998359
																															1
																															1
																															0.997058
																															0.906542
																															0.934097
																															0.899639
																															0.902295
																															0.895119
																															0.904412
																															1
																															0.99661
																															0.950379
																															0.853434
																															0.782042
																															0.735564
																															0.723837
																															0.713653
																															0.998158
																															0.998175
																															0.88634
																															0.784291
																															0.782704
																															0.8
																															0.758369
																															0.99881
																															1
																															0.843877
																															0.603714
																															0.706334
																															0.621622
																															0.999199
																															0.998403
																															0.757614
																															0.641651
																															0.546167
																															0.999285
																															0.997143
																															0.714071
																															0.532841
																															0.998731
																															0.997475
																															0.822778
																															0.999176
																															0.998358
																															0.745431
																															1
																															0.999733
																															0.997594

## Sheet: mouse_psites_distmatrix
	18034455	18522436	19131326	19674963	19854140	20222745	20438120	20469934	20531401	20688971	21659605	21788404	21917720	22006019	22078882	22322096	22345495	22357970	22499769	22705319	22807455	22843994	22871156	22942356	23352502	23567750	23597982	23882026	23926118	23970565	23984901	24224561	24453211	24560892	24925903	25159016	25168779	25177544	25263469	25338131	25367039	25777480
18034455	0	0.997354	0.991274	1	0.996311	0.990115	0.972763	0.99758	0.997844	0.993289	0.997612	0.996795	0.964441	0.998955	0.995684	0.976	0.980695	0.996403	0.943069	1	0.996867	1	0.99854	0.999236	0.995968	0.997147	1	0.996599	0.997006	0.993902	0.996746	0.995759	0.999321	0.991549	0.998459	0.997577	0.9959	0.956698	0.989305	0.998275	0.988686	0.996058			0.997354
18522436	0.997354	0	0.92638	0.953972	0.981468	0.957169	1	0.971453	0.961591	0.957806	0.973495	0.980193	0.972389	0.986036	0.971971	1	0.952131	1	1	0.967742	0.984564	1	0.974949	0.986119	0.984456	0.966956	0.972254	0.915152	0.970803	0.965147	0.986027	0.977396	0.986301	0.986711	0.955611	0.978323	0.941699	0.947214	0.984375	0.991592	0.977526	0.970165			0.991274
19131326	0.991274	0.92638	0	0.947905	0.963015	0.898403	0.992629	0.94671	0.923278	0.981735	0.937622	0.955908	0.945101	0.967495	0.922909	0.990476	0.903793	0.983254	0.967568	0.937603	0.971901	0.997354	0.945455	0.955383	0.974026	0.945058	0.988848	0.914454	0.954348	0.922309	0.9594	0.958496	0.945727	0.973523	0.924107	0.954391	0.889768	0.931235	0.988417	0.98068	0.942189	0.921522			1
19674963	1	0.953972	0.947905	0	0.899276	0.960461	1	0.903678	0.865953	0.983923	0.858245	0.903669	0.941671	0.932852	0.916491	0.998797	0.896649	0.998715	0.999414	0.971709	0.924406	1	0.928755	0.956459	0.992754	0.86605	0.983066	0.950028	0.986826	0.96611	0.944168	0.918349	0.947359	0.995092	0.928571	0.884776	0.844452	0.948744	0.992097	0.932748	0.937634	0.919242			0.996311
19854140	0.996311	0.981468	0.963015	0.899276	0	0.957006	0.997469	0.841902	0.805778	0.993327	0.81156	0.804679	0.930582	0.816867	0.876569	0.998055	0.840462	0.997295	0.994363	0.967321	0.876625	0.999456	0.919953	0.859759	0.995642	0.835561	0.992065	0.974681	0.99463	0.944521	0.887934	0.936513	0.854528	0.995548	0.950574	0.784379	0.846791	0.965653	0.990007	0.836323	0.820105	0.853726			0.990115
20222745	0.990115	0.957169	0.898403	0.960461	0.957006	0	0.981693	0.951448	0.923969	0.980932	0.94886	0.950358	0.959138	0.970647	0.939983	0.981982	0.923036	0.991228	0.988353	0.949153	0.976311	1	0.955203	0.964661	0.973747	0.958044	0.999109	0.927677	0.978218	0.915948	0.952185	0.959604	0.963497	0.988743	0.949645	0.95763	0.919738	0.949227	0.990975	0.980355	0.951129	0.941119			0.972763
20438120	0.972763	1	0.992629	1	0.997469	0.981693	0	0.999719	0.998141	0.992366	0.998509	0.995106	0.995084	0.999645	0.996281	0.971429	0.990991	0.972222	0.964	0.996988	0.999334	1	0.999471	0.999605	0.9875	0.998104	1	1	1	0.995413	0.998757	0.992063	0.999529	1	1	0.997113	0.996639	0.984848	0.995215	0.99934	0.99529	0.997918			0.99758
20469934	0.99758	0.971453	0.94671	0.903678	0.841902	0.951448	0.999719	0	0.831844	0.987042	0.80969	0.843073	0.906689	0.850154	0.884325	0.998639	0.86696	0.995222	0.997307	0.967365	0.870138	0.998581	0.849592	0.857124	0.992898	0.734005	0.993588	0.943735	0.984051	0.925984	0.83765	0.962002	0.850224	0.992834	0.937341	0.810992	0.834036	0.952344	0.98396	0.86368	0.819087	0.792854			0.997844
20531401	0.997844	0.961591	0.923278	0.865953	0.805778	0.923969	0.998141	0.831844	0	0.989862	0.811207	0.840272	0.899	0.884207	0.801761	0.996473	0.808158	0.996765	0.996972	0.952277	0.878951	0.999058	0.888889	0.867556	0.990094	0.803946	0.986047	0.94383	0.985421	0.909711	0.890592	0.907282	0.879439	0.991935	0.909464	0.829335	0.767286	0.9348	0.985702	0.902139	0.815432	0.844195			0.993289
20688971	0.993289	0.957806	0.981735	0.983923	0.993327	0.980932	0.992366	0.987042	0.989862	0	0.989811	0.994124	0.991491	0.99479	0.989411	1	0.989399	0.993151	0.996599	1	0.994407	1	0.987382	0.993695	1	0.987256	0.997525	0.951945	0.964286	0.994194	0.993204	0.992337	0.993189	0.995556	0.988745	0.993092	0.981605	0.988924	0.987654	0.996155	0.992864	0.993113			0.997612
21659605	0.997612	0.973495	0.937622	0.858245	0.81156	0.94886	0.998509	0.80969	0.811207	0.989811	0	0.785803	0.894582	0.805478	0.845994	0.995886	0.837648	0.996028	0.996169	0.962801	0.819326	0.998998	0.888528	0.82485	0.994741	0.753145	0.989914	0.956636	0.989401	0.923798	0.843568	0.920846	0.806301	0.99267	0.918428	0.763489	0.771146	0.942657	0.985305	0.820175	0.799515	0.771212			0.996795
21788404	0.996795	0.980193	0.955908	0.903669	0.804679	0.950358	0.995106	0.843073	0.840272	0.994124	0.785803	0	0.926402	0.817594	0.837653	0.996756	0.835456	0.997696	0.994059	0.963686	0.874204	0.998965	0.90712	0.833793	0.995606	0.809078	0.99052	0.97028	0.993156	0.915674	0.861862	0.92938	0.832125	0.994463	0.939192	0.783266	0.841408	0.961602	0.988155	0.854138	0.813547	0.826201			0.964441
21917720	0.964441	0.972389	0.945101	0.941671	0.930582	0.959138	0.995084	0.906689	0.899	0.991491	0.894582	0.926402	0	0.936756	0.934152	0.994922	0.922605	0.996748	0.988008	0.977575	0.814481	0.996686	0.930765	0.932145	0.994224	0.900309	0.98476	0.944149	0.989187	0.955286	0.93083	0.966605	0.933333	0.972984	0.789382	0.926677	0.901774	0.895934	0.995303	0.941019	0.915278	0.90272			0.998955
22006019	0.998955	0.986036	0.967495	0.932852	0.816867	0.970647	0.999645	0.850154	0.884207	0.99479	0.805478	0.817594	0.936756	0	0.876256	0.996958	0.891552	0.998462	0.998838	0.975115	0.854514	0.999406	0.924877	0.812207	0.997148	0.823805	0.993052	0.976807	0.992554	0.954656	0.867925	0.954373	0.81848	0.995062	0.951376	0.809616	0.874445	0.972006	0.990931	0.773903	0.825956	0.845956			0.995684
22078882	0.995684	0.971971	0.922909	0.916491	0.876569	0.939983	0.996281	0.884325	0.801761	0.989411	0.845994	0.837653	0.934152	0.876256	0	0.993375	0.810613	0.996307	0.995675	0.959618	0.904381	0.998117	0.904986	0.857646	0.992008	0.832421	0.986786	0.968023	0.988203	0.897893	0.889029	0.922673	0.871896	0.992848	0.931438	0.873122	0.826431	0.948738	0.986173	0.912478	0.831398	0.868084			0.976
22322096	0.976	1	0.990476	0.998797	0.998055	0.981982	0.971429	0.998639	0.996473	1	0.995886	0.996756	0.994922	0.996958	0.993375	0	0.993851	0.991266	0.970109	0.997788	0.996452	1	0.997506	0.996714	0.995	0.995264	1	0.996296	0.996503	0.993523	0.997301	0.992908	0.993785	1	0.997598	0.996612	0.994211	0.985975	0.990826	0.997912	0.995852	0.99633			0.980695
22345495	0.980695	0.952131	0.903793	0.896649	0.840462	0.923036	0.990991	0.86696	0.808158	0.989399	0.837648	0.835456	0.922605	0.891552	0.810613	0.993851	0	0.994662	0.974972	0.936772	0.912524	0.998177	0.909262	0.889167	0.985993	0.845498	0.982305	0.954119	0.987861	0.885075	0.893671	0.919817	0.875506	0.989749	0.9286	0.848695	0.780267	0.921066	0.978941	0.928211	0.80841	0.812218			0.996403
22357970	0.996403	1	0.983254	0.998715	0.997295	0.991228	0.972222	0.995222	0.996765	0.993151	0.996028	0.997696	0.996748	0.998462	0.996307	0.991266	0.994662	0	0.950192	0.997118	0.998804	1	0.997896	0.997437	1	0.995673	1	0.981352	0.994475	0.997015	0.998453	0.995127	0.996471	0.995098	0.9965	0.997506	0.994992	0.995122	1	0.997718	0.995306	0.995502			0.943069
22499769	0.943069	1	0.967568	0.999414	0.994363	0.988353	0.964	0.997307	0.996972	0.996599	0.996169	0.994059	0.988008	0.998838	0.995675	0.970109	0.974972	0.950192	0	0.99798	0.998435	1	0.997559	0.998852	0.991736	0.995317	1	1	1	0.992629	0.995848	0.991446	0.998866	1	0.998453	0.99495	0.995373	0.966262	0.978082	0.994926	0.97956	0.992404			1
22705319	1	0.967742	0.937603	0.971709	0.967321	0.949153	0.996988	0.967365	0.952277	1	0.962801	0.963686	0.977575	0.975115	0.959618	0.997788	0.936772	0.997118	0.99798	0	0.984678	1	0.967977	0.96952	0.987261	0.968283	0.996028	0.960568	0.974619	0.94451	0.983549	0.960166	0.963989	0.985748	0.961305	0.963273	0.950854	0.960396	0.988688	0.987063	0.966477	0.957638			0.996867
22807455	0.996867	0.984564	0.971901	0.924406	0.876625	0.976311	0.999334	0.870138	0.878951	0.994407	0.819326	0.874204	0.814481	0.854514	0.904381	0.996452	0.912524	0.998804	0.998435	0.984678	0	0.998394	0.929147	0.890675	0.997327	0.80787	0.985012	0.970866	0.993232	0.963557	0.899493	0.962489	0.905365	0.988435	0.889351	0.868798	0.882296	0.945452	0.994067	0.835146	0.881789	0.880417			1
22843994	1	1	0.997354	1	0.999456	1	1	0.998581	0.999058	1	0.998998	0.998965	0.996686	0.999406	0.998117	1	0.998177	1	1	1	0.998394	0	0.998923	0.999206	1	0.998635	1	0.997436	1	0.9984	0.998745	1	0.999289	0.993671	0.996354	0.999421	0.998862	0.996491	1	0.999278	0.998875	0.999299			0.99854
22871156	0.99854	0.974949	0.945455	0.928755	0.919953	0.955203	0.999471	0.849592	0.888889	0.987382	0.888528	0.90712	0.930765	0.924877	0.904986	0.997506	0.909262	0.997896	0.997559	0.967977	0.929147	0.998923	0	0.908759	0.994099	0.841872	0.994125	0.946267	0.975444	0.947617	0.922466	0.9631	0.908648	0.993404	0.929382	0.909388	0.898956	0.9551	0.990937	0.946014	0.915846	0.883909			0.999236
22942356	0.999236	0.986119	0.955383	0.956459	0.859759	0.964661	0.999605	0.857124	0.867556	0.993695	0.82485	0.833793	0.932145	0.812207	0.857646	0.996714	0.889167	0.997437	0.998852	0.96952	0.890675	0.999206	0.908759	0	0.996825	0.853404	0.993875	0.97102	0.989585	0.927851	0.89291	0.958992	0.73217	0.993962	0.939389	0.826092	0.884235	0.970089	0.990852	0.861365	0.806187	0.831823			0.995968
23352502	0.995968	0.984456	0.974026	0.992754	0.995642	0.973747	0.9875	0.992898	0.990094	1	0.994741	0.995606	0.994224	0.997148	0.992008	0.995	0.985993	1	0.991736	0.987261	0.997327	1	0.994099	0.996825	0	0.99509	0.997358	0.990074	1	0.985782	0.994673	0.99397	0.996922	1	0.994599	0.994582	0.985722	0.991424	0.994845	0.998256	0.994143	0.990868			0.997147
23567750	0.997147	0.966956	0.945058	0.86605	0.835561	0.958044	0.998104	0.734005	0.803946	0.987256	0.753145	0.809078	0.900309	0.823805	0.832421	0.995264	0.845498	0.995673	0.995317	0.968283	0.80787	0.998635	0.841872	0.853404	0.99509	0	0.987274	0.940232	0.983005	0.931795	0.844617	0.928555	0.85041	0.993899	0.914489	0.810045	0.794367	0.940821	0.986982	0.859184	0.831936	0.823241			1
23597982	1	0.972254	0.988848	0.983066	0.992065	0.999109	1	0.993588	0.986047	0.997525	0.989914	0.99052	0.98476	0.993052	0.986786	1	0.982305	1	1	0.996028	0.985012	1	0.994125	0.993875	0.997358	0.987274	0	0.997265	0.996437	0.993971	0.995106	0.992866	0.995107	0.993039	0.979131	0.990399	0.981015	0.976837	0.997743	0.994612	0.992381	0.989802			0.996599
23882026	0.996599	0.915152	0.914454	0.950028	0.974681	0.927677	1	0.943735	0.94383	0.951945	0.956636	0.97028	0.944149	0.976807	0.968023	0.996296	0.954119	0.981352	1	0.960568	0.970866	0.997436	0.946267	0.97102	0.990074	0.940232	0.997265	0	0.9329	0.959788	0.974277	0.975573	0.968215	0.978218	0.926362	0.970435	0.930808	0.950282	0.984848	0.984409	0.967118	0.955137			0.997006
23926118	0.997006	0.970803	0.954348	0.986826	0.99463	0.978218	1	0.984051	0.985421	0.964286	0.989401	0.993156	0.989187	0.992554	0.988203	0.996503	0.987861	0.994475	1	0.974619	0.993232	1	0.975444	0.989585	1	0.983005	0.996437	0.9329	0	0.97609	0.993891	0.990715	0.987585	0.968379	0.974425	0.992946	0.982514	0.981873	0.992832	0.99532	0.991133	0.984209			0.993902
23970565	0.993902	0.965147	0.922309	0.96611	0.944521	0.915948	0.995413	0.925984	0.909711	0.994194	0.923798	0.915674	0.955286	0.954656	0.897893	0.993523	0.885075	0.997015	0.992629	0.94451	0.963557	0.9984	0.947617	0.927851	0.985782	0.931795	0.993971	0.959788	0.97609	0	0.937377	0.963863	0.921801	0.986505	0.944514	0.935055	0.895256	0.948509	0.988189	0.969632	0.911466	0.89171			0.996746
23984901	0.996746	0.986027	0.9594	0.944168	0.887934	0.952185	0.998757	0.83765	0.890592	0.993204	0.843568	0.861862	0.93083	0.867925	0.889029	0.997301	0.893671	0.998453	0.995848	0.983549	0.899493	0.998745	0.922466	0.89291	0.994673	0.844617	0.995106	0.974277	0.993891	0.937377	0	0.962694	0.891693	0.995761	0.955615	0.883503	0.857342	0.964464	0.990318	0.881117	0.872202	0.850124			0.995759
24224561	0.995759	0.977396	0.958496	0.918349	0.936513	0.959604	0.992063	0.962002	0.907282	0.992337	0.920846	0.92938	0.966605	0.954373	0.922673	0.992908	0.919817	0.995127	0.991446	0.960166	0.962489	1	0.9631	0.958992	0.99397	0.928555	0.992866	0.975573	0.990715	0.963863	0.962694	0	0.957039	0.994565	0.94877	0.931509	0.9156	0.972335	0.99287	0.967308	0.939305	0.961549			0.999321
24453211	0.999321	0.986301	0.945727	0.947359	0.854528	0.963497	0.999529	0.850224	0.879439	0.993189	0.806301	0.832125	0.933333	0.81848	0.871896	0.993785	0.875506	0.996471	0.998866	0.963989	0.905365	0.999289	0.908648	0.73217	0.996922	0.85041	0.995107	0.968215	0.987585	0.921801	0.891693	0.957039	0	0.992347	0.944711	0.822775	0.86786	0.973241	0.987943	0.868857	0.78858	0.797713			0.991549
24560892	0.991549	0.986711	0.973523	0.995092	0.995548	0.988743	1	0.992834	0.991935	0.995556	0.99267	0.994463	0.972984	0.995062	0.992848	1	0.989749	0.995098	1	0.985748	0.988435	0.993671	0.993404	0.993962	1	0.993899	0.993039	0.978218	0.968379	0.986505	0.995761	0.994565	0.992347	0	0.954817	0.995455	0.988734	0.958146	0.993377	0.996889	0.993398	0.992227			0.998459
24925903	0.998459	0.955611	0.924107	0.928571	0.950574	0.949645	1	0.937341	0.909464	0.988745	0.918428	0.939192	0.789382	0.951376	0.931438	0.997598	0.9286	0.9965	0.998453	0.961305	0.889351	0.996354	0.929382	0.939389	0.994599	0.914489	0.979131	0.926362	0.974425	0.944514	0.955615	0.94877	0.944711	0.954817	0	0.946188	0.906806	0.882754	0.992724	0.965056	0.943093	0.926108			0.997577
25159016	0.997577	0.978323	0.954391	0.884776	0.784379	0.95763	0.997113	0.810992	0.829335	0.993092	0.763489	0.783266	0.926677	0.809616	0.873122	0.996612	0.848695	0.997506	0.99495	0.963273	0.868798	0.999421	0.909388	0.826092	0.994582	0.810045	0.990399	0.970435	0.992946	0.935055	0.883503	0.931509	0.822775	0.995455	0.946188	0	0.850724	0.964693	0.986679	0.827801	0.769872	0.806057			0.9959
25168779	0.9959	0.941699	0.889768	0.844452	0.846791	0.919738	0.996639	0.834036	0.767286	0.981605	0.771146	0.841408	0.901774	0.874445	0.826431	0.994211	0.780267	0.994992	0.995373	0.950854	0.882296	0.998862	0.898956	0.884235	0.985722	0.794367	0.981015	0.930808	0.982514	0.895256	0.857342	0.9156	0.86786	0.988734	0.906806	0.850724	0	0.923149	0.974152	0.904461	0.840376	0.784028			0.956698
25177544	0.956698	0.947214	0.931235	0.948744	0.965653	0.949227	0.984848	0.952344	0.9348	0.988924	0.942657	0.961602	0.895934	0.972006	0.948738	0.985975	0.921066	0.995122	0.966262	0.960396	0.945452	0.996491	0.9551	0.970089	0.991424	0.940821	0.976837	0.950282	0.981873	0.948509	0.964464	0.972335	0.973241	0.958146	0.882754	0.964693	0.923149	0	0.987288	0.979873	0.95822	0.941048			0.989305
25263469	0.989305	0.984375	0.988417	0.992097	0.990007	0.990975	0.995215	0.98396	0.985702	0.987654	0.985305	0.988155	0.995303	0.990931	0.986173	0.990826	0.978941	1	0.978082	0.988688	0.994067	1	0.990937	0.990852	0.994845	0.986982	0.997743	0.984848	0.992832	0.988189	0.990318	0.99287	0.987943	0.993377	0.992724	0.986679	0.974152	0.987288	0	0.992741	0.984527	0.986153			0.998275
25338131	0.998275	0.991592	0.98068	0.932748	0.836323	0.980355	0.99934	0.86368	0.902139	0.996155	0.820175	0.854138	0.941019	0.773903	0.912478	0.997912	0.928211	0.997718	0.994926	0.987063	0.835146	0.999278	0.946014	0.861365	0.998256	0.859184	0.994612	0.984409	0.99532	0.969632	0.881117	0.967308	0.868857	0.996889	0.965056	0.827801	0.904461	0.979873	0.992741	0	0.849298	0.86503			0.988686
25367039	0.988686	0.977526	0.942189	0.937634	0.820105	0.951129	0.99529	0.819087	0.815432	0.992864	0.799515	0.813547	0.915278	0.825956	0.831398	0.995852	0.80841	0.995306	0.97956	0.966477	0.881789	0.998875	0.915846	0.806187	0.994143	0.831936	0.992381	0.967118	0.991133	0.911466	0.872202	0.939305	0.78858	0.993398	0.943093	0.769872	0.840376	0.95822	0.984527	0.849298	0	0.785774			0.996058
25777480	0.996058	0.970165	0.921522	0.919242	0.853726	0.941119	0.997918	0.792854	0.844195	0.993113	0.771212	0.826201	0.90272	0.845956	0.868084	0.99633	0.812218	0.995502	0.992404	0.957638	0.880417	0.999299	0.883909	0.831823	0.990868	0.823241	0.989802	0.955137	0.984209	0.89171	0.850124	0.961549	0.797713	0.992227	0.926108	0.806057	0.784028	0.941048	0.986153	0.86503	0.785774	0			0.92638
																																													0.953972
																																													0.981468
																																													0.957169
																																													1
																																													0.971453
	min_dist	0.7322																																											0.961591
	average_dist	0.948																																											0.957806
																																													0.973495
																																													0.980193
																																													0.972389
																																													0.986036
																																													0.971971
																																													1
																																													0.952131
																																													1
																																													1
																																													0.967742
																																													0.984564
																																													1
																																													0.974949
																																													0.986119
																																													0.984456
																																													0.966956
																																													0.972254
																																													0.915152
																																													0.970803
																																													0.965147
																																													0.986027
																																													0.977396
																																													0.986301
																																													0.986711
																																													0.955611
																																													0.978323
																																													0.941699
																																													0.947214
																																													0.984375
																																													0.991592
																																													0.977526
																																													0.970165
																																													0.947905
																																													0.963015
																																													0.898403
																																													0.992629
																																													0.94671
																																													0.923278
																																													0.981735
																																													0.937622
																																													0.955908
																																													0.945101
																																													0.967495
																																													0.922909
																																													0.990476
																																													0.903793
																																													0.983254
																																													0.967568
																																													0.937603
																																													0.971901
																																													0.997354
																																													0.945455
																																													0.955383
																																													0.974026
																																													0.945058
																																													0.988848
																																													0.914454
																																													0.954348
																																													0.922309
																																													0.9594
																																													0.958496
																																													0.945727
																																													0.973523
																																													0.924107
																																													0.954391
																																													0.889768
																																													0.931235
																																													0.988417
																																													0.98068
																																													0.942189
																																													0.921522
																																													0.899276
																																													0.960461
																																													1
																																													0.903678
																																													0.865953
																																													0.983923
																																													0.858245
																																													0.903669
																																													0.941671
																																													0.932852
																																													0.916491
																																													0.998797
																																													0.896649
																																													0.998715
																																													0.999414
																																													0.971709
																																													0.924406
																																													1
																																													0.928755
																																													0.956459
																																													0.992754
																																													0.86605
																																													0.983066
																																													0.950028
																																													0.986826
																																													0.96611
																																													0.944168
																																													0.918349
																																													0.947359
																																													0.995092
																																													0.928571
																																													0.884776
																																													0.844452
																																													0.948744
																																													0.992097
																																													0.932748
																																													0.937634
																																													0.919242
																																													0.957006
																																													0.997469
																																													0.841902
																																													0.805778
																																													0.993327
																																													0.81156
																																													0.804679
																																													0.930582
																																													0.816867
																																													0.876569
																																													0.998055
																																													0.840462
																																													0.997295
																																													0.994363
																																													0.967321
																																													0.876625
																																													0.999456
																																													0.919953
																																													0.859759
																																													0.995642
																																													0.835561
																																													0.992065
																																													0.974681
																																													0.99463
																																													0.944521
																																													0.887934
																																													0.936513
																																													0.854528
																																													0.995548
																																													0.950574
																																													0.784379
																																													0.846791
																																													0.965653
																																													0.990007
																																													0.836323
																																													0.820105
																																													0.853726
																																													0.981693
																																													0.951448
																																													0.923969
																																													0.980932
																																													0.94886
																																													0.950358
																																													0.959138
																																													0.970647
																																													0.939983
																																													0.981982
																																													0.923036
																																													0.991228
																																													0.988353
																																													0.949153
																																													0.976311
																																													1
																																													0.955203
																																													0.964661
																																													0.973747
																																													0.958044
																																													0.999109
																																													0.927677
																																													0.978218
																																													0.915948
																																													0.952185
																																													0.959604
																																													0.963497
																																													0.988743
																																													0.949645
																																													0.95763
																																													0.919738
																																													0.949227
																																													0.990975
																																													0.980355
																																													0.951129
																																													0.941119
																																													0.999719
																																													0.998141
																																													0.992366
																																													0.998509
																																													0.995106
																																													0.995084
																																													0.999645
																																													0.996281
																																													0.971429
																																													0.990991
																																													0.972222
																																													0.964
																																													0.996988
																																													0.999334
																																													1
																																													0.999471
																																													0.999605
																																													0.9875
																																													0.998104
																																													1
																																													1
																																													1
																																													0.995413
																																													0.998757
																																													0.992063
																																													0.999529
																																													1
																																													1
																																													0.997113
																																													0.996639
																																													0.984848
																																													0.995215
																																													0.99934
																																													0.99529
																																													0.997918
																																													0.831844
																																													0.987042
																																													0.80969
																																													0.843073
																																													0.906689
																																													0.850154
																																													0.884325
																																													0.998639
																																													0.86696
																																													0.995222
																																													0.997307
																																													0.967365
																																													0.870138
																																													0.998581
																																													0.849592
																																													0.857124
																																													0.992898
																																													0.734005
																																													0.993588
																																													0.943735
																																													0.984051
																																													0.925984
																																													0.83765
																																													0.962002
																																													0.850224
																																													0.992834
																																													0.937341
																																													0.810992
																																													0.834036
																																													0.952344
																																													0.98396
																																													0.86368
																																													0.819087
																																													0.792854
																																													0.989862
																																													0.811207
																																													0.840272
																																													0.899
																																													0.884207
																																													0.801761
																																													0.996473
																																													0.808158
																																													0.996765
																																													0.996972
																																													0.952277
																																													0.878951
																																													0.999058
																																													0.888889
																																													0.867556
																																													0.990094
																																													0.803946
																																													0.986047
																																													0.94383
																																													0.985421
																																													0.909711
																																													0.890592
																																													0.907282
																																													0.879439
																																													0.991935
																																													0.909464
																																													0.829335
																																													0.767286
																																													0.9348
																																													0.985702
																																													0.902139
																																													0.815432
																																													0.844195
																																													0.989811
																																													0.994124
																																													0.991491
																																													0.99479
																																													0.989411
																																													1
																																													0.989399
																																													0.993151
																																													0.996599
																																													1
																																													0.994407
																																													1
																																													0.987382
																																													0.993695
																																													1
																																													0.987256
																																													0.997525
																																													0.951945
																																													0.964286
																																													0.994194
																																													0.993204
																																													0.992337
																																													0.993189
																																													0.995556
																																													0.988745
																																													0.993092
																																													0.981605
																																													0.988924
																																													0.987654
																																													0.996155
																																													0.992864
																																													0.993113
																																													0.785803
																																													0.894582
																																													0.805478
																																													0.845994
																																													0.995886
																																													0.837648
																																													0.996028
																																													0.996169
																																													0.962801
																																													0.819326
																																													0.998998
																																													0.888528
																																													0.82485
																																													0.994741
																																													0.753145
																																													0.989914
																																													0.956636
																																													0.989401
																																													0.923798
																																													0.843568
																																													0.920846
																																													0.806301
																																													0.99267
																																													0.918428
																																													0.763489
																																													0.771146
																																													0.942657
																																													0.985305
																																													0.820175
																																													0.799515
																																													0.771212
																																													0.926402
																																													0.817594
																																													0.837653
																																													0.996756
																																													0.835456
																																													0.997696
																																													0.994059
																																													0.963686
																																													0.874204
																																													0.998965
																																													0.90712
																																													0.833793
																																													0.995606
																																													0.809078
																																													0.99052
																																													0.97028
																																													0.993156
																																													0.915674
																																													0.861862
																																													0.92938
																																													0.832125
																																													0.994463
																																													0.939192
																																													0.783266
																																													0.841408
																																													0.961602
																																													0.988155
																																													0.854138
																																													0.813547
																																													0.826201
																																													0.936756
																																													0.934152
																																													0.994922
																																													0.922605
																																													0.996748
																																													0.988008
																																													0.977575
																																													0.814481
																																													0.996686
																																													0.930765
																																													0.932145
																																													0.994224
																																													0.900309
																																													0.98476
																																													0.944149
																																													0.989187
																																													0.955286
																																													0.93083
																																													0.966605
																																													0.933333
																																													0.972984
																																													0.789382
																																													0.926677
																																													0.901774
																																													0.895934
																																													0.995303
																																													0.941019
																																													0.915278
																																													0.90272
																																													0.876256
																																													0.996958
																																													0.891552
																																													0.998462
																																													0.998838
																																													0.975115
																																													0.854514
																																													0.999406
																																													0.924877
																																													0.812207
																																													0.997148
																																													0.823805
																																													0.993052
																																													0.976807
																																													0.992554
																																													0.954656
																																													0.867925
																																													0.954373
																																													0.81848
																																													0.995062
																																													0.951376
																																													0.809616
																																													0.874445
																																													0.972006
																																													0.990931
																																													0.773903
																																													0.825956
																																													0.845956
																																													0.993375
																																													0.810613
																																													0.996307
																																													0.995675
																																													0.959618
																																													0.904381
																																													0.998117
																																													0.904986
																																													0.857646
																																													0.992008
																																													0.832421
																																													0.986786
																																													0.968023
																																													0.988203
																																													0.897893
																																													0.889029
																																													0.922673
																																													0.871896
																																													0.992848
																																													0.931438
																																													0.873122
																																													0.826431
																																													0.948738
																																													0.986173
																																													0.912478
																																													0.831398
																																													0.868084
																																													0.993851
																																													0.991266
																																													0.970109
																																													0.997788
																																													0.996452
																																													1
																																													0.997506
																																													0.996714
																																													0.995
																																													0.995264
																																													1
																																													0.996296
																																													0.996503
																																													0.993523
																																													0.997301
																																													0.992908
																																													0.993785
																																													1
																																													0.997598
																																													0.996612
																																													0.994211
																																													0.985975
																																													0.990826
																																													0.997912
																																													0.995852
																																													0.99633
																																													0.994662
																																													0.974972
																																													0.936772
																																													0.912524
																																													0.998177
																																													0.909262
																																													0.889167
																																													0.985993
																																													0.845498
																																													0.982305
																																													0.954119
																																													0.987861
																																													0.885075
																																													0.893671
																																													0.919817
																																													0.875506
																																													0.989749
																																													0.9286
																																													0.848695
																																													0.780267
																																													0.921066
																																													0.978941
																																													0.928211
																																													0.80841
																																													0.812218
																																													0.950192
																																													0.997118
																																													0.998804
																																													1
																																													0.997896
																																													0.997437
																																													1
																																													0.995673
																																													1
																																													0.981352
																																													0.994475
																																													0.997015
																																													0.998453
																																													0.995127
																																													0.996471
																																													0.995098
																																													0.9965
																																													0.997506
																																													0.994992
																																													0.995122
																																													1
																																													0.997718
																																													0.995306
																																													0.995502
																																													0.99798
																																													0.998435
																																													1
																																													0.997559
																																													0.998852
																																													0.991736
																																													0.995317
																																													1
																																													1
																																													1
																																													0.992629
																																													0.995848
																																													0.991446
																																													0.998866
																																													1
																																													0.998453
																																													0.99495
																																													0.995373
																																													0.966262
																																													0.978082
																																													0.994926
																																													0.97956
																																													0.992404
																																													0.984678
																																													1
																																													0.967977
																																													0.96952
																																													0.987261
																																													0.968283
																																													0.996028
																																													0.960568
																																													0.974619
																																													0.94451
																																													0.983549
																																													0.960166
																																													0.963989
																																													0.985748
																																													0.961305
																																													0.963273
																																													0.950854
																																													0.960396
																																													0.988688
																																													0.987063
																																													0.966477
																																													0.957638
																																													0.998394
																																													0.929147
																																													0.890675
																																													0.997327
																																													0.80787
																																													0.985012
																																													0.970866
																																													0.993232
																																													0.963557
																																													0.899493
																																													0.962489
																																													0.905365
																																													0.988435
																																													0.889351
																																													0.868798
																																													0.882296
																																													0.945452
																																													0.994067
																																													0.835146
																																													0.881789
																																													0.880417
																																													0.998923
																																													0.999206
																																													1
																																													0.998635
																																													1
																																													0.997436
																																													1
																																													0.9984
																																													0.998745
																																													1
																																													0.999289
																																													0.993671
																																													0.996354
																																													0.999421
																																													0.998862
																																													0.996491
																																													1
																																													0.999278
																																													0.998875
																																													0.999299
																																													0.908759
																																													0.994099
																																													0.841872
																																													0.994125
																																													0.946267
																																													0.975444
																																													0.947617
																																													0.922466
																																													0.9631
																																													0.908648
																																													0.993404
																																													0.929382
																																													0.909388
																																													0.898956
																																													0.9551
																																													0.990937
																																													0.946014
																																													0.915846
																																													0.883909
																																													0.996825
																																													0.853404
																																													0.993875
																																													0.97102
																																													0.989585
																																													0.927851
																																													0.89291
																																													0.958992
																																													0.73217
																																													0.993962
																																													0.939389
																																													0.826092
																																													0.884235
																																													0.970089
																																													0.990852
																																													0.861365
																																													0.806187
																																													0.831823
																																													0.99509
																																													0.997358
																																													0.990074
																																													1
																																													0.985782
																																													0.994673
																																													0.99397
																																													0.996922
																																													1
																																													0.994599
																																													0.994582
																																													0.985722
																																													0.991424
																																													0.994845
																																													0.998256
																																													0.994143
																																													0.990868
																																													0.987274
																																													0.940232
																																													0.983005
																																													0.931795
																																													0.844617
																																													0.928555
																																													0.85041
																																													0.993899
																																													0.914489
																																													0.810045
																																													0.794367
																																													0.940821
																																													0.986982
																																													0.859184
																																													0.831936
																																													0.823241
																																													0.997265
																																													0.996437
																																													0.993971
																																													0.995106
																																													0.992866
																																													0.995107
																																													0.993039
																																													0.979131
																																													0.990399
																																													0.981015
																																													0.976837
																																													0.997743
																																													0.994612
																																													0.992381
																																													0.989802
																																													0.9329
																																													0.959788
																																													0.974277
																																													0.975573
																																													0.968215
																																													0.978218
																																													0.926362
																																													0.970435
																																													0.930808
																																													0.950282
																																													0.984848
																																													0.984409
																																													0.967118
																																													0.955137
																																													0.97609
																																													0.993891
																																													0.990715
																																													0.987585
																																													0.968379
																																													0.974425
																																													0.992946
																																													0.982514
																																													0.981873
																																													0.992832
																																													0.99532
																																													0.991133
																																													0.984209
																																													0.937377
																																													0.963863
																																													0.921801
																																													0.986505
																																													0.944514
																																													0.935055
																																													0.895256
																																													0.948509
																																													0.988189
																																													0.969632
																																													0.911466
																																													0.89171
																																													0.962694
																																													0.891693
																																													0.995761
																																													0.955615
																																													0.883503
																																													0.857342
																																													0.964464
																																													0.990318
																																													0.881117
																																													0.872202
																																													0.850124
																																													0.957039
																																													0.994565
																																													0.94877
																																													0.931509
																																													0.9156
																																													0.972335
																																													0.99287
																																													0.967308
																																													0.939305
																																													0.961549
																																													0.992347
																																													0.944711
																																													0.822775
																																													0.86786
																																													0.973241
																																													0.987943
																																													0.868857
																																													0.78858
																																													0.797713
																																													0.954817
																																													0.995455
																																													0.988734
																																													0.958146
																																													0.993377
																																													0.996889
																																													0.993398
																																													0.992227
																																													0.946188
																																													0.906806
																																													0.882754
																																													0.992724
																																													0.965056
																																													0.943093
																																													0.926108
																																													0.850724
																																													0.964693
																																													0.986679
																																													0.827801
																																													0.769872
																																													0.806057
																																													0.923149
																																													0.974152
																																													0.904461
																																													0.840376
																																													0.784028
																																													0.987288
																																													0.979873
																																													0.95822
																																													0.941048
																																													0.992741
																																													0.984527
																																													0.986153
																																													0.849298
																																													0.86503
																																													0.785774

## Sheet: mouse_proteins_distmatrix
	18034455	18522436	19131326	19674963	19854140	20222745	20438120	20469934	20531401	20688971	21659605	21788404	21917720	22006019	22078882	22322096	22345495	22357970	22499769	22705319	22807455	22843994	22871156	22942356	23352502	23567750	23597982	23882026	23926118	23970565	23984901	24224561	24453211	24560892	24925903	25159016	25168779	25177544	25263469	25338131	25367039	25777480
18034455	0	0.969957	0.960494	0.980792	0.973084	0.966102	0.945946	0.968074	0.969109	0.97561	0.971429	0.974595	0.901865	0.979043	0.967791	0.968468	0.952716	0.956757	0.876404	0.99422	0.95572	0.982659	0.965841	0.976019	0.994624	0.968842	0.986079	0.953488	0.988235	0.970346	0.966887	0.979798	0.975286	0.947598	0.929825	0.978272	0.973054	0.87965	0.958801	0.977745	0.965081	0.972259			0.969957
18522436	0.969957	0	0.876667	0.936022	0.962756	0.904153	1	0.959475	0.94347	0.941176	0.959108	0.969301	0.955592	0.976568	0.960461	1	0.949506	1	0.971429	0.931174	0.971178	0.989011	0.948694	0.967271	0.94898	0.953634	0.961765	0.873684	0.90566	0.947471	0.970339	0.947635	0.960772	0.939189	0.928926	0.968051	0.935811	0.921914	0.978947	0.982107	0.966263	0.96265			0.960494
19131326	0.960494	0.876667	0	0.849148	0.887688	0.817156	0.989619	0.889751	0.834101	0.959322	0.855474	0.895903	0.880401	0.916009	0.857482	0.974843	0.83521	0.971631	0.929919	0.884712	0.913722	0.99262	0.870466	0.888446	0.959707	0.87682	0.963107	0.829837	0.887147	0.841091	0.90633	0.869198	0.858323	0.950311	0.850208	0.892316	0.789247	0.857411	0.937677	0.937655	0.88785	0.855263			0.980792
19674963	0.980792	0.936022	0.849148	0	0.765566	0.881316	0.997214	0.793052	0.759707	0.976323	0.732558	0.798015	0.853569	0.828008	0.815823	0.990629	0.802752	0.991573	0.970037	0.901887	0.814815	0.992816	0.820652	0.81303	0.981402	0.763429	0.95207	0.891538	0.951807	0.871443	0.83531	0.79922	0.784817	0.977303	0.854148	0.790024	0.725185	0.900318	0.959845	0.848225	0.821101	0.773718			0.973084
19854140	0.973084	0.962756	0.887688	0.765566	0	0.874621	0.988806	0.630283	0.606434	0.98201	0.579369	0.528736	0.80318	0.611164	0.641389	0.98533	0.61435	0.988792	0.9678	0.897086	0.694454	0.996879	0.762529	0.581543	0.984306	0.625971	0.962798	0.925688	0.973252	0.801865	0.668591	0.780376	0.576818	0.978619	0.860379	0.569594	0.66811	0.904735	0.9541	0.658939	0.548037	0.628558			0.966102
20222745	0.966102	0.904153	0.817156	0.881316	0.874621	0	0.975945	0.901039	0.845595	0.97377	0.883373	0.889506	0.911875	0.919672	0.876744	0.935897	0.856	0.97931	0.966667	0.9	0.923202	0.99278	0.899497	0.900246	0.937729	0.893325	0.973384	0.868597	0.944444	0.848101	0.90437	0.870293	0.881514	0.954407	0.898417	0.88976	0.841351	0.901786	0.964674	0.939851	0.891641	0.875254			0.945946
20438120	0.945946	1	0.989619	0.997214	0.988806	0.975945	0	0.99548	0.9893	0.9875	0.993846	0.987979	0.990107	0.997128	0.987521	0.958333	0.979866	0.915254	0.944444	0.995413	0.99668	1	0.995357	0.992466	0.982456	0.991935	0.993464	1	0.992188	0.987755	0.992573	0.982394	0.994238	0.990991	0.998339	0.9904	0.991031	0.975936	0.986395	0.996283	0.988918	0.994362			0.968074
20469934	0.968074	0.959475	0.889751	0.793052	0.630283	0.901039	0.99548	0	0.675494	0.98125	0.62659	0.666667	0.78536	0.654122	0.701684	0.987144	0.739673	0.989761	0.967654	0.926029	0.670743	0.995431	0.672684	0.633591	0.986835	0.500225	0.962506	0.902264	0.962817	0.839727	0.627518	0.850402	0.657809	0.977005	0.859606	0.650318	0.70629	0.896207	0.95859	0.673037	0.635064	0.667657			0.969109
20531401	0.969109	0.94347	0.834101	0.759707	0.606434	0.845595	0.9893	0.675494	0	0.981643	0.658436	0.677124	0.781596	0.753062	0.613046	0.984863	0.681818	0.987305	0.966576	0.88806	0.723749	0.994083	0.73849	0.656292	0.978196	0.657364	0.960227	0.886809	0.958412	0.775833	0.740351	0.764143	0.677067	0.966667	0.816817	0.665114	0.641769	0.87188	0.948454	0.78324	0.627553	0.702703			0.97561
20688971	0.97561	0.941176	0.959322	0.976323	0.98201	0.97377	0.9875	0.98125	0.981643	0	0.982737	0.989229	0.981101	0.987018	0.984336	1	0.985777	0.974026	0.983607	0.995708	0.98625	1	0.978585	0.984422	1	0.9801	0.996894	0.937956	0.956522	0.990119	0.985692	0.986325	0.983333	0.992063	0.978512	0.985106	0.974215	0.984694	0.981366	0.989563	0.985286	0.98878			0.971429
21659605	0.971429	0.959108	0.855474	0.732558	0.579369	0.883373	0.993846	0.62659	0.658436	0.982737	0	0.589603	0.780977	0.589851	0.670167	0.983557	0.694897	0.987601	0.961194	0.90709	0.643416	0.995649	0.72241	0.560209	0.986293	0.592331	0.96241	0.902439	0.960196	0.807737	0.641066	0.797872	0.540892	0.975	0.840363	0.594397	0.601925	0.881375	0.945365	0.640213	0.609338	0.547746			0.974595
21788404	0.974595	0.969301	0.895903	0.798015	0.528736	0.889506	0.987979	0.666667	0.677124	0.989229	0.589603	0	0.825913	0.606324	0.662849	0.984789	0.667686	0.992584	0.971444	0.909762	0.700725	0.997708	0.763766	0.577675	0.987342	0.644254	0.96124	0.930811	0.975378	0.802832	0.667283	0.800631	0.594072	0.980326	0.874512	0.600078	0.702891	0.916883	0.958943	0.659911	0.595497	0.639565			0.901865
21917720	0.901865	0.955592	0.880401	0.853569	0.80318	0.911875	0.990107	0.78536	0.781596	0.981101	0.780977	0.825913	0	0.819295	0.819672	0.978913	0.843663	0.990091	0.958496	0.948092	0.628977	0.98995	0.81051	0.793826	0.984987	0.777875	0.952891	0.894453	0.96129	0.885522	0.811966	0.880077	0.804729	0.950454	0.685075	0.821166	0.812572	0.803724	0.975724	0.823928	0.803036	0.803885			0.979043
22006019	0.979043	0.976568	0.916009	0.828008	0.611164	0.919672	0.997128	0.654122	0.753062	0.987018	0.589851	0.606324	0.819295	0	0.714565	0.984925	0.769023	0.992785	0.974168	0.936485	0.658498	0.997471	0.78158	0.565455	0.990945	0.658552	0.964529	0.938516	0.974883	0.864789	0.641914	0.851286	0.597847	0.982808	0.885953	0.625112	0.749828	0.926501	0.965108	0.505841	0.603308	0.652724			0.967791
22078882	0.967791	0.960461	0.857482	0.815823	0.641389	0.876744	0.987521	0.701684	0.613046	0.984336	0.670167	0.662849	0.819672	0.714565	0	0.978776	0.675016	0.984962	0.967994	0.907496	0.738869	0.994966	0.758065	0.615351	0.983179	0.670498	0.959344	0.91812	0.963563	0.781805	0.724383	0.79344	0.653808	0.974838	0.867657	0.67537	0.701899	0.89957	0.943948	0.75788	0.622811	0.705173			0.968468
22322096	0.968468	1	0.974843	0.990629	0.98533	0.935897	0.958333	0.987144	0.984863	1	0.983557	0.984789	0.978913	0.984925	0.978776	0	0.984979	0.968421	0.954082	0.988	0.983416	1	0.985455	0.98051	0.989011	0.981584	0.994118	0.966667	0.974843	0.984674	0.984769	0.983389	0.978358	0.993103	0.982428	0.986323	0.980349	0.965261	0.983333	0.987608	0.984375	0.983299			0.952716
22345495	0.952716	0.949506	0.83521	0.802752	0.61435	0.856	0.979866	0.739673	0.681818	0.985777	0.694897	0.667686	0.843663	0.769023	0.675016	0.984979	0	0.986637	0.950464	0.869427	0.799559	0.996629	0.788945	0.712415	0.973893	0.721014	0.966876	0.920115	0.964968	0.773309	0.75284	0.781865	0.679235	0.969892	0.866197	0.711059	0.680272	0.877626	0.935829	0.809385	0.666345	0.697421			0.956757
22357970	0.956757	1	0.971631	0.991573	0.988792	0.97931	0.915254	0.989761	0.987305	0.974026	0.987601	0.992584	0.990091	0.992785	0.984962	0.968421	0.986637	0	0.888158	0.990698	0.992494	1	0.986867	0.98839	0.981818	0.988155	0.993421	0.973783	0.984	0.991837	0.99042	0.989474	0.988395	0.990826	0.988215	0.991467	0.987599	0.973046	0.979167	0.993537	0.988906	0.988644			0.876404
22499769	0.876404	0.971429	0.929919	0.970037	0.9678	0.966667	0.944444	0.967654	0.966576	0.983607	0.961194	0.971444	0.958496	0.974168	0.967994	0.954082	0.950464	0.888158	0	0.984326	0.9773	1	0.964223	0.967221	0.987578	0.963451	0.992683	0.959016	0.950673	0.962003	0.961658	0.972932	0.962871	0.990698	0.975398	0.973806	0.956386	0.932166	0.937238	0.971032	0.956095	0.961356			0.99422
22705319	0.99422	0.931174	0.884712	0.901887	0.897086	0.9	0.995413	0.926029	0.88806	0.995708	0.90709	0.909762	0.948092	0.936485	0.907496	0.988	0.869427	0.990698	0.984326	0	0.951468	1	0.923278	0.921039	0.950249	0.927624	0.959368	0.945946	0.94382	0.88488	0.941723	0.875385	0.904701	0.968872	0.930693	0.911123	0.876201	0.919355	0.929078	0.956824	0.919582	0.905817			0.95572
22807455	0.95572	0.971178	0.913722	0.814815	0.694454	0.923202	0.99668	0.670743	0.723749	0.98625	0.643416	0.700725	0.628977	0.658498	0.738869	0.983416	0.799559	0.992494	0.9773	0.951468	0	0.994973	0.767408	0.658664	0.990787	0.622445	0.953991	0.920739	0.970539	0.876972	0.701192	0.869162	0.701423	0.968606	0.78545	0.707369	0.751152	0.874486	0.969085	0.650864	0.693603	0.702712			0.982659
22843994	0.982659	0.989011	0.99262	0.992816	0.996879	0.99278	1	0.995431	0.994083	1	0.995649	0.997708	0.98995	0.997471	0.994966	1	0.996629	1	1	1	0.994973	0	0.993371	0.995958	1	0.994994	0.996528	0.996094	0.990826	0.995789	0.996263	0.994604	0.998063	0.966667	0.987868	0.996788	0.994292	0.980392	1	0.997264	0.996296	0.996436			0.965841
22871156	0.965841	0.948694	0.870466	0.820652	0.762529	0.899497	0.995357	0.672684	0.73849	0.978585	0.72241	0.763766	0.81051	0.78158	0.758065	0.985455	0.788945	0.986867	0.964223	0.923278	0.767408	0.993371	0	0.733445	0.985836	0.653238	0.961569	0.890987	0.945672	0.851936	0.760629	0.860615	0.734963	0.967033	0.836925	0.768417	0.761474	0.887033	0.957961	0.815845	0.768585	0.747822			0.976019
22942356	0.976019	0.967271	0.888446	0.81303	0.581543	0.900246	0.992466	0.633591	0.656292	0.984422	0.560209	0.577675	0.793826	0.565455	0.615351	0.98051	0.712415	0.98839	0.967221	0.921039	0.658664	0.995958	0.733445	0	0.988354	0.640869	0.9631	0.923226	0.966533	0.805882	0.656283	0.831555	0.48729	0.977069	0.85913	0.585609	0.697845	0.909901	0.956022	0.601867	0.52712	0.595327			0.994624
23352502	0.994624	0.94898	0.959707	0.981402	0.984306	0.937729	0.982456	0.986835	0.978196	1	0.986293	0.987342	0.984987	0.990945	0.983179	0.989011	0.973893	0.981818	0.987578	0.950249	0.990787	1	0.985836	0.988354	0	0.986207	0.989899	0.969231	0.965812	0.97479	0.990928	0.980322	0.985065	0.980392	0.982906	0.987648	0.97235	0.978202	0.978261	0.993778	0.987798	0.982796			0.968842
23567750	0.968842	0.953634	0.87682	0.763429	0.625971	0.893325	0.991935	0.500225	0.657364	0.9801	0.592331	0.644254	0.777875	0.658552	0.670498	0.981584	0.721014	0.988155	0.963451	0.927624	0.622445	0.994994	0.653238	0.640869	0.986207	0	0.965078	0.892577	0.959951	0.82906	0.63482	0.81541	0.652604	0.976103	0.835129	0.660458	0.680086	0.890286	0.957265	0.694742	0.652579	0.671708			0.986079
23597982	0.986079	0.961765	0.963107	0.95207	0.962798	0.973384	0.993464	0.962506	0.960227	0.996894	0.96241	0.96124	0.952891	0.964529	0.959344	0.994118	0.966876	0.993421	0.992683	0.959368	0.953991	0.996528	0.961569	0.9631	0.989899	0.965078	0	0.968127	0.975138	0.964937	0.962694	0.969849	0.962221	0.943284	0.929024	0.968599	0.954212	0.929795	0.981771	0.965791	0.968944	0.960772			0.953488
23882026	0.953488	0.873684	0.829837	0.891538	0.925688	0.868597	1	0.902264	0.886809	0.937956	0.902439	0.930811	0.894453	0.938516	0.91812	0.966667	0.920115	0.973783	0.959016	0.945946	0.920739	0.996094	0.890987	0.923226	0.969231	0.892577	0.968127	0	0.839041	0.920489	0.931069	0.914601	0.916667	0.937294	0.864525	0.931402	0.873096	0.907919	0.95942	0.952041	0.928967	0.913736			0.988235
23926118	0.988235	0.90566	0.887147	0.951807	0.973252	0.944444	0.992188	0.962817	0.958412	0.956522	0.960196	0.975378	0.96129	0.974883	0.963563	0.974843	0.964968	0.984	0.950673	0.94382	0.970539	0.990826	0.945672	0.966533	0.965812	0.959951	0.975138	0.839041	0	0.945283	0.971698	0.966129	0.963198	0.939394	0.93949	0.975916	0.946389	0.953052	0.950495	0.981179	0.97408	0.95877			0.970346
23970565	0.970346	0.947471	0.841091	0.871443	0.801865	0.848101	0.987755	0.839727	0.775833	0.990119	0.807737	0.802832	0.885522	0.864789	0.781805	0.984674	0.773309	0.991837	0.962003	0.88488	0.876972	0.995789	0.851936	0.805882	0.97479	0.82906	0.964937	0.920489	0.945283	0	0.838983	0.844037	0.790206	0.967619	0.871038	0.819614	0.77193	0.904313	0.956757	0.895489	0.790722	0.787067			0.966887
23984901	0.966887	0.970339	0.90633	0.83531	0.668591	0.90437	0.992573	0.627518	0.740351	0.985692	0.641066	0.667283	0.811966	0.641914	0.724383	0.984769	0.75284	0.99042	0.961658	0.941723	0.701192	0.996263	0.760629	0.656283	0.990928	0.63482	0.962694	0.931069	0.971698	0.838983	0	0.850262	0.669793	0.981675	0.874827	0.703098	0.726468	0.911057	0.96176	0.657234	0.666311	0.677485			0.979798
24224561	0.979798	0.947635	0.869198	0.79922	0.780376	0.870293	0.982394	0.850402	0.764143	0.986325	0.797872	0.800631	0.880077	0.851286	0.79344	0.983389	0.781865	0.989474	0.972932	0.875385	0.869162	0.994604	0.860615	0.831555	0.980322	0.81541	0.969849	0.914601	0.966129	0.844037	0.850262	0	0.808352	0.970297	0.87827	0.801097	0.781708	0.907204	0.962323	0.884625	0.813294	0.830519			0.975286
24453211	0.975286	0.960772	0.858323	0.784817	0.576818	0.881514	0.994238	0.657809	0.677067	0.983333	0.540892	0.594072	0.804729	0.597847	0.653808	0.978358	0.679235	0.988395	0.962871	0.904701	0.701423	0.998063	0.734963	0.48729	0.985065	0.652604	0.962221	0.916667	0.963198	0.790206	0.669793	0.808352	0	0.973985	0.861771	0.595287	0.651906	0.904237	0.949841	0.659266	0.549809	0.554953			0.947598
24560892	0.947598	0.939189	0.950311	0.977303	0.978619	0.954407	0.990991	0.977005	0.966667	0.992063	0.975	0.980326	0.950454	0.982808	0.974838	0.993103	0.969892	0.990826	0.990698	0.968872	0.968606	0.966667	0.967033	0.977069	0.980392	0.976103	0.943284	0.937294	0.939394	0.967619	0.981675	0.970297	0.973985	0	0.914716	0.981618	0.968375	0.905612	0.973684	0.985389	0.980779	0.974948			0.929825
24925903	0.929825	0.928926	0.850208	0.854148	0.860379	0.898417	0.998339	0.859606	0.816817	0.978512	0.840363	0.874512	0.685075	0.885953	0.867657	0.982428	0.866197	0.988215	0.975398	0.930693	0.78545	0.987868	0.836925	0.85913	0.982906	0.835129	0.929024	0.864525	0.93949	0.871038	0.874827	0.87827	0.861771	0.914716	0	0.882245	0.832656	0.776596	0.976119	0.906056	0.872702	0.850117			0.978272
25159016	0.978272	0.968051	0.892316	0.790024	0.569594	0.88976	0.9904	0.650318	0.665114	0.985106	0.594397	0.600078	0.821166	0.625112	0.67537	0.986323	0.711059	0.991467	0.973806	0.911123	0.707369	0.996788	0.768417	0.585609	0.987648	0.660458	0.968599	0.931402	0.975916	0.819614	0.703098	0.801097	0.595287	0.981618	0.882245	0	0.728078	0.915604	0.960547	0.653688	0.565351	0.653703			0.973054
25168779	0.973054	0.935811	0.789247	0.725185	0.66811	0.841351	0.991031	0.70629	0.641769	0.974215	0.601925	0.702891	0.812572	0.749828	0.701899	0.980349	0.680272	0.987599	0.956386	0.876201	0.751152	0.994292	0.761474	0.697845	0.97235	0.680086	0.954212	0.873096	0.946389	0.77193	0.726468	0.781708	0.651906	0.968375	0.832656	0.728078	0	0.868959	0.937297	0.790243	0.709526	0.624696			0.87965
25177544	0.87965	0.921914	0.857411	0.900318	0.904735	0.901786	0.975936	0.896207	0.87188	0.984694	0.881375	0.916883	0.803724	0.926501	0.89957	0.965261	0.877626	0.973046	0.932166	0.919355	0.874486	0.980392	0.887033	0.909901	0.978202	0.890286	0.929795	0.907919	0.953052	0.904313	0.911057	0.907204	0.904237	0.905612	0.776596	0.915604	0.868959	0	0.95045	0.939548	0.908068	0.896203			0.958801
25263469	0.958801	0.978947	0.937677	0.959845	0.9541	0.964674	0.986395	0.95859	0.948454	0.981366	0.945365	0.958943	0.975724	0.965108	0.943948	0.983333	0.935829	0.979167	0.937238	0.929078	0.969085	1	0.957961	0.956022	0.978261	0.957265	0.981771	0.95942	0.950495	0.956757	0.96176	0.962323	0.949841	0.973684	0.976119	0.960547	0.937297	0.95045	0	0.973939	0.95559	0.94993			0.977745
25338131	0.977745	0.982107	0.937655	0.848225	0.658939	0.939851	0.996283	0.673037	0.78324	0.989563	0.640213	0.659911	0.823928	0.505841	0.75788	0.987608	0.809385	0.993537	0.971032	0.956824	0.650864	0.997264	0.815845	0.601867	0.993778	0.694742	0.965791	0.952041	0.981179	0.895489	0.657234	0.884625	0.659266	0.985389	0.906056	0.653688	0.790243	0.939548	0.973939	0	0.627993	0.687045			0.965081
25367039	0.965081	0.966263	0.88785	0.821101	0.548037	0.891641	0.988918	0.635064	0.627553	0.985286	0.609338	0.595497	0.803036	0.603308	0.622811	0.984375	0.666345	0.988906	0.956095	0.919582	0.693603	0.996296	0.768585	0.52712	0.987798	0.652579	0.968944	0.928967	0.97408	0.790722	0.666311	0.813294	0.549809	0.980779	0.872702	0.565351	0.709526	0.908068	0.95559	0.627993	0	0.611441			0.972259
25777480	0.972259	0.96265	0.855263	0.773718	0.628558	0.875254	0.994362	0.667657	0.702703	0.98878	0.547746	0.639565	0.803885	0.652724	0.705173	0.983299	0.697421	0.988644	0.961356	0.905817	0.702712	0.996436	0.747822	0.595327	0.982796	0.671708	0.960772	0.913736	0.95877	0.787067	0.677485	0.830519	0.554953	0.974948	0.850117	0.653703	0.624696	0.896203	0.94993	0.687045	0.611441	0			0.876667
																																													0.936022
																																													0.962756
																																													0.904153
																																													1
	min_dist	0.4873																																											0.959475
	average_dist	0.8802																																											0.94347
																																													0.941176
																																													0.959108
																																													0.969301
																																													0.955592
																																													0.976568
																																													0.960461
																																													1
																																													0.949506
																																													1
																																													0.971429
																																													0.931174
																																													0.971178
																																													0.989011
																																													0.948694
																																													0.967271
																																													0.94898
																																													0.953634
																																													0.961765
																																													0.873684
																																													0.90566
																																													0.947471
																																													0.970339
																																													0.947635
																																													0.960772
																																													0.939189
																																													0.928926
																																													0.968051
																																													0.935811
																																													0.921914
																																													0.978947
																																													0.982107
																																													0.966263
																																													0.96265
																																													0.849148
																																													0.887688
																																													0.817156
																																													0.989619
																																													0.889751
																																													0.834101
																																													0.959322
																																													0.855474
																																													0.895903
																																													0.880401
																																													0.916009
																																													0.857482
																																													0.974843
																																													0.83521
																																													0.971631
																																													0.929919
																																													0.884712
																																													0.913722
																																													0.99262
																																													0.870466
																																													0.888446
																																													0.959707
																																													0.87682
																																													0.963107
																																													0.829837
																																													0.887147
																																													0.841091
																																													0.90633
																																													0.869198
																																													0.858323
																																													0.950311
																																													0.850208
																																													0.892316
																																													0.789247
																																													0.857411
																																													0.937677
																																													0.937655
																																													0.88785
																																													0.855263
																																													0.765566
																																													0.881316
																																													0.997214
																																													0.793052
																																													0.759707
																																													0.976323
																																													0.732558
																																													0.798015
																																													0.853569
																																													0.828008
																																													0.815823
																																													0.990629
																																													0.802752
																																													0.991573
																																													0.970037
																																													0.901887
																																													0.814815
																																													0.992816
																																													0.820652
																																													0.81303
																																													0.981402
																																													0.763429
																																													0.95207
																																													0.891538
																																													0.951807
																																													0.871443
																																													0.83531
																																													0.79922
																																													0.784817
																																													0.977303
																																													0.854148
																																													0.790024
																																													0.725185
																																													0.900318
																																													0.959845
																																													0.848225
																																													0.821101
																																													0.773718
																																													0.874621
																																													0.988806
																																													0.630283
																																													0.606434
																																													0.98201
																																													0.579369
																																													0.528736
																																													0.80318
																																													0.611164
																																													0.641389
																																													0.98533
																																													0.61435
																																													0.988792
																																													0.9678
																																													0.897086
																																													0.694454
																																													0.996879
																																													0.762529
																																													0.581543
																																													0.984306
																																													0.625971
																																													0.962798
																																													0.925688
																																													0.973252
																																													0.801865
																																													0.668591
																																													0.780376
																																													0.576818
																																													0.978619
																																													0.860379
																																													0.569594
																																													0.66811
																																													0.904735
																																													0.9541
																																													0.658939
																																													0.548037
																																													0.628558
																																													0.975945
																																													0.901039
																																													0.845595
																																													0.97377
																																													0.883373
																																													0.889506
																																													0.911875
																																													0.919672
																																													0.876744
																																													0.935897
																																													0.856
																																													0.97931
																																													0.966667
																																													0.9
																																													0.923202
																																													0.99278
																																													0.899497
																																													0.900246
																																													0.937729
																																													0.893325
																																													0.973384
																																													0.868597
																																													0.944444
																																													0.848101
																																													0.90437
																																													0.870293
																																													0.881514
																																													0.954407
																																													0.898417
																																													0.88976
																																													0.841351
																																													0.901786
																																													0.964674
																																													0.939851
																																													0.891641
																																													0.875254
																																													0.99548
																																													0.9893
																																													0.9875
																																													0.993846
																																													0.987979
																																													0.990107
																																													0.997128
																																													0.987521
																																													0.958333
																																													0.979866
																																													0.915254
																																													0.944444
																																													0.995413
																																													0.99668
																																													1
																																													0.995357
																																													0.992466
																																													0.982456
																																													0.991935
																																													0.993464
																																													1
																																													0.992188
																																													0.987755
																																													0.992573
																																													0.982394
																																													0.994238
																																													0.990991
																																													0.998339
																																													0.9904
																																													0.991031
																																													0.975936
																																													0.986395
																																													0.996283
																																													0.988918
																																													0.994362
																																													0.675494
																																													0.98125
																																													0.62659
																																													0.666667
																																													0.78536
																																													0.654122
																																													0.701684
																																													0.987144
																																													0.739673
																																													0.989761
																																													0.967654
																																													0.926029
																																													0.670743
																																													0.995431
																																													0.672684
																																													0.633591
																																													0.986835
																																													0.500225
																																													0.962506
																																													0.902264
																																													0.962817
																																													0.839727
																																													0.627518
																																													0.850402
																																													0.657809
																																													0.977005
																																													0.859606
																																													0.650318
																																													0.70629
																																													0.896207
																																													0.95859
																																													0.673037
																																													0.635064
																																													0.667657
																																													0.981643
																																													0.658436
																																													0.677124
																																													0.781596
																																													0.753062
																																													0.613046
																																													0.984863
																																													0.681818
																																													0.987305
																																													0.966576
																																													0.88806
																																													0.723749
																																													0.994083
																																													0.73849
																																													0.656292
																																													0.978196
																																													0.657364
																																													0.960227
																																													0.886809
																																													0.958412
																																													0.775833
																																													0.740351
																																													0.764143
																																													0.677067
																																													0.966667
																																													0.816817
																																													0.665114
																																													0.641769
																																													0.87188
																																													0.948454
																																													0.78324
																																													0.627553
																																													0.702703
																																													0.982737
																																													0.989229
																																													0.981101
																																													0.987018
																																													0.984336
																																													1
																																													0.985777
																																													0.974026
																																													0.983607
																																													0.995708
																																													0.98625
																																													1
																																													0.978585
																																													0.984422
																																													1
																																													0.9801
																																													0.996894
																																													0.937956
																																													0.956522
																																													0.990119
																																													0.985692
																																													0.986325
																																													0.983333
																																													0.992063
																																													0.978512
																																													0.985106
																																													0.974215
																																													0.984694
																																													0.981366
																																													0.989563
																																													0.985286
																																													0.98878
																																													0.589603
																																													0.780977
																																													0.589851
																																													0.670167
																																													0.983557
																																													0.694897
																																													0.987601
																																													0.961194
																																													0.90709
																																													0.643416
																																													0.995649
																																													0.72241
																																													0.560209
																																													0.986293
																																													0.592331
																																													0.96241
																																													0.902439
																																													0.960196
																																													0.807737
																																													0.641066
																																													0.797872
																																													0.540892
																																													0.975
																																													0.840363
																																													0.594397
																																													0.601925
																																													0.881375
																																													0.945365
																																													0.640213
																																													0.609338
																																													0.547746
																																													0.825913
																																													0.606324
																																													0.662849
																																													0.984789
																																													0.667686
																																													0.992584
																																													0.971444
																																													0.909762
																																													0.700725
																																													0.997708
																																													0.763766
																																													0.577675
																																													0.987342
																																													0.644254
																																													0.96124
																																													0.930811
																																													0.975378
																																													0.802832
																																													0.667283
																																													0.800631
																																													0.594072
																																													0.980326
																																													0.874512
																																													0.600078
																																													0.702891
																																													0.916883
																																													0.958943
																																													0.659911
																																													0.595497
																																													0.639565
																																													0.819295
																																													0.819672
																																													0.978913
																																													0.843663
																																													0.990091
																																													0.958496
																																													0.948092
																																													0.628977
																																													0.98995
																																													0.81051
																																													0.793826
																																													0.984987
																																													0.777875
																																													0.952891
																																													0.894453
																																													0.96129
																																													0.885522
																																													0.811966
																																													0.880077
																																													0.804729
																																													0.950454
																																													0.685075
																																													0.821166
																																													0.812572
																																													0.803724
																																													0.975724
																																													0.823928
																																													0.803036
																																													0.803885
																																													0.714565
																																													0.984925
																																													0.769023
																																													0.992785
																																													0.974168
																																													0.936485
																																													0.658498
																																													0.997471
																																													0.78158
																																													0.565455
																																													0.990945
																																													0.658552
																																													0.964529
																																													0.938516
																																													0.974883
																																													0.864789
																																													0.641914
																																													0.851286
																																													0.597847
																																													0.982808
																																													0.885953
																																													0.625112
																																													0.749828
																																													0.926501
																																													0.965108
																																													0.505841
																																													0.603308
																																													0.652724
																																													0.978776
																																													0.675016
																																													0.984962
																																													0.967994
																																													0.907496
																																													0.738869
																																													0.994966
																																													0.758065
																																													0.615351
																																													0.983179
																																													0.670498
																																													0.959344
																																													0.91812
																																													0.963563
																																													0.781805
																																													0.724383
																																													0.79344
																																													0.653808
																																													0.974838
																																													0.867657
																																													0.67537
																																													0.701899
																																													0.89957
																																													0.943948
																																													0.75788
																																													0.622811
																																													0.705173
																																													0.984979
																																													0.968421
																																													0.954082
																																													0.988
																																													0.983416
																																													1
																																													0.985455
																																													0.98051
																																													0.989011
																																													0.981584
																																													0.994118
																																													0.966667
																																													0.974843
																																													0.984674
																																													0.984769
																																													0.983389
																																													0.978358
																																													0.993103
																																													0.982428
																																													0.986323
																																													0.980349
																																													0.965261
																																													0.983333
																																													0.987608
																																													0.984375
																																													0.983299
																																													0.986637
																																													0.950464
																																													0.869427
																																													0.799559
																																													0.996629
																																													0.788945
																																													0.712415
																																													0.973893
																																													0.721014
																																													0.966876
																																													0.920115
																																													0.964968
																																													0.773309
																																													0.75284
																																													0.781865
																																													0.679235
																																													0.969892
																																													0.866197
																																													0.711059
																																													0.680272
																																													0.877626
																																													0.935829
																																													0.809385
																																													0.666345
																																													0.697421
																																													0.888158
																																													0.990698
																																													0.992494
																																													1
																																													0.986867
																																													0.98839
																																													0.981818
																																													0.988155
																																													0.993421
																																													0.973783
																																													0.984
																																													0.991837
																																													0.99042
																																													0.989474
																																													0.988395
																																													0.990826
																																													0.988215
																																													0.991467
																																													0.987599
																																													0.973046
																																													0.979167
																																													0.993537
																																													0.988906
																																													0.988644
																																													0.984326
																																													0.9773
																																													1
																																													0.964223
																																													0.967221
																																													0.987578
																																													0.963451
																																													0.992683
																																													0.959016
																																													0.950673
																																													0.962003
																																													0.961658
																																													0.972932
																																													0.962871
																																													0.990698
																																													0.975398
																																													0.973806
																																													0.956386
																																													0.932166
																																													0.937238
																																													0.971032
																																													0.956095
																																													0.961356
																																													0.951468
																																													1
																																													0.923278
																																													0.921039
																																													0.950249
																																													0.927624
																																													0.959368
																																													0.945946
																																													0.94382
																																													0.88488
																																													0.941723
																																													0.875385
																																													0.904701
																																													0.968872
																																													0.930693
																																													0.911123
																																													0.876201
																																													0.919355
																																													0.929078
																																													0.956824
																																													0.919582
																																													0.905817
																																													0.994973
																																													0.767408
																																													0.658664
																																													0.990787
																																													0.622445
																																													0.953991
																																													0.920739
																																													0.970539
																																													0.876972
																																													0.701192
																																													0.869162
																																													0.701423
																																													0.968606
																																													0.78545
																																													0.707369
																																													0.751152
																																													0.874486
																																													0.969085
																																													0.650864
																																													0.693603
																																													0.702712
																																													0.993371
																																													0.995958
																																													1
																																													0.994994
																																													0.996528
																																													0.996094
																																													0.990826
																																													0.995789
																																													0.996263
																																													0.994604
																																													0.998063
																																													0.966667
																																													0.987868
																																													0.996788
																																													0.994292
																																													0.980392
																																													1
																																													0.997264
																																													0.996296
																																													0.996436
																																													0.733445
																																													0.985836
																																													0.653238
																																													0.961569
																																													0.890987
																																													0.945672
																																													0.851936
																																													0.760629
																																													0.860615
																																													0.734963
																																													0.967033
																																													0.836925
																																													0.768417
																																													0.761474
																																													0.887033
																																													0.957961
																																													0.815845
																																													0.768585
																																													0.747822
																																													0.988354
																																													0.640869
																																													0.9631
																																													0.923226
																																													0.966533
																																													0.805882
																																													0.656283
																																													0.831555
																																													0.48729
																																													0.977069
																																													0.85913
																																													0.585609
																																													0.697845
																																													0.909901
																																													0.956022
																																													0.601867
																																													0.52712
																																													0.595327
																																													0.986207
																																													0.989899
																																													0.969231
																																													0.965812
																																													0.97479
																																													0.990928
																																													0.980322
																																													0.985065
																																													0.980392
																																													0.982906
																																													0.987648
																																													0.97235
																																													0.978202
																																													0.978261
																																													0.993778
																																													0.987798
																																													0.982796
																																													0.965078
																																													0.892577
																																													0.959951
																																													0.82906
																																													0.63482
																																													0.81541
																																													0.652604
																																													0.976103
																																													0.835129
																																													0.660458
																																													0.680086
																																													0.890286
																																													0.957265
																																													0.694742
																																													0.652579
																																													0.671708
																																													0.968127
																																													0.975138
																																													0.964937
																																													0.962694
																																													0.969849
																																													0.962221
																																													0.943284
																																													0.929024
																																													0.968599
																																													0.954212
																																													0.929795
																																													0.981771
																																													0.965791
																																													0.968944
																																													0.960772
																																													0.839041
																																													0.920489
																																													0.931069
																																													0.914601
																																													0.916667
																																													0.937294
																																													0.864525
																																													0.931402
																																													0.873096
																																													0.907919
																																													0.95942
																																													0.952041
																																													0.928967
																																													0.913736
																																													0.945283
																																													0.971698
																																													0.966129
																																													0.963198
																																													0.939394
																																													0.93949
																																													0.975916
																																													0.946389
																																													0.953052
																																													0.950495
																																													0.981179
																																													0.97408
																																													0.95877
																																													0.838983
																																													0.844037
																																													0.790206
																																													0.967619
																																													0.871038
																																													0.819614
																																													0.77193
																																													0.904313
																																													0.956757
																																													0.895489
																																													0.790722
																																													0.787067
																																													0.850262
																																													0.669793
																																													0.981675
																																													0.874827
																																													0.703098
																																													0.726468
																																													0.911057
																																													0.96176
																																													0.657234
																																													0.666311
																																													0.677485
																																													0.808352
																																													0.970297
																																													0.87827
																																													0.801097
																																													0.781708
																																													0.907204
																																													0.962323
																																													0.884625
																																													0.813294
																																													0.830519
																																													0.973985
																																													0.861771
																																													0.595287
																																													0.651906
																																													0.904237
																																													0.949841
																																													0.659266
																																													0.549809
																																													0.554953
																																													0.914716
																																													0.981618
																																													0.968375
																																													0.905612
																																													0.973684
																																													0.985389
																																													0.980779
																																													0.974948
																																													0.882245
																																													0.832656
																																													0.776596
																																													0.976119
																																													0.906056
																																													0.872702
																																													0.850117
																																													0.728078
																																													0.915604
																																													0.960547
																																													0.653688
																																													0.565351
																																													0.653703
																																													0.868959
																																													0.937297
																																													0.790243
																																													0.709526
																																													0.624696
																																													0.95045
																																													0.939548
																																													0.908068
																																													0.896203
																																													0.973939
																																													0.95559
																																													0.94993
																																													0.627993
																																													0.687045
																																													0.611441

## Sheet: human_psites_distmatrix98
	16396503	16497976	17929957	18212344	18318008	18452278	18491316	18510355	18691976	19081932	19362540	19605366	19664994	19664995	19764811	19786723	19845377	20222723	20230923	20340162	20363803	20393185	20446291	20639409	20686112	20726782	20860994	20866107	20886841	20946866	21130716	21152398	21685386	21712546	21788404	21857030	21899308	21949786	22073976	22115753	22167270	22322096	22451900	22461510	22468782	22496350	22499768	22593177	22633412
16396503	0	0.998691	0.949452	0.935282	0.968331	0.966839	0.977865	0.99187	0.97651	0.987768	0.94382	0.998605	0.966647	0.95488	0.968954	0.967332	0.947144	1	0.947826	0.947063	0.972496	0.992301	0.974304	0.962225	0.984772	0.98546	0.966265	0.970199	0.982781	0.917864	0.972165	0.953107	0.923816	0.991958	0.98532	0.976223	0.986926	0.948959	0.971018	0.975321	0.956863	0.994158	0.998179	0.997575	0.974292	0.965008	0.983801	0.978947	0.985513
16497976	0.998691	0	0.996328	0.999093	1	0.998462	1	1	0.996537	1	0.997608	0.897727	0.999235	0.999328	1	0.99981	0.998761	0.962963	0.989865	0.998869	0.999328	0.989233	1	0.999077	0.994609	1	1	0.980108	1	1	0.999208	0.998408	0.999123	0.999566	0.997202	0.999448	0.996278	0.997633	0.999718	0.996314	0.999412	0.978078	0.946792	0.89538	0.998709	0.998024	0.988189	1	0.999903
17929957	0.949452	0.996328	0	0.935527	0.963218	0.961039	0.98917	0.994969	0.984035	0.988717	0.972634	1	0.968894	0.941896	0.983012	0.951068	0.917785	1	0.981747	0.949448	0.947917	0.980992	0.904865	0.975131	0.973589	0.997063	0.963242	0.973214	0.9877	0.940783	0.964047	0.918927	0.948153	0.985166	0.975622	0.969452	0.975632	0.960344	0.95536	0.957808	0.955502	0.992593	0.994778	0.993002	0.952239	0.964094	0.974253	0.973479	0.987672
18212344	0.935282	0.999093	0.935527	0	0.963255	0.955455	0.98371	0.990672	0.962302	0.988878	0.932372	1	0.927574	0.914443	0.964401	0.92126	0.950634	1	0.970986	0.891445	0.931373	0.983914	0.927152	0.948237	0.978456	0.984227	0.910965	0.963875	0.979705	0.89172	0.951143	0.920486	0.872856	0.979273	0.964178	0.922659	0.965651	0.890843	0.931821	0.934768	0.890688	0.99634	0.998607	0.998731	0.94613	0.921622	0.971038	0.958306	0.956171
18318008	0.968331	1	0.963218	0.963255	0	0.963592	0.990826	0.968992	0.986486	0.990446	0.936306	1	0.971132	0.986755	0.975419	0.978402	0.921212	1	0.944598	0.961305	0.962363	0.991525	0.952137	0.964476	0.988889	0.96337	0.96789	0.961373	0.980723	0.935435	0.981673	0.97131	0.948409	0.99422	0.986092	0.956474	0.989689	0.982818	0.980119	0.975265	0.94684	1	1	1	0.977929	0.962125	0.982935	0.983352	0.991304
18452278	0.966839	0.998462	0.961039	0.955455	0.963592	0	0.993625	0.992897	0.948537	0.994357	0.97639	0.999335	0.94059	0.905081	0.98392	0.902176	0.930895	0.99955	0.981749	0.883222	0.82893	0.986131	0.976078	0.949495	0.986316	0.99477	0.926415	0.95608	0.992044	0.950411	0.85323	0.912434	0.920242	0.929351	0.865147	0.942682	0.891406	0.922769	0.84772	0.848569	0.901484	0.996256	0.997336	0.998408	0.915866	0.932696	0.986296	0.964769	0.937846
18491316	0.977865	1	0.98917	0.98371	0.990826	0.993625	0	1	0.995273	0.996063	0.964623	1	0.991648	0.987504	0.990555	0.992563	0.987775	1	0.967638	0.987514	0.993495	0.994785	0.992687	0.989936	0.997449	1	0.993048	0.992098	0.994429	0.973016	0.994314	0.9872	0.979789	0.998174	0.996069	0.98952	0.997214	0.985198	0.994918	0.994039	0.990023	0.9984	0.998555	0.998798	0.988793	0.996078	0.990548	0.991736	0.996325
18510355	0.99187	1	0.994969	0.990672	0.968992	0.992897	1	0	0.996066	1	0.966234	1	0.981804	0.994218	0.985037	0.995401	0.98713	1	0.97037	0.991966	0.990463	0.995873	0.990099	0.990503	0.997151	0.983051	0.995858	0.987191	0.865248	0.960549	0.995218	0.99063	0.984587	0.998317	0.996513	0.988707	0.996864	0.993381	0.995316	0.995592	0.983666	1	1	1	0.995205	0.990443	0.993878	0.992565	0.997089
18691976	0.97651	0.996537	0.984035	0.962302	0.986486	0.948537	0.995273	0.996066	0	0.995009	0.982181	0.996908	0.940039	0.916521	0.984121	0.911972	0.975	0.998182	0.9794	0.92511	0.946224	0.989267	0.988723	0.941623	0.990129	0.99678	0.925	0.835955	0.994367	0.969565	0.922505	0.954508	0.936627	0.962417	0.942984	0.946667	0.952068	0.923212	0.933396	0.929793	0.941024	0.980284	0.997733	0.993514	0.962909	0.96112	0.987825	0.966201	0.945015
19081932	0.987768	1	0.988717	0.988878	0.990446	0.994357	0.996063	1	0.995009	0	0.980645	1	0.988245	0.99052	0.995885	0.995327	0.98415	1	0.989691	0.99409	0.994238	0.998454	0.992941	0.990741	0.988764	0.979167	0.993769	0.995098	0.995781	0.982524	0.996379	0.993715	0.987317	0.998342	0.996108	0.995887	0.997542	0.991762	0.996558	0.994448	0.992434	0.98996	1	1	0.994573	0.994778	0.997561	0.990331	0.99736
19362540	0.94382	0.997608	0.972634	0.932372	0.936306	0.97639	0.964623	0.966234	0.982181	0.980645	0	0.997305	0.955639	0.968645	0.967306	0.974083	0.959016	1	0.926554	0.955344	0.9729	0.990291	0.952055	0.967199	0.96347	0.95941	0.977841	0.956859	0.963145	0.909091	0.979638	0.96801	0.930884	0.994395	0.987092	0.968954	0.99063	0.939032	0.978521	0.974536	0.946809	0.980712	0.99734	0.996633	0.971368	0.959546	0.961606	0.970754	0.9867
19605366	0.998605	0.897727	1	1	1	0.999335	1	1	0.996908	1	0.997305	0	0.999206	0.999659	1	1	1	0.97093	1	0.998849	0.999321	0.989957	1	0.998068	0.993827	1	1	0.992544	1	1	0.999071	0.999354	0.999085	0.999652	0.998332	1	0.996713	0.998175	0.999858	0.99841	1	0.981785	0.966997	0.922644	0.998682	0.998483	0.984783	1	0.999612
19664994	0.966647	0.999235	0.968894	0.927574	0.971132	0.94059	0.991648	0.981804	0.940039	0.988245	0.955639	0.999206	0	0.890388	0.982525	0.937798	0.945433	1	0.968293	0.896531	0.926343	0.984661	0.976823	0.933541	0.986415	0.988774	0.935024	0.948898	0.978176	0.909153	0.918605	0.943789	0.869309	0.977574	0.944123	0.934916	0.960079	0.903252	0.93395	0.922507	0.899011	0.997455	1	0.999439	0.945617	0.958666	0.978665	0.942556	0.952852
19664995	0.95488	0.999328	0.941896	0.914443	0.986755	0.905081	0.987504	0.994218	0.916521	0.99052	0.968645	0.999659	0.890388	0	0.98243	0.854638	0.960506	1	0.975958	0.866923	0.88901	0.984122	0.96169	0.945042	0.987907	0.996113	0.90585	0.954205	0.987088	0.924621	0.850107	0.878876	0.857359	0.943698	0.905404	0.941009	0.909549	0.862467	0.876715	0.862393	0.91203	0.994735	0.998186	0.99855	0.925341	0.948175	0.980608	0.933374	0.926666
19764811	0.968954	1	0.983012	0.964401	0.975419	0.98392	0.990555	0.985037	0.984121	0.995885	0.967306	1	0.982525	0.98243	0	0.979989	0.978074	1	0.972903	0.972964	0.98362	0.994359	0.976096	0.98328	0.99422	0.986938	0.986734	0.974116	0.973039	0.965009	0.98327	0.968564	0.964602	0.993971	0.992013	0.983715	0.989895	0.974251	0.984494	0.98514	0.973856	0.998183	1	0.999236	0.988897	0.982265	0.985958	0.987833	0.989291
19786723	0.967332	0.99981	0.951068	0.92126	0.978402	0.902176	0.992563	0.995401	0.911972	0.995327	0.974083	1	0.937798	0.854638	0.979989	0	0.96066	1	0.983262	0.851538	0.891669	0.985885	0.96254	0.952953	0.988738	0.996476	0.891355	0.960323	0.993117	0.952255	0.845742	0.885359	0.914848	0.893561	0.874961	0.911632	0.874524	0.889057	0.799541	0.851144	0.906601	0.995277	0.999464	0.998779	0.924663	0.935222	0.98564	0.961781	0.864889
19845377	0.947144	0.998761	0.917785	0.950634	0.921212	0.930895	0.987775	0.98713	0.975	0.98415	0.959016	1	0.945433	0.960506	0.978074	0.96066	0	1	0.962213	0.934923	0.914707	0.984193	0.944093	0.932692	0.966912	0.981791	0.962049	0.941722	0.988778	0.901902	0.96132	0.950653	0.929568	0.985484	0.962596	0.938605	0.975067	0.950533	0.951814	0.938957	0.915042	0.996269	0.999124	0.998439	0.942111	0.940178	0.98242	0.974843	0.985191
20222723	1	0.962963	1	1	1	0.99955	1	1	0.998182	1	1	0.97093	1	1	1	1	1	0	0.994565	1	1	0.99685	1	0.996898	1	1	1	0.99604	1	1	0.999598	0.99934	1	0.999855	0.999391	1	0.998181	0.999367	1	0.999464	0.998738	0.985567	0.98915	0.948872	1	0.998954	0.994975	1	1
20230923	0.947826	0.989865	0.981747	0.970986	0.944598	0.981749	0.967638	0.97037	0.9794	0.989691	0.926554	1	0.968293	0.975958	0.972903	0.983262	0.962213	0.994565	0	0.973323	0.984869	0.995769	0.979253	0.980488	0.990937	0.968153	0.987334	0.963844	0.976271	0.940541	0.987116	0.980637	0.946463	0.996627	0.991917	0.982204	0.994198	0.963033	0.987525	0.985168	0.970898	0.998233	0.993651	0.996109	0.987605	0.978428	0.978495	0.982074	0.991989
20340162	0.947063	0.998869	0.949448	0.891445	0.961305	0.883222	0.987514	0.991966	0.92511	0.99409	0.955344	0.998849	0.896531	0.866923	0.972964	0.851538	0.934923	1	0.973323	0	0.863103	0.982764	0.951417	0.934878	0.982224	0.992803	0.898772	0.94262	0.987048	0.908451	0.862002	0.894801	0.861422	0.949593	0.899929	0.881062	0.917789	0.851417	0.847246	0.848546	0.852042	0.995189	0.998326	0.998721	0.893232	0.918367	0.980194	0.952476	0.921368
20363803	0.972496	0.999328	0.947917	0.931373	0.962363	0.82893	0.993495	0.990463	0.946224	0.994238	0.9729	0.999321	0.926343	0.88901	0.98362	0.891669	0.914707	1	0.984869	0.863103	0	0.971549	0.955391	0.941953	0.981448	0.995826	0.916821	0.936261	0.988688	0.936256	0.860852	0.89352	0.910707	0.925125	0.860028	0.916864	0.874589	0.899036	0.804281	0.767276	0.864433	0.995119	0.999166	0.998784	0.905004	0.886618	0.981575	0.971186	0.936105
20393185	0.992301	0.989233	0.980992	0.983914	0.991525	0.986131	0.994785	0.995873	0.989267	0.998454	0.990291	0.989957	0.984661	0.984122	0.994359	0.985885	0.984193	0.99685	0.995769	0.982764	0.971549	0	0.98821	0.981633	0.992308	1	0.982816	0.984179	0.99734	0.985366	0.98063	0.98863	0.974934	0.992216	0.985681	0.987255	0.985836	0.978177	0.982943	0.979697	0.977262	0.993083	0.98694	0.983416	0.986306	0.987977	0.986885	0.99273	0.992234
20446291	0.974304	1	0.904865	0.927152	0.952137	0.976078	0.992687	0.990099	0.988723	0.992941	0.952055	1	0.976823	0.96169	0.976096	0.96254	0.944093	1	0.979253	0.951417	0.955391	0.98821	0	0.9784	0.987478	0.992327	0.95915	0.971984	0.975048	0.923885	0.980472	0.946006	0.936204	0.991582	0.984141	0.963824	0.984688	0.965461	0.963621	0.969491	0.937745	0.998747	1	1	0.972256	0.967457	0.973875	0.964718	0.990817
20639409	0.962225	0.999077	0.975131	0.948237	0.964476	0.949495	0.989936	0.990503	0.941623	0.990741	0.967199	0.998068	0.933541	0.945042	0.98328	0.952953	0.932692	0.996898	0.980488	0.934878	0.941953	0.981633	0.9784	0	0.979015	0.99148	0.936097	0.937039	0.987896	0.947086	0.953661	0.955997	0.930272	0.983232	0.966344	0.955918	0.972077	0.927944	0.949665	0.943963	0.931907	0.993299	1	0.994194	0.960054	0.954391	0.978102	0.976021	0.969272
20686112	0.984772	0.994609	0.973589	0.978456	0.988889	0.986316	0.997449	0.997151	0.990129	0.988764	0.96347	0.993827	0.986415	0.987907	0.99422	0.988738	0.966912	1	0.990937	0.982224	0.981448	0.992308	0.987478	0.979015	0	1	0.989625	0.984279	0.997333	0.981538	0.987915	0.983051	0.980052	0.995614	0.990815	0.98739	0.992541	0.976317	0.986218	0.983569	0.983011	0.980922	0.997167	0.992874	0.981889	0.981235	0.979554	0.990708	0.993803
20726782	0.98546	1	0.997063	0.984227	0.96337	0.99477	1	0.983051	0.99678	0.979167	0.95941	1	0.988774	0.996113	0.986938	0.996476	0.981791	1	0.968153	0.992803	0.995826	1	0.992327	0.99148	1	0	0.994914	0.991862	0.985075	0.974895	0.997038	0.99633	0.984833	0.999302	0.998397	0.994598	0.99882	0.990927	0.996975	0.996584	0.992917	1	1	1	0.998628	0.992541	0.994667	0.995677	0.998334
20860994	0.966265	1	0.963242	0.910965	0.96789	0.926415	0.993048	0.995858	0.925	0.993769	0.977841	1	0.935024	0.90585	0.986734	0.891355	0.962049	1	0.987334	0.898772	0.916821	0.982816	0.95915	0.936097	0.989625	0.994914	0	0.957606	0.994155	0.927885	0.92764	0.952304	0.901525	0.966009	0.938049	0.913547	0.953049	0.89623	0.921531	0.911016	0.89649	0.998992	0.999513	0.999544	0.957231	0.946848	0.983906	0.944709	0.937828
20866107	0.970199	0.980108	0.973214	0.963875	0.961373	0.95608	0.992098	0.987191	0.835955	0.995098	0.956859	0.992544	0.948898	0.954205	0.974116	0.960323	0.941722	0.99604	0.963844	0.94262	0.936261	0.984179	0.971984	0.937039	0.984279	0.991862	0.957606	0	0.986559	0.95037	0.958209	0.958995	0.929601	0.983896	0.958562	0.95795	0.971838	0.932072	0.959515	0.939892	0.936379	0.968981	0.991034	0.984157	0.970598	0.947329	0.98125	0.968234	0.975271
20886841	0.982781	1	0.9877	0.979705	0.980723	0.992044	0.994429	0.865248	0.994367	0.995781	0.963145	1	0.978176	0.987088	0.973039	0.993117	0.988778	1	0.976271	0.987048	0.988688	0.99734	0.975048	0.987896	0.997333	0.985075	0.994155	0.986559	0	0.944724	0.992432	0.98713	0.97491	0.99765	0.995227	0.985467	0.995492	0.98747	0.993482	0.992604	0.979641	1	1	1	0.990464	0.989049	0.994163	0.991566	0.995248
20946866	0.917864	1	0.940783	0.89172	0.935435	0.950411	0.973016	0.960549	0.969565	0.982524	0.909091	1	0.909153	0.924621	0.965009	0.952255	0.901902	1	0.940541	0.908451	0.936256	0.985366	0.923885	0.947086	0.981538	0.974895	0.927885	0.95037	0.944724	0	0.961493	0.9375	0.854167	0.989088	0.973247	0.934044	0.980327	0.893415	0.95724	0.948906	0.897507	0.998881	0.997917	0.999092	0.945565	0.935202	0.983544	0.948502	0.975952
21130716	0.972165	0.999208	0.964047	0.951143	0.981673	0.85323	0.994314	0.995218	0.922505	0.996379	0.979638	0.999071	0.918605	0.850107	0.98327	0.845742	0.96132	0.999598	0.987116	0.862002	0.860852	0.98063	0.980472	0.953661	0.987915	0.997038	0.92764	0.958209	0.992432	0.961493	0	0.893656	0.903829	0.852219	0.787214	0.937368	0.782401	0.898497	0.792866	0.831787	0.895867	0.993593	0.998989	0.997388	0.90994	0.941458	0.9823	0.958237	0.874073
21152398	0.953107	0.998408	0.918927	0.920486	0.97131	0.912434	0.9872	0.99063	0.954508	0.993715	0.96801	0.999354	0.943789	0.878876	0.968564	0.885359	0.950653	0.99934	0.980637	0.894801	0.89352	0.98863	0.946006	0.955997	0.983051	0.99633	0.952304	0.958995	0.98713	0.9375	0.893656	0	0.909091	0.949074	0.930787	0.951895	0.919503	0.902463	0.886479	0.901984	0.919722	0.995586	0.997118	0.996118	0.93196	0.938063	0.978154	0.962974	0.944346
21685386	0.923816	0.999123	0.948153	0.872856	0.948409	0.920242	0.979789	0.984587	0.936627	0.987317	0.930884	0.999085	0.869309	0.857359	0.964602	0.914848	0.929568	1	0.946463	0.861422	0.910707	0.974934	0.936204	0.930272	0.980052	0.984833	0.901525	0.929601	0.97491	0.854167	0.903829	0.909091	0	0.976429	0.945403	0.923868	0.958635	0.847716	0.917694	0.910443	0.888593	0.992132	0.998643	0.998761	0.929524	0.934913	0.971897	0.921607	0.953292
21712546	0.991958	0.999566	0.985166	0.979273	0.99422	0.929351	0.998174	0.998317	0.962417	0.998342	0.994395	0.999652	0.977574	0.943698	0.993971	0.893561	0.985484	0.999855	0.996627	0.949593	0.925125	0.992216	0.991582	0.983232	0.995614	0.999302	0.966009	0.983896	0.99765	0.989088	0.852219	0.949074	0.976429	0	0.82629	0.966041	0.694338	0.966074	0.871085	0.900198	0.963814	0.996512	0.998363	0.998312	0.964161	0.969279	0.994236	0.984289	0.862467
21788404	0.98532	0.997202	0.975622	0.964178	0.986092	0.865147	0.996069	0.996513	0.942984	0.996108	0.987092	0.998332	0.944123	0.905404	0.992013	0.874961	0.962596	0.999391	0.991917	0.899929	0.860028	0.985681	0.984141	0.966344	0.990815	0.998397	0.938049	0.958562	0.995227	0.973247	0.787214	0.930787	0.945403	0.82629	0	0.938545	0.776105	0.920446	0.828976	0.812197	0.919929	0.996513	0.998379	0.996639	0.927778	0.94614	0.9881	0.97028	0.872026
21857030	0.976223	0.999448	0.969452	0.922659	0.956474	0.942682	0.98952	0.988707	0.946667	0.995887	0.968954	1	0.934916	0.941009	0.983715	0.911632	0.938605	1	0.982204	0.881062	0.916864	0.987255	0.963824	0.955918	0.98739	0.994598	0.913547	0.95795	0.985467	0.934044	0.937368	0.951895	0.923868	0.966041	0.938545	0	0.952211	0.899618	0.919335	0.913267	0.871713	0.998556	0.999534	1	0.947077	0.923786	0.987264	0.966876	0.937971
21899308	0.986926	0.996278	0.975632	0.965651	0.989689	0.891406	0.997214	0.996864	0.952068	0.997542	0.99063	0.996713	0.960079	0.909549	0.989895	0.874524	0.975067	0.998181	0.994198	0.917789	0.874589	0.985836	0.984688	0.972077	0.992541	0.99882	0.953049	0.971838	0.995492	0.980327	0.782401	0.919503	0.958635	0.694338	0.776105	0.952211	0	0.939478	0.812331	0.845278	0.93955	0.991843	0.991234	0.982483	0.946142	0.95334	0.989193	0.977196	0.861843
21949786	0.948959	0.997633	0.960344	0.890843	0.982818	0.922769	0.985198	0.993381	0.923212	0.991762	0.939032	0.998175	0.903252	0.862467	0.974251	0.889057	0.950533	0.999367	0.963033	0.851417	0.899036	0.978177	0.965461	0.927944	0.976317	0.990927	0.89623	0.932072	0.98747	0.893415	0.898497	0.902463	0.847716	0.966074	0.920446	0.899618	0.939478	0	0.90523	0.853485	0.863991	0.99126	0.998025	0.997226	0.934606	0.909091	0.969129	0.935343	0.928264
22073976	0.971018	0.999718	0.95536	0.931821	0.980119	0.84772	0.994918	0.995316	0.933396	0.996558	0.978521	0.999858	0.93395	0.876715	0.984494	0.799541	0.951814	1	0.987525	0.847246	0.804281	0.982943	0.963621	0.949665	0.986218	0.996975	0.921531	0.959515	0.993482	0.95724	0.792866	0.886479	0.917694	0.871085	0.828976	0.919335	0.812331	0.90523	0	0.809842	0.885714	0.994816	0.999192	0.999075	0.90029	0.92253	0.985923	0.965405	0.880453
22115753	0.975321	0.996314	0.957808	0.934768	0.975265	0.848569	0.994039	0.995592	0.929793	0.994448	0.974536	0.99841	0.922507	0.862393	0.98514	0.851144	0.938957	0.999464	0.985168	0.848546	0.767276	0.979697	0.969491	0.943963	0.983569	0.996584	0.911016	0.939892	0.992604	0.948906	0.831787	0.901984	0.910443	0.900198	0.812197	0.913267	0.845278	0.853485	0.809842	0	0.890821	0.996143	0.997516	0.995784	0.914801	0.903655	0.979571	0.964678	0.893241
22167270	0.956863	0.999412	0.955502	0.890688	0.94684	0.901484	0.990023	0.983666	0.941024	0.992434	0.946809	1	0.899011	0.91203	0.973856	0.906601	0.915042	0.998738	0.970898	0.852042	0.864433	0.977262	0.937745	0.931907	0.983011	0.992917	0.89649	0.936379	0.979641	0.897507	0.895867	0.919722	0.888593	0.963814	0.919929	0.871713	0.93955	0.863991	0.885714	0.890821	0	0.997964	0.999509	0.998158	0.92449	0.906482	0.980999	0.956295	0.935126
22322096	0.994158	0.978078	0.992593	0.99634	1	0.996256	0.9984	1	0.980284	0.98996	0.980712	0.981785	0.997455	0.994735	0.998183	0.995277	0.996269	0.985567	0.998233	0.995189	0.995119	0.993083	0.998747	0.993299	0.980922	1	0.998992	0.968981	1	0.998881	0.993593	0.995586	0.992132	0.996512	0.996513	0.998556	0.991843	0.99126	0.994816	0.996143	0.997964	0	0.984898	0.961575	0.995741	0.994306	0.993565	0.999092	0.998303
22451900	0.998179	0.946792	0.994778	0.998607	1	0.997336	0.998555	1	0.997733	1	0.99734	0.966997	1	0.998186	1	0.999464	0.999124	0.98915	0.993651	0.998326	0.999166	0.98694	1	1	0.997167	1	0.999513	0.991034	1	0.997917	0.998989	0.997118	0.998643	0.998363	0.998379	0.999534	0.991234	0.998025	0.999192	0.997516	0.999509	0.984898	0	0.939002	0.998871	0.996177	0.991686	0.997427	0.998689
22461510	0.997575	0.89538	0.993002	0.998731	1	0.998408	0.998798	1	0.993514	1	0.996633	0.922644	0.999439	0.99855	0.999236	0.998779	0.998439	0.948872	0.996109	0.998721	0.998784	0.983416	1	0.994194	0.992874	1	0.999544	0.984157	1	0.999092	0.997388	0.996118	0.998761	0.998312	0.996639	1	0.982483	0.997226	0.999075	0.995784	0.998158	0.961575	0.939002	0	0.996777	0.996794	0.990816	0.999235	0.999076
22468782	0.974292	0.998709	0.952239	0.94613	0.977929	0.915866	0.988793	0.995205	0.962909	0.994573	0.971368	0.998682	0.945617	0.925341	0.988897	0.924663	0.942111	1	0.987605	0.893232	0.905004	0.986306	0.972256	0.960054	0.981889	0.998628	0.957231	0.970598	0.990464	0.945565	0.90994	0.93196	0.929524	0.964161	0.927778	0.947077	0.946142	0.934606	0.90029	0.914801	0.92449	0.995741	0.998871	0.996777	0	0.956341	0.98499	0.973071	0.960158
22496350	0.965008	0.998024	0.964094	0.921622	0.962125	0.932696	0.996078	0.990443	0.96112	0.994778	0.959546	0.998483	0.958666	0.948175	0.982265	0.935222	0.940178	0.998954	0.978428	0.918367	0.886618	0.987977	0.967457	0.954391	0.981235	0.992541	0.946848	0.947329	0.989049	0.935202	0.941458	0.938063	0.934913	0.969279	0.94614	0.923786	0.95334	0.909091	0.92253	0.903655	0.906482	0.994306	0.996177	0.996794	0.956341	0	0.981045	0.978551	0.954707
22499768	0.983801	0.988189	0.974253	0.971038	0.982935	0.986296	0.990548	0.993878	0.987825	0.997561	0.961606	0.984783	0.978665	0.980608	0.985958	0.98564	0.98242	0.994975	0.978495	0.980194	0.981575	0.986885	0.973875	0.978102	0.979554	0.994667	0.983906	0.98125	0.994163	0.983544	0.9823	0.978154	0.971897	0.994236	0.9881	0.987264	0.989193	0.969129	0.985923	0.979571	0.980999	0.993565	0.991686	0.990816	0.98499	0.981045	0	0.991009	0.991092
22593177	0.978947	1	0.973479	0.958306	0.983352	0.964769	0.991736	0.992565	0.966201	0.990331	0.970754	1	0.942556	0.933374	0.987833	0.961781	0.974843	1	0.982074	0.952476	0.971186	0.99273	0.964718	0.976021	0.990708	0.995677	0.944709	0.968234	0.991566	0.948502	0.958237	0.962974	0.921607	0.984289	0.97028	0.966876	0.977196	0.935343	0.965405	0.964678	0.956295	0.999092	0.997427	0.999235	0.973071	0.978551	0.991009	0	0.978445
22633412	0.985513	0.999903	0.987672	0.956171	0.991304	0.937846	0.996325	0.997089	0.945015	0.99736	0.9867	0.999612	0.952852	0.926666	0.989291	0.864889	0.985191	1	0.991989	0.921368	0.936105	0.992234	0.990817	0.969272	0.993803	0.998334	0.937828	0.975271	0.995248	0.975952	0.874073	0.944346	0.953292	0.862467	0.872026	0.937971	0.861843	0.928264	0.880453	0.893241	0.935126	0.998303	0.998689	0.999076	0.960158	0.954707	0.991092	0.978445	0
22798277	0.974186	0.999497	0.960032	0.934683	0.968825	0.862612	0.99463	0.989813	0.954916	0.995378	0.977875	0.999493	0.931332	0.905289	0.976258	0.898504	0.937129	0.999658	0.988231	0.89421	0.800475	0.978397	0.96159	0.944366	0.982034	0.996733	0.938637	0.95583	0.989684	0.94595	0.854308	0.890406	0.927656	0.918114	0.863434	0.931084	0.865184	0.9225	0.823198	0.826163	0.904392	0.9963	0.998889	0.998446	0.917437	0.92053	0.982622	0.971042	0.924029
22843994	0.953608	0.999003	0.961218	0.905288	0.961768	0.918389	0.992052	0.98778	0.915443	0.993664	0.968411	0.998469	0.893388	0.90302	0.975889	0.891978	0.935137	0.998943	0.974492	0.853775	0.886228	0.981497	0.941346	0.876427	0.98004	0.991922	0.874834	0.937358	0.981266	0.90153	0.905274	0.913848	0.878788	0.962322	0.927828	0.89147	0.938003	0.866622	0.886929	0.883331	0.855397	0.997358	1	0.997983	0.928992	0.920315	0.986549	0.962303	0.928654
22886815	0.959512	0.978138	0.952252	0.931983	0.943409	0.907075	0.990378	0.990099	0.953616	0.98873	0.964817	0.986262	0.937637	0.92649	0.985401	0.93749	0.932109	0.996241	0.967789	0.908432	0.916893	0.979726	0.962729	0.937561	0.980769	0.988435	0.89965	0.936847	0.986034	0.902778	0.939002	0.948617	0.899853	0.979186	0.949868	0.934767	0.958797	0.894363	0.941881	0.913445	0.899413	0.98881	0.949352	0.970572	0.942462	0.934849	0.9767	0.96322	0.965822
22985185	0.97502	0.998963	0.972308	0.916457	0.979197	0.922573	0.995022	0.99118	0.941844	0.996387	0.977277	0.998952	0.89787	0.878118	0.979091	0.882137	0.968239	0.99915	0.988161	0.863846	0.858636	0.982715	0.969398	0.943085	0.987078	0.99679	0.923677	0.953792	0.984434	0.948602	0.836337	0.895194	0.908456	0.928605	0.882353	0.92288	0.875546	0.882076	0.840604	0.848064	0.893617	0.997835	0.99903	0.997162	0.930623	0.93511	0.976882	0.961351	0.902964
23041048	0.963636	0.98818	0.984375	0.939556	0.941909	0.979807	0.993258	0.977387	0.980525	0.996914	0.930672	0.997368	0.961367	0.978695	0.972222	0.979409	0.957027	0.987097	0.945799	0.963382	0.971796	0.987966	0.938462	0.956444	0.989083	0.978947	0.975637	0.968671	0.963942	0.939349	0.983446	0.974968	0.938793	0.994805	0.989248	0.968547	0.990486	0.965197	0.979128	0.981231	0.944608	0.995671	0.993404	0.992188	0.981879	0.969343	0.983165	0.981257	0.989163
23286773	0.991404	0.996377	0.996032	0.985394	0.968391	0.994634	0.996622	0.967742	0.993758	0.99422	0.971264	0.995633	0.987825	0.994485	0.981579	0.994783	0.985054	1	0.960699	0.992624	0.993374	0.992701	0.989247	0.986125	0.993548	0.978102	0.993928	0.98381	0.978102	0.978339	0.994925	0.993801	0.979206	0.998548	0.995586	0.990196	0.998039	0.988854	0.994859	0.994847	0.986403	0.998162	0.998363	0.998668	0.993333	0.990246	0.988839	0.990862	0.997273
23312004	0.992122	0.998829	0.9907	0.967699	0.992554	0.948977	0.998362	0.997064	0.958288	0.998527	0.992317	0.998591	0.961912	0.94399	0.991865	0.908573	0.988428	0.999293	0.995171	0.929725	0.922987	0.990023	0.992836	0.974309	0.995133	0.998997	0.956581	0.977831	0.995064	0.983575	0.868061	0.95033	0.968246	0.85649	0.846677	0.944179	0.822137	0.938273	0.880086	0.887239	0.946476	0.997055	0.998909	0.996058	0.96441	0.954892	0.992124	0.983771	0.873702
23322592	0.945352	1	0.945255	0.922543	0.923325	0.865907	0.984026	0.984323	0.940675	0.990334	0.930177	1	0.903258	0.907049	0.977791	0.920482	0.894027	1	0.955211	0.878417	0.878491	0.978528	0.955925	0.916486	0.982609	0.986364	0.901961	0.937565	0.985449	0.886561	0.916783	0.923342	0.881937	0.974966	0.93867	0.922955	0.957946	0.893978	0.914092	0.897423	0.850044	0.998022	0.999369	0.999421	0.912387	0.927452	0.982181	0.945718	0.959856
23628362	0.930441	0.99499	0.954961	0.863023	0.939394	0.940353	0.975976	0.987629	0.956628	0.988764	0.924603	0.996852	0.931203	0.917063	0.961938	0.925308	0.927167	1	0.935982	0.879933	0.928378	0.981295	0.949033	0.943202	0.975321	0.982374	0.924153	0.939053	0.98075	0.833935	0.951455	0.929174	0.856238	0.984278	0.961361	0.918341	0.972317	0.846455	0.94051	0.921608	0.885014	0.993666	0.991711	0.995924	0.938609	0.92495	0.955713	0.96263	0.966913
23692254	0.942446	0.994737	0.950375	0.906916	0.95122	0.932578	0.980466	0.987692	0.883917	0.988525	0.932229	0.996109	0.889263	0.880979	0.969663	0.910957	0.943275	0.996719	0.956592	0.888382	0.915261	0.989024	0.954204	0.919045	0.972285	0.991597	0.918822	0.852132	0.984848	0.906523	0.920126	0.895522	0.883672	0.97411	0.944086	0.936436	0.956501	0.864192	0.926716	0.910816	0.890715	0.977055	0.995192	0.989967	0.94142	0.934905	0.96653	0.939236	0.944021
23808766	0.95254	0.998562	0.931865	0.909021	0.93317	0.853534	0.987032	0.989741	0.950748	0.991366	0.953713	0.998037	0.927419	0.884143	0.975842	0.899765	0.891728	1	0.966734	0.859767	0.848519	0.979608	0.939098	0.937008	0.979337	0.991214	0.91049	0.933704	0.985451	0.892408	0.906546	0.90027	0.866771	0.961339	0.913814	0.924864	0.935241	0.869751	0.885686	0.850392	0.877763	0.996167	0.999587	0.99961	0.902262	0.915638	0.975113	0.961847	0.95187
23874979	0.998679	0.907591	0.996296	0.999087	1	0.99934	1	1	0.997397	1	0.997567	0.720721	0.999231	0.999663	1	1	0.997497	0.990698	0.996564	0.998866	0.999327	0.982216	1	0.99814	0.991736	1	1	0.993716	1	1	0.999472	0.999043	0.999117	0.999566	0.998413	1	0.996228	0.997027	0.999859	0.99807	1	0.977816	0.95283	0.907859	0.998705	0.998017	0.99004	1	0.999517
23882029	0.9975	1	0.995311	0.987567	0.993392	0.998693	1	1	0.998299	1	0.99115	1	0.999256	0.997006	0.996548	0.996402	0.992849	1	1	0.992895	0.996211	0.997455	1	0.994619	0.987654	1	0.995421	0.99828	1	1	0.997633	0.995581	0.997447	0.998291	0.997965	0.993468	0.996775	0.990671	0.995637	0.996862	0.995956	0.992163	1	1	0.997029	0.989726	0.994526	0.998851	0.997009
23889490	0.956453	0.997276	0.942217	0.906216	0.947151	0.918405	0.990946	0.986098	0.963119	0.994269	0.954815	0.998146	0.944205	0.933583	0.965201	0.916958	0.909646	0.999522	0.979784	0.88908	0.880608	0.979369	0.939046	0.935902	0.977211	0.990745	0.934382	0.942897	0.982521	0.912968	0.917344	0.885581	0.907904	0.963423	0.93338	0.903869	0.93834	0.901725	0.906376	0.90459	0.858786	0.993907	0.997636	0.99701	0.921911	0.911502	0.978587	0.971483	0.946679
23911959	0.981651	0.998179	0.961433	0.942685	0.98438	0.903021	0.996165	0.995957	0.947507	0.997966	0.986333	0.998653	0.951047	0.879483	0.981581	0.851938	0.968549	0.999129	0.992842	0.896179	0.855124	0.983628	0.972091	0.962472	0.988521	0.998057	0.939685	0.96663	0.992288	0.970179	0.800393	0.88457	0.939702	0.831187	0.847535	0.943381	0.72355	0.912699	0.795957	0.831919	0.92267	0.995784	0.99749	0.993552	0.941722	0.940761	0.98452	0.970082	0.869872
23917254	0.983505	0.994024	0.976695	0.956597	0.988981	0.894059	0.99649	0.996094	0.936365	0.996843	0.985174	0.995393	0.939371	0.90288	0.98887	0.868876	0.968212	0.99769	0.992147	0.893647	0.862369	0.983945	0.986844	0.961222	0.990724	0.998381	0.941108	0.9566	0.994102	0.972905	0.76257	0.921062	0.94447	0.813133	0.72499	0.938663	0.724098	0.91336	0.811424	0.809723	0.91811	0.993464	0.992141	0.980746	0.93685	0.931892	0.98474	0.970068	0.850653
24011590	0.999052	0.921098	0.997292	1	1	0.997933	1	1	0.995766	1	0.997175	0.945652	0.999374	0.999388	1	0.99946	1	0.940329	0.998302	0.998981	0.999369	0.981427	1	0.995617	0.996979	1	1	0.990036	1	1	0.99822	0.998251	0.999301	0.998994	0.997707	0.999524	0.99053	0.998486	0.999729	0.997665	0.998995	0.972509	0.935982	0.843979	0.998469	0.997839	0.995006	1	0.999342
24117733	0.9565	0.998794	0.962712	0.900725	0.98603	0.945102	0.987952	0.983251	0.943396	0.992233	0.945488	0.998759	0.909166	0.911117	0.980624	0.922082	0.9445	1	0.966858	0.877223	0.899011	0.973254	0.971698	0.93681	0.976449	0.993391	0.942976	0.933856	0.976615	0.885649	0.920242	0.917091	0.884005	0.970552	0.934215	0.891012	0.950147	0.833269	0.916227	0.898623	0.835067	0.994786	0.998996	0.997653	0.930205	0.911277	0.978297	0.956942	0.948217
24129246	0.988296	1	0.985384	0.968577	0.985948	0.988493	1	0.990826	0.983428	1	0.968974	1	0.959023	0.974631	0.994069	0.984408	0.978856	1	0.990291	0.972671	0.981123	0.989418	0.967742	0.965094	0.989529	0.995305	0.970868	0.979428	0.97093	0.961039	0.985853	0.986521	0.959423	0.996224	0.991413	0.981016	0.993423	0.970446	0.983131	0.982422	0.966224	1	1	1	0.983927	0.990603	0.988484	0.983193	0.991834
24173317	0.972389	0.996688	0.963305	0.932517	0.973233	0.912129	0.994903	0.989316	0.942886	0.995645	0.973842	0.996334	0.927717	0.894484	0.986769	0.903598	0.934417	0.99657	0.983956	0.870452	0.854972	0.979286	0.961096	0.925711	0.985232	0.995599	0.907236	0.948201	0.98663	0.929965	0.900322	0.91919	0.908395	0.950985	0.903306	0.903741	0.915709	0.893818	0.882542	0.859387	0.891643	0.993007	0.992582	0.9875	0.929577	0.919303	0.987005	0.970968	0.932262
24215720	0.998371	1	0.997006	0.994726	0.969466	0.998637	1	0.981707	0.997688	1	0.977186	1	0.996534	0.998584	0.995601	0.998825	0.996951	1	0.993243	0.9976	0.998143	0.998333	0.98939	0.993534	1	0.98	0.997442	0.993827	0.989418	0.991543	0.999192	0.998663	0.993909	0.999796	0.999466	0.997587	0.999656	0.997403	0.998992	0.998741	0.996766	1	1	1	0.998158	0.99733	0.997245	0.995595	0.999412
24275569	0.983122	0.99959	0.972086	0.960166	0.980833	0.899693	0.995891	0.994733	0.962331	0.997611	0.986711	0.999485	0.955086	0.927954	0.983944	0.909523	0.964137	0.999793	0.992639	0.916831	0.869381	0.98715	0.976648	0.964092	0.990618	0.997916	0.961578	0.971019	0.993294	0.970057	0.870157	0.917815	0.955274	0.905519	0.856941	0.947807	0.869368	0.941608	0.84899	0.881375	0.933218	0.996395	0.999107	0.997747	0.922957	0.950289	0.989623	0.983137	0.927832
24300666	0.956941	0.999615	0.957037	0.889475	0.953996	0.86976	0.987249	0.990215	0.906943	0.991522	0.950704	0.999608	0.859834	0.821188	0.97519	0.853618	0.9414	1	0.968599	0.814127	0.835035	0.979689	0.955123	0.890252	0.982239	0.992641	0.865489	0.930958	0.984399	0.899048	0.853835	0.87474	0.833847	0.950891	0.890255	0.893865	0.915201	0.817394	0.853557	0.83165	0.833088	0.994039	0.999318	0.999349	0.902678	0.920503	0.977164	0.948387	0.910848
24322422	0.973877	0.999537	0.961106	0.939596	0.95915	0.860229	0.993049	0.992982	0.933536	0.992845	0.977257	0.999532	0.889262	0.8997	0.985272	0.896983	0.942448	1	0.985085	0.841903	0.813833	0.98479	0.964245	0.947281	0.987462	0.995684	0.910861	0.947975	0.990203	0.936391	0.845832	0.915628	0.905463	0.932219	0.853487	0.906486	0.886732	0.892829	0.841863	0.82437	0.860833	0.9976	0.999356	0.999375	0.900957	0.931628	0.988996	0.964792	0.920211
24324209	0.976274	0.995778	0.979461	0.949606	0.969367	0.965185	0.994247	0.985991	0.960653	0.997214	0.95853	0.995671	0.93197	0.958505	0.968186	0.952921	0.966463	0.998881	0.975824	0.934629	0.947846	0.988646	0.984496	0.961176	0.98534	0.995449	0.981384	0.945988	0.984009	0.960152	0.936796	0.934389	0.932544	0.975951	0.951775	0.960923	0.95963	0.936358	0.946376	0.9405	0.940642	0.994907	0.996413	0.993226	0.961292	0.959154	0.94574	0.981316	0.967435
24425749	0.930114	0.997935	0.906321	0.866837	0.931202	0.904036	0.980663	0.990148	0.941466	0.991803	0.934119	0.99929	0.914541	0.876577	0.965024	0.880919	0.903189	1	0.953471	0.844458	0.882553	0.977011	0.920105	0.930549	0.976664	0.985385	0.902052	0.936049	0.986806	0.864671	0.913494	0.875495	0.84921	0.970973	0.934011	0.898082	0.951334	0.835611	0.895133	0.89008	0.845618	0.991223	0.997762	0.997404	0.910471	0.904215	0.970996	0.942005	0.947537
24461736	0.976939	1	0.963847	0.963176	0.910419	0.904335	0.993333	0.987039	0.984859	0.992449	0.968635	1	0.969183	0.978327	0.982759	0.972954	0.883704	1	0.980592	0.952217	0.906435	0.981742	0.956743	0.970554	0.984848	0.987627	0.963106	0.959567	0.985366	0.950949	0.970296	0.972193	0.956916	0.984966	0.96223	0.946286	0.976185	0.976038	0.94878	0.947688	0.940865	0.996154	1	1	0.944522	0.946291	0.994196	0.98544	0.989027
24501219	0.970069	0.999708	0.982296	0.919588	0.973076	0.908039	0.992694	0.989917	0.931634	0.994859	0.959359	0.999408	0.908391	0.89731	0.976259	0.89728	0.96494	0.999396	0.978903	0.866193	0.872239	0.981432	0.984002	0.926421	0.983558	0.996645	0.93059	0.940718	0.986107	0.943117	0.864845	0.894681	0.909232	0.942063	0.898902	0.918102	0.904293	0.862003	0.865367	0.865077	0.840755	0.996197	0.999468	0.998203	0.934894	0.910813	0.976711	0.96354	0.89624
24596151	0.983359	1	0.984637	0.970438	0.931373	0.987987	0.984674	0.990991	0.99093	0.978417	0.948387	1	0.981559	0.986297	0.989101	0.991023	0.981481	1	0.959596	0.980103	0.987266	0.989247	0.962085	0.98359	0.992806	0.930693	0.979912	0.984298	0.966667	0.948819	0.993688	0.990741	0.972549	0.998343	0.995575	0.982238	0.996903	0.972401	0.992813	0.989581	0.977099	1	1	1	0.991874	0.985849	0.987981	0.987705	0.995793
24702127	1	1	0.998483	0.998938	1	1	1	1	1	1	1	1	0.999128	1	0.997028	1	1	1	1	1	0.999535	1	1	0.998917	1	1	1	1	1	0.997854	0.999731	0.999665	1	0.999913	0.999847	0.999394	0.999902	1	0.999856	0.99982	1	1	1	1	1	1	1	1	1
24804581	0.995134	0.948187	0.995342	0.99426	0.996633	0.99701	0.998797	0.998734	0.993148	0.998588	0.993236	0.953488	0.996622	0.997095	0.99847	0.998079	0.99687	0.967456	0.997406	0.995829	0.997769	0.984245	0.997006	0.99419	0.996445	0.997028	0.997714	0.986717	1	0.994521	0.997263	0.995001	0.996271	0.998341	0.997811	0.996928	0.983124	0.996761	0.997883	0.997085	0.995381	0.972407	0.937963	0.833182	0.997494	0.994777	0.992864	0.999235	0.99815
24888630	1	1	1	1	1	0.999774	1	1	1	1	1	1	0.99915	1	1	1	1	1	1	0.999604	0.999539	1	1	1	1	1	1	0.998997	1	1	0.999329	1	1	0.999738	0.999771	0.99881	0.999705	0.99872	0.999713	0.999642	1	1	1	1	0.999544	0.999473	1	1	0.999902
25002506	0.976947	0.999521	0.962207	0.934618	0.983871	0.872153	0.993998	0.993604	0.928053	0.995987	0.978211	0.999639	0.912714	0.853689	0.986845	0.842871	0.95168	0.999879	0.988574	0.850097	0.795428	0.979528	0.974829	0.935718	0.985621	0.997562	0.911853	0.950447	0.991802	0.952144	0.758708	0.885195	0.916391	0.859099	0.766676	0.910843	0.777197	0.864157	0.774356	0.755773	0.868498	0.995108	0.999425	0.998867	0.910507	0.910805	0.982962	0.964089	0.857525
25003641	0.961557	0.99895	0.943173	0.900336	0.966578	0.872263	0.991583	0.993899	0.922848	0.993218	0.96161	0.998937	0.887701	0.842332	0.979886	0.842976	0.932469	1	0.976687	0.803979	0.819938	0.977751	0.954059	0.926554	0.980127	0.994531	0.88445	0.929551	0.989944	0.922248	0.828426	0.878937	0.863927	0.926537	0.844747	0.881083	0.870039	0.777489	0.811418	0.759579	0.819922	0.994829	0.999276	0.998833	0.903835	0.895001	0.970854	0.948524	0.885155
25101063	0.99835	0.988764	1	1	1	0.999318	1	1	0.999073	1	1	0.992424	1	0.999645	1	1	1	0.984615	1	0.9996	0.999768	0.996616	1	1	1	1	1	0.998968	1	1	0.999731	0.999665	0.998982	0.999913	0.999695	1	0.999606	0.999349	0.999856	1	1	0.995516	0.996101	0.992308	0.999539	1	1	1	1
25106551	0.955698	0.989474	0.959832	0.88627	0.960065	0.920431	0.98671	0.992674	0.93327	0.99496	0.949878	0.992596	0.89477	0.88202	0.976402	0.88322	0.930014	0.992812	0.976676	0.8549	0.880156	0.980729	0.956943	0.910618	0.982308	0.99188	0.911847	0.937601	0.988259	0.912109	0.886527	0.90547	0.887728	0.958485	0.914066	0.89415	0.92144	0.851521	0.885518	0.869852	0.851146	0.990504	0.984212	0.970547	0.933397	0.915825	0.969533	0.965422	0.92019
25119995	0.968877	0.999517	0.958118	0.93168	0.98487	0.900788	0.990303	0.9907	0.919944	0.993275	0.96599	0.999267	0.893336	0.852722	0.981124	0.839411	0.951375	0.999504	0.98316	0.860141	0.838085	0.984403	0.973254	0.942029	0.986421	0.995489	0.901154	0.950447	0.985819	0.946793	0.832565	0.885183	0.910132	0.912771	0.857697	0.919423	0.880041	0.879862	0.847649	0.771285	0.900599	0.995676	0.99933	0.9987	0.919105	0.935219	0.97897	0.954965	0.882172
25142963	1	0.972678	1	1	1	0.999773	1	1	0.998614	1	0.996269	0.963235	1	1	1	1	1	0.957746	1	0.999201	0.999537	0.996661	1	1	0.99095	1	1	0.996923	1	1	0.999731	0.999666	1	0.999942	0.999542	1	0.999656	0.999352	1	0.999461	1	0.993377	0.992293	0.989329	0.99954	0.998934	0.994475	1	1
25147952	0.999128	0.938144	1	1	1	0.99919	1	1	0.998145	1	1	0.853741	0.998816	0.999702	0.999178	1	0.99916	0.98325	0.998532	0.999671	0.999794	0.981132	1	0.998635	1	1	1	0.992667	1	1	0.999498	0.999716	0.999343	0.999599	0.997649	0.999544	0.99388	0.999036	0.999733	0.996711	0.999039	0.989785	0.959606	0.909754	0.999261	0.998754	0.991001	1	0.999068
25159151	0.989808	0.998269	0.982699	0.971616	0.992214	0.916431	0.997559	0.998	0.951836	0.998127	0.991091	0.998711	0.964634	0.934573	0.993542	0.882398	0.980168	0.999019	0.995765	0.922824	0.884791	0.989802	0.98804	0.975974	0.99426	0.998974	0.948588	0.976469	0.997023	0.983772	0.83654	0.947401	0.968213	0.74583	0.782413	0.944925	0.756982	0.949227	0.831707	0.848645	0.942837	0.996132	0.997461	0.992832	0.953684	0.952681	0.99238	0.980822	0.865908
25219547	0.923077	1	0.890999	0.89463	0.938063	0.931665	0.975581	0.984281	0.96766	0.985274	0.943946	1	0.926729	0.928375	0.966514	0.93971	0.848616	1	0.952866	0.90831	0.896506	0.979984	0.915638	0.935762	0.967742	0.981716	0.933365	0.934151	0.971429	0.830112	0.949883	0.91125	0.871864	0.982327	0.960085	0.933303	0.968948	0.897563	0.934889	0.926187	0.880161	0.992864	1	0.999251	0.934953	0.916313	0.974283	0.95535	0.975807
25223752	0.993818	1	1	0.996957	0.993421	0.999099	1	0.99505	0.998637	1	0.979933	1	1	0.997901	0.98878	0.997664	0.99711	1	0.989071	0.996447	0.997236	0.99685	1	0.995859	0.976285	1	0.9975	0.997033	0.995575	0.998047	0.998123	0.995027	0.99707	0.999273	0.998476	0.997047	0.998526	0.994911	0.997704	0.998033	0.996839	0.995918	1	1	0.99728	0.99422	0.994975	1	0.998925
25278378	0.941377	0.998602	0.932553	0.881994	0.917084	0.915388	0.982493	0.979769	0.96513	0.990895	0.938289	0.999278	0.916592	0.905696	0.969568	0.913534	0.904433	1	0.95188	0.853957	0.879533	0.986271	0.910918	0.950891	0.985487	0.986708	0.928789	0.940419	0.973553	0.864116	0.9355	0.896695	0.840249	0.976039	0.943316	0.906321	0.959016	0.881716	0.905582	0.905366	0.855974	0.995868	0.997732	0.998425	0.913968	0.908424	0.983575	0.949918	0.960421
25307156	0.978049	0.99856	0.967444	0.946824	0.955705	0.945494	0.993792	0.94967	0.968813	0.995443	0.969582	0.998527	0.934843	0.945807	0.970518	0.946039	0.961413	1	0.982107	0.930046	0.90351	0.987854	0.959379	0.960748	0.989042	0.994845	0.961665	0.96399	0.936387	0.936437	0.940048	0.929571	0.934366	0.972831	0.954073	0.936698	0.956024	0.932734	0.929341	0.93587	0.909953	0.997019	0.997517	0.996868	0.950824	0.941127	0.983378	0.972554	0.961393
25311616	0.943316	0.998549	0.90617	0.893916	0.955361	0.875804	0.982482	0.991638	0.944777	0.987133	0.954325	0.999011	0.912764	0.872967	0.974441	0.879923	0.884548	1	0.969574	0.834882	0.849295	0.976092	0.929551	0.914451	0.966127	0.991658	0.908947	0.936826	0.987799	0.885741	0.893625	0.867425	0.868058	0.957708	0.910307	0.915239	0.930215	0.859567	0.884581	0.848911	0.87299	0.990069	0.998335	0.997243	0.88397	0.919874	0.973973	0.957775	0.941238
25332170	0.968787	0.999244	0.974446	0.951831	0.966176	0.972382	0.994764	0.924917	0.975821	0.995062	0.966152	0.999216	0.930037	0.95876	0.970605	0.968982	0.961806	1	0.982581	0.95525	0.945873	0.989529	0.963798	0.971684	0.987332	0.991504	0.973424	0.965247	0.897841	0.920348	0.966357	0.946711	0.939681	0.986248	0.975106	0.960238	0.977533	0.95598	0.966513	0.967821	0.93542	0.997481	0.998188	0.998887	0.967903	0.958895	0.983051	0.980963	0.978384
25338102	1	1	0.998607	0.996997	0.993691	0.996623	1	0.995349	0.999097	1	0.993671	1	0.997508	0.998956	1	0.999225	0.99431	1	1	0.997646	0.998624	1	0.995327	0.996939	1	1	0.999381	0.998049	1	0.998095	0.999465	0.999671	0.999038	0.999535	0.999163	0.998244	0.999509	1	0.998999	0.998931	0.998748	1	1	1	0.99865	0.998961	1	1	0.998829
25348772	0.933837	0.998416	0.936054	0.871595	0.941038	0.910409	0.981775	0.988618	0.935367	0.987805	0.928344	0.998355	0.867781	0.864826	0.969591	0.909059	0.908805	1	0.955707	0.84865	0.882999	0.9737	0.931868	0.915903	0.976378	0.987433	0.886316	0.918421	0.975767	0.842889	0.91402	0.90213	0.782097	0.974916	0.936821	0.915248	0.953697	0.783194	0.90893	0.877723	0.838196	0.994094	1	1	0.920345	0.917186	0.955797	0.930783	0.947683
Phosphosite_plus	0.993868	0.996239	0.992814	0.98661	0.9973	0.981924	0.998257	0.999497	0.982483	0.998459	0.993593	0.996449	0.989022	0.98176	0.99576	0.980589	0.993474	0.998713	0.997724	0.979826	0.979033	0.994307	0.997611	0.99172	0.997517	0.999223	0.988348	0.987323	0.997748	0.992488	0.976065	0.985248	0.985862	0.982044	0.976103	0.98855	0.973836	0.980791	0.973001	0.973077	0.988501	0.982853	0.996762	0.990532	0.983198	0.98665	0.996639	0.993737	0.986117
		pdist
	min	0.6943	0.3057
	mean	0.9589	0.0411
[truncated: 49 more columns]

## Sheet: human_proteins_distmatrix98
	16396503	16497976	17929957	18212344	18318008	18452278	18491316	18510355	18691976	19081932	19362540	19605366	19664994	19664995	19764811	19786723	19845377	20222723	20230923	20340162	20363803	20393185	20446291	20639409	20686112	20726782	20860994	20866107	20886841	20946866	21130716	21152398	21685386	21712546	21788404	21857030	21899308	21949786	22073976	22115753	22167270	22322096	22451900	22461510	22468782	22496350	22499768	22593177	22633412
16396503	0	0.979263	0.883721	0.862996	0.929185	0.903635	0.945295	0.975309	0.928632	0.96817	0.905242	0.984163	0.918033	0.888252	0.928832	0.909232	0.893688	0.992126	0.899522	0.88358	0.90788	0.979339	0.921171	0.919897	0.943515	0.972222	0.912791	0.933244	0.959459	0.856881	0.918909	0.895302	0.85877	0.950444	0.945026	0.915881	0.945595	0.898234	0.916168	0.924013	0.885333	0.971545	0.940837	0.953258	0.913589	0.890389	0.95583	0.928571	0.946237
16497976	0.979263	0	0.97541	0.9776	0.98374	0.983374	0.969027	0.993939	0.977778	1	0.942446	0.843931	0.981562	0.982826	0.984985	0.980759	0.985401	0.92	0.965686	0.975291	0.982238	0.975	0.991228	0.986183	0.963563	0.991667	0.988201	0.954373	1	0.972527	0.981952	0.978054	0.982432	0.987005	0.98359	0.986547	0.983651	0.977842	0.982183	0.977464	0.981763	0.920168	0.922222	0.86836	0.986068	0.978648	0.960486	0.980501	0.986277
17929957	0.883721	0.97541	0	0.826896	0.911616	0.89705	0.941176	0.982405	0.919384	0.984177	0.90553	0.992063	0.894373	0.86804	0.932099	0.897019	0.841085	0.996825	0.917127	0.883509	0.888239	0.96142	0.855153	0.93185	0.888041	0.983165	0.894133	0.921829	0.965879	0.850932	0.918075	0.870437	0.853988	0.951867	0.942007	0.893671	0.945475	0.880072	0.908367	0.910004	0.861804	0.974239	0.937799	0.958075	0.88565	0.887866	0.921649	0.901606	0.946898
18212344	0.862996	0.9776	0.826896	0	0.915757	0.831009	0.943925	0.966159	0.877504	0.977273	0.854264	0.98265	0.822128	0.781882	0.897183	0.784884	0.847594	0.993056	0.92635	0.762508	0.803759	0.940045	0.863636	0.895075	0.916538	0.974638	0.83642	0.904185	0.950558	0.811321	0.84026	0.809308	0.754678	0.894948	0.889787	0.781903	0.882986	0.780567	0.806818	0.831427	0.744589	0.969163	0.900709	0.905152	0.808554	0.792267	0.91148	0.892077	0.87749
18318008	0.929185	0.98374	0.911616	0.915757	0	0.926415	0.975177	0.937799	0.95499	0.968421	0.90625	0.996078	0.943737	0.944876	0.920548	0.944168	0.854722	1	0.8875	0.932265	0.931367	0.985185	0.88716	0.928333	0.95302	0.952663	0.923077	0.919786	0.953307	0.868421	0.957486	0.934751	0.917001	0.972935	0.967356	0.932493	0.969262	0.941232	0.947392	0.951327	0.916241	1	0.953578	0.97561	0.939441	0.927872	0.941489	0.950249	0.968186
18452278	0.903635	0.983374	0.89705	0.831009	0.926415	0	0.970767	0.982445	0.835377	0.986675	0.929707	0.985924	0.795375	0.715682	0.953353	0.713675	0.85662	0.996217	0.947634	0.684862	0.652524	0.939031	0.938994	0.872587	0.942593	0.987813	0.808783	0.895432	0.976088	0.872537	0.65616	0.765571	0.766741	0.743693	0.713159	0.75625	0.727716	0.751611	0.651532	0.66324	0.71032	0.973038	0.907147	0.939542	0.741128	0.75	0.943629	0.912291	0.74915
18491316	0.945295	0.969027	0.941176	0.943925	0.975177	0.970767	0	0.990148	0.974634	0.977143	0.925806	0.995798	0.967265	0.962906	0.955679	0.966139	0.963636	0.99422	0.931624	0.959799	0.967704	0.990494	0.957364	0.97377	0.968531	0.987342	0.968706	0.979203	0.958678	0.938303	0.975512	0.956395	0.956522	0.98226	0.981491	0.962733	0.980397	0.957346	0.970315	0.974728	0.962227	0.975779	0.966469	0.964775	0.958301	0.965126	0.964674	0.974684	0.978331
18510355	0.975309	0.993939	0.982405	0.966159	0.937799	0.982445	0.990148	0	0.990769	0.972477	0.944444	0.988235	0.976404	0.984873	0.963211	0.983296	0.96817	1	0.954286	0.982327	0.978865	0.993492	0.953368	0.97619	0.99115	0.966667	0.987692	0.976471	0.766667	0.93865	0.986667	0.978358	0.973088	0.990585	0.990552	0.976787	0.988789	0.980257	0.985162	0.986253	0.97266	0.991189	0.984444	0.982379	0.980922	0.974359	0.980519	0.981928	0.989987
18691976	0.928632	0.977778	0.919384	0.877504	0.95499	0.835377	0.974634	0.990769	0	0.984093	0.947966	0.97996	0.85612	0.818384	0.949091	0.781022	0.908046	0.988323	0.945697	0.804721	0.833027	0.949479	0.946734	0.866021	0.953216	0.990323	0.824081	0.713076	0.983235	0.921267	0.796775	0.856479	0.832838	0.841535	0.840189	0.833533	0.837421	0.821944	0.798684	0.815879	0.825387	0.931412	0.936327	0.934853	0.84973	0.856312	0.945455	0.913761	0.845826
19081932	0.96817	1	0.984177	0.977273	0.968421	0.986675	0.977143	0.972477	0.984093	0	0.969957	1	0.976879	0.98207	0.985714	0.985915	0.965812	1	0.967105	0.980451	0.984756	0.995413	0.976744	0.982824	0.979798	0.953125	0.985554	0.985685	0.980769	0.95082	0.986537	0.98565	0.972059	0.991754	0.989479	0.978158	0.990545	0.977665	0.98775	0.985182	0.980707	0.985	0.97381	0.997701	0.98464	0.981378	0.985915	0.973684	0.990176
19362540	0.905242	0.942446	0.90553	0.854264	0.90625	0.929707	0.925806	0.944444	0.947966	0.969957	0	0.954704	0.919958	0.913246	0.899497	0.920442	0.909283	0.991416	0.885305	0.90896	0.919834	0.966841	0.869863	0.939815	0.914634	0.952607	0.949198	0.913043	0.942568	0.857831	0.940437	0.912854	0.880577	0.963698	0.958986	0.928571	0.958689	0.896388	0.930493	0.931386	0.897206	0.943787	0.932482	0.935018	0.923664	0.902375	0.905941	0.931193	0.956118
19605366	0.984163	0.843931	0.992063	0.98265	0.996078	0.985924	0.995798	0.988235	0.97996	1	0.954704	0	0.982777	0.986842	0.979228	0.986376	0.983173	0.947761	0.990698	0.983489	0.987082	0.981595	0.987124	0.984589	0.972549	0.992063	0.988304	0.976059	0.981395	0.978495	0.988313	0.986272	0.986649	0.987021	0.987135	0.987522	0.981851	0.977969	0.988074	0.981116	0.982897	0.952191	0.94181	0.877828	0.989247	0.979664	0.954955	0.98913	0.986045
19664994	0.918033	0.981562	0.894373	0.822128	0.943737	0.795375	0.967265	0.976404	0.85612	0.976879	0.919958	0.982777	0	0.745867	0.944444	0.787214	0.868549	0.987342	0.942478	0.757925	0.765531	0.940017	0.928571	0.879731	0.930556	0.98476	0.849678	0.888412	0.960954	0.860489	0.784551	0.809339	0.764026	0.857929	0.835702	0.800384	0.835061	0.793587	0.77921	0.788515	0.7615	0.964876	0.927637	0.92702	0.805233	0.819089	0.93117	0.884538	0.847555
19664995	0.888252	0.982826	0.86804	0.781882	0.944876	0.715682	0.962906	0.984873	0.818384	0.98207	0.913246	0.986842	0.745867	0	0.947636	0.695288	0.864583	0.996774	0.94061	0.67769	0.67603	0.935505	0.922767	0.875332	0.940217	0.98682	0.793683	0.882828	0.972805	0.847708	0.688008	0.751992	0.717631	0.797742	0.763796	0.763666	0.773724	0.69826	0.702103	0.684473	0.72343	0.969834	0.921516	0.934	0.74793	0.770697	0.925981	0.88088	0.789326
19764811	0.928832	0.984985	0.932099	0.897183	0.920548	0.953353	0.955679	0.963211	0.949091	0.985714	0.899497	0.979228	0.944444	0.947636	0	0.942298	0.925287	0.98913	0.907692	0.937073	0.942679	0.979133	0.925287	0.952722	0.958333	0.964844	0.953342	0.935583	0.934328	0.923077	0.954333	0.934302	0.917973	0.969955	0.967805	0.940981	0.965989	0.939261	0.950756	0.953152	0.930168	0.977041	0.962046	0.958949	0.938686	0.941851	0.943478	0.963415	0.964813
19786723	0.909232	0.980759	0.897019	0.784884	0.944168	0.713675	0.966139	0.983296	0.781022	0.985915	0.920442	0.986376	0.787214	0.695288	0.942298	0	0.883933	0.992705	0.950056	0.623318	0.674902	0.928287	0.933409	0.874812	0.948985	0.988643	0.807321	0.886089	0.975943	0.8867	0.622665	0.740939	0.76636	0.693025	0.695711	0.707735	0.686308	0.718927	0.562842	0.633895	0.71875	0.967134	0.916667	0.923924	0.726415	0.739677	0.936238	0.914837	0.681032
19845377	0.893688	0.985401	0.841085	0.847594	0.854722	0.85662	0.963636	0.96817	0.908046	0.965812	0.909283	0.983173	0.868549	0.864583	0.925287	0.883933	0	0.994382	0.915	0.859637	0.848161	0.969741	0.873134	0.873435	0.893764	0.957576	0.881919	0.88777	0.961905	0.806	0.903048	0.878893	0.833931	0.940729	0.928412	0.860152	0.932272	0.869718	0.883348	0.888256	0.82488	0.976546	0.941704	0.95301	0.866124	0.864126	0.929924	0.913284	0.935948
20222723	0.992126	0.92	0.996825	0.993056	1	0.996217	0.99422	1	0.988323	1	0.991416	0.947761	0.987342	0.996774	0.98913	0.992705	0.994382	0	0.993377	0.995539	0.995765	0.988318	0.994118	0.982659	0.968586	1	0.9968	0.989712	1	0.996815	0.991424	0.99095	0.994203	0.994176	0.995262	0.993421	0.992351	0.998	0.990018	0.995993	0.989316	0.941176	0.980861	0.930521	0.995987	0.992599	0.985663	0.990132	0.993464
20230923	0.899522	0.965686	0.917127	0.92635	0.8875	0.947634	0.931624	0.954286	0.945697	0.967105	0.885305	0.990698	0.942478	0.94061	0.907692	0.950056	0.915	0.993377	0	0.944527	0.951057	0.990079	0.921397	0.955017	0.954023	0.954545	0.958519	0.911708	0.944954	0.892351	0.963474	0.947133	0.901569	0.978501	0.972208	0.953467	0.975023	0.927363	0.956955	0.956113	0.928721	0.981413	0.936441	0.973684	0.955118	0.938013	0.950292	0.953552	0.974874
20340162	0.88358	0.975291	0.883509	0.762508	0.932265	0.684862	0.959799	0.982327	0.804721	0.980451	0.90896	0.983489	0.757925	0.67769	0.937073	0.623318	0.859637	0.995539	0.944527	0	0.662261	0.935162	0.922504	0.86461	0.935647	0.985584	0.793912	0.879442	0.974892	0.840263	0.645337	0.745559	0.725566	0.764405	0.739244	0.685714	0.739264	0.696623	0.611265	0.664902	0.659626	0.963406	0.920685	0.926369	0.693899	0.748544	0.92921	0.896792	0.754365
20363803	0.90788	0.982238	0.888239	0.803759	0.931367	0.652524	0.967704	0.978865	0.833027	0.984756	0.919834	0.987082	0.765531	0.67603	0.942679	0.674902	0.848161	0.995765	0.951057	0.662261	0	0.91384	0.931181	0.871192	0.931614	0.988943	0.818279	0.871055	0.969158	0.861511	0.62752	0.712208	0.746285	0.722233	0.701896	0.738118	0.682816	0.713433	0.59875	0.591709	0.687078	0.964555	0.919936	0.931601	0.705479	0.706196	0.928243	0.913218	0.735747
20393185	0.979339	0.975	0.96142	0.940045	0.985185	0.939031	0.990494	0.993492	0.949479	0.995413	0.966841	0.981595	0.940017	0.935505	0.979133	0.928287	0.969741	0.988318	0.990079	0.935162	0.91384	0	0.974757	0.962485	0.97597	1	0.950959	0.958231	0.98004	0.967742	0.925991	0.947858	0.939455	0.938884	0.937757	0.943005	0.932921	0.935787	0.928216	0.932134	0.938925	0.979779	0.948993	0.9437	0.942105	0.932053	0.954248	0.957614	0.940219
20446291	0.921171	0.991228	0.855153	0.863636	0.88716	0.938994	0.957364	0.953368	0.946734	0.976744	0.869863	0.987124	0.928571	0.922767	0.925287	0.933409	0.873134	0.994118	0.921397	0.922504	0.931181	0.974757	0	0.940476	0.926471	0.973856	0.912651	0.942238	0.93133	0.848315	0.955224	0.924174	0.872857	0.974477	0.97003	0.922366	0.970979	0.923454	0.94452	0.949955	0.906513	0.979094	0.953815	0.968627	0.935127	0.928507	0.92	0.925134	0.969064
20639409	0.919897	0.986183	0.93185	0.895075	0.928333	0.872587	0.97377	0.97619	0.866021	0.982824	0.939815	0.984589	0.879731	0.875332	0.952722	0.874812	0.873435	0.982659	0.955017	0.86461	0.871192	0.962485	0.940476	0	0.956592	0.982178	0.861814	0.885343	0.971138	0.891618	0.88524	0.887508	0.869822	0.919454	0.918938	0.889132	0.912199	0.872868	0.872421	0.884631	0.858776	0.966614	0.944712	0.929697	0.888381	0.888969	0.952991	0.938462	0.918971
20686112	0.943515	0.963563	0.888041	0.916538	0.95302	0.942593	0.968531	0.99115	0.953216	0.979798	0.914634	0.972549	0.930556	0.940217	0.958333	0.948985	0.893764	0.968586	0.954023	0.935647	0.931614	0.97597	0.926471	0.956592	0	0.98895	0.946479	0.939341	0.981481	0.923457	0.953721	0.930352	0.910428	0.969873	0.965861	0.946996	0.96606	0.937559	0.94422	0.947275	0.929789	0.947195	0.956107	0.944551	0.941358	0.924444	0.919786	0.945813	0.966165
20726782	0.972222	0.991667	0.983165	0.974638	0.952663	0.987813	0.987342	0.966667	0.990323	0.953125	0.952607	0.992063	0.98476	0.98682	0.964844	0.988643	0.957576	1	0.954545	0.985584	0.988943	1	0.973856	0.982178	0.98895	0	0.983416	0.982942	0.962963	0.95122	0.992889	0.988541	0.975904	0.995777	0.995245	0.985605	0.995501	0.983539	0.990876	0.991903	0.983642	1	0.985222	0.987864	0.989379	0.985849	0.988722	0.986159	0.994962
20860994	0.912791	0.988201	0.894133	0.83642	0.923077	0.808783	0.968706	0.987692	0.824081	0.985554	0.949198	0.988304	0.849678	0.793683	0.953342	0.807321	0.881919	0.9968	0.958519	0.793912	0.818279	0.950959	0.912651	0.861814	0.946479	0.983416	0	0.892667	0.982684	0.851459	0.840456	0.876932	0.792435	0.888422	0.875798	0.797628	0.881477	0.805385	0.831721	0.823973	0.778956	0.989204	0.936888	0.951974	0.846351	0.858733	0.942966	0.878431	0.87364
20866107	0.933244	0.954373	0.921829	0.904185	0.919786	0.895432	0.979203	0.976471	0.713076	0.985685	0.913043	0.976059	0.888412	0.882828	0.935583	0.886089	0.88777	0.989712	0.911708	0.879442	0.871055	0.958231	0.942238	0.885343	0.939341	0.982942	0.892667	0	0.976619	0.902256	0.892045	0.898177	0.855521	0.923367	0.902445	0.904937	0.911235	0.860932	0.891268	0.873418	0.870539	0.905357	0.925926	0.941176	0.911111	0.875934	0.940819	0.911011	0.921932
20886841	0.959459	1	0.965879	0.950558	0.953307	0.976088	0.958678	0.766667	0.983235	0.980769	0.942568	0.981395	0.960954	0.972805	0.934328	0.975943	0.961905	1	0.944954	0.974892	0.969158	0.98004	0.93133	0.971138	0.981481	0.962963	0.982684	0.976619	0	0.917355	0.97909	0.964155	0.955345	0.984425	0.98417	0.971352	0.981903	0.973384	0.979176	0.978546	0.962513	0.98155	0.965092	0.97996	0.968168	0.965426	0.977337	0.970588	0.985082
20946866	0.856881	0.972527	0.850932	0.811321	0.868421	0.872537	0.938303	0.93865	0.921267	0.95082	0.857831	0.978495	0.860489	0.847708	0.923077	0.8867	0.806	0.996815	0.892351	0.840263	0.861511	0.967742	0.848315	0.891618	0.923457	0.95122	0.851459	0.902256	0.917355	0	0.911243	0.872766	0.806905	0.948918	0.93778	0.858885	0.940252	0.82814	0.897092	0.895483	0.817365	0.981352	0.925687	0.953125	0.875472	0.866894	0.934694	0.892495	0.93978
21130716	0.918909	0.981952	0.918075	0.84026	0.957486	0.65616	0.975512	0.986667	0.796775	0.986537	0.940437	0.988313	0.784551	0.688008	0.954333	0.622665	0.903048	0.991424	0.963474	0.645337	0.62752	0.925991	0.955224	0.88524	0.953721	0.992889	0.840456	0.892045	0.97909	0.911243	0	0.733397	0.780998	0.537253	0.543107	0.744912	0.497887	0.740111	0.525213	0.57193	0.72549	0.967117	0.928822	0.93454	0.715232	0.766833	0.939934	0.918999	0.600928
21152398	0.895302	0.978054	0.870437	0.809308	0.934751	0.765571	0.956395	0.978358	0.856479	0.98565	0.912854	0.986272	0.809339	0.751992	0.934302	0.740939	0.878893	0.99095	0.947133	0.745559	0.712208	0.947858	0.924174	0.887508	0.930352	0.988541	0.876932	0.898177	0.964155	0.872766	0.733397	0	0.789604	0.803663	0.800771	0.802361	0.784974	0.769565	0.7284	0.749733	0.765791	0.961593	0.93367	0.918902	0.778912	0.781865	0.924095	0.912682	0.804269
21685386	0.85877	0.982432	0.853988	0.754678	0.917001	0.766741	0.956522	0.973088	0.832838	0.972059	0.880577	0.986649	0.764026	0.717631	0.917973	0.76636	0.833931	0.994203	0.901569	0.725566	0.746285	0.939455	0.872857	0.869822	0.910428	0.975904	0.792435	0.855521	0.955345	0.806905	0.780998	0.789604	0	0.875025	0.852026	0.785766	0.858455	0.732394	0.776248	0.781078	0.741754	0.961832	0.91023	0.933943	0.787938	0.776344	0.922249	0.858025	0.85961
21712546	0.950444	0.987005	0.951867	0.894948	0.972935	0.743693	0.98226	0.990585	0.841535	0.991754	0.963698	0.987021	0.857929	0.797742	0.969955	0.693025	0.940729	0.994176	0.978501	0.764405	0.722233	0.938884	0.974477	0.919454	0.969873	0.995777	0.888422	0.923367	0.984425	0.948918	0.537253	0.803663	0.875025	0	0.504256	0.807035	0.376294	0.825416	0.617079	0.641656	0.82393	0.977273	0.937748	0.944291	0.801047	0.814997	0.962602	0.9501	0.465132
21788404	0.945026	0.98359	0.942007	0.889787	0.967356	0.713159	0.981491	0.990552	0.840189	0.989479	0.958986	0.987135	0.835702	0.763796	0.967805	0.695711	0.928412	0.995262	0.972208	0.739244	0.701896	0.937757	0.97003	0.918938	0.965861	0.995245	0.875798	0.902445	0.98417	0.93778	0.543107	0.800771	0.852026	0.504256	0	0.797799	0.489971	0.788509	0.622911	0.597696	0.802493	0.974302	0.938424	0.94514	0.786946	0.802944	0.953557	0.939771	0.593424
21857030	0.915881	0.986547	0.893671	0.781903	0.932493	0.75625	0.962733	0.976787	0.833533	0.978158	0.928571	0.987522	0.800384	0.763666	0.940981	0.707735	0.860152	0.993421	0.953467	0.685714	0.738118	0.943005	0.922366	0.889132	0.946996	0.985605	0.797628	0.904937	0.971352	0.858885	0.744912	0.802361	0.785766	0.807035	0.797799	0	0.801401	0.747177	0.719793	0.74226	0.703407	0.982082	0.933983	0.939777	0.774686	0.779145	0.938538	0.88813	0.79222
21899308	0.945595	0.983651	0.945475	0.882986	0.969262	0.727716	0.980397	0.988789	0.837421	0.990545	0.958689	0.981851	0.835061	0.773724	0.965989	0.686308	0.932272	0.992351	0.975023	0.739264	0.682816	0.932921	0.970979	0.912199	0.96606	0.995501	0.881477	0.911235	0.981903	0.940252	0.497887	0.784974	0.858455	0.376294	0.489971	0.801401	0	0.80102	0.591672	0.601554	0.805227	0.970694	0.929743	0.929109	0.785131	0.802703	0.954018	0.944892	0.517284
21949786	0.898234	0.977842	0.880072	0.780567	0.941232	0.751611	0.957346	0.980257	0.821944	0.977665	0.896388	0.977969	0.793587	0.69826	0.939261	0.718927	0.869718	0.998	0.927363	0.696623	0.713433	0.935787	0.923454	0.872868	0.937559	0.983539	0.805385	0.860932	0.973384	0.82814	0.740111	0.769565	0.732394	0.825416	0.788509	0.747177	0.80102	0	0.71922	0.677339	0.699097	0.964055	0.910556	0.934014	0.773521	0.756173	0.907859	0.878071	0.808603
22073976	0.916168	0.982183	0.908367	0.806818	0.947392	0.651532	0.970315	0.985162	0.798684	0.98775	0.930493	0.988074	0.77921	0.702103	0.950756	0.562842	0.883348	0.990018	0.956955	0.611265	0.59875	0.928216	0.94452	0.872421	0.94422	0.990876	0.831721	0.891268	0.979176	0.897092	0.525213	0.7284	0.776248	0.617079	0.622911	0.719793	0.591672	0.71922	0	0.57949	0.70406	0.970175	0.923527	0.927265	0.711254	0.728308	0.93709	0.917144	0.643298
22115753	0.924013	0.977464	0.910004	0.831427	0.951327	0.66324	0.974728	0.986253	0.815879	0.985182	0.931386	0.981116	0.788515	0.684473	0.953152	0.633895	0.888256	0.995993	0.956113	0.664902	0.591709	0.932134	0.949955	0.884631	0.947275	0.991903	0.823973	0.873418	0.978546	0.895483	0.57193	0.749733	0.781078	0.641656	0.597696	0.74226	0.601554	0.677339	0.57949	0	0.730191	0.970104	0.911863	0.938593	0.741284	0.738224	0.9277	0.91913	0.661109
22167270	0.885333	0.981763	0.861804	0.744589	0.916241	0.71032	0.962227	0.97266	0.825387	0.980707	0.897206	0.982897	0.7615	0.72343	0.930168	0.71875	0.82488	0.989316	0.928721	0.659626	0.687078	0.938925	0.906513	0.858776	0.929789	0.983642	0.778956	0.870539	0.962513	0.817365	0.72549	0.765791	0.741754	0.82393	0.802493	0.703407	0.805227	0.699097	0.70406	0.730191	0	0.964113	0.914573	0.923013	0.748673	0.749042	0.92444	0.883302	0.802163
22322096	0.971545	0.920168	0.974239	0.969163	1	0.973038	0.975779	0.991189	0.931412	0.985	0.943787	0.952191	0.964876	0.969834	0.977041	0.967134	0.976546	0.941176	0.981413	0.963406	0.964555	0.979779	0.979094	0.966614	0.947195	1	0.989204	0.905357	0.98155	0.981352	0.967117	0.961593	0.961832	0.977273	0.974302	0.982082	0.970694	0.964055	0.970175	0.970104	0.964113	0	0.950192	0.911417	0.971536	0.967604	0.966837	0.983412	0.979471
22451900	0.940837	0.922222	0.937799	0.900709	0.953578	0.907147	0.966469	0.984444	0.936327	0.97381	0.932482	0.94181	0.927637	0.921516	0.962046	0.916667	0.941704	0.980861	0.936441	0.920685	0.919936	0.948993	0.953815	0.944712	0.956107	0.985222	0.936888	0.925926	0.965092	0.925687	0.928822	0.93367	0.91023	0.937748	0.938424	0.933983	0.929743	0.910556	0.923527	0.911863	0.914573	0.950192	0	0.890625	0.936213	0.898162	0.955446	0.950479	0.929695
22461510	0.953258	0.86836	0.958075	0.905152	0.97561	0.939542	0.964775	0.982379	0.934853	0.997701	0.935018	0.877828	0.92702	0.934	0.958949	0.923924	0.95301	0.930521	0.973684	0.926369	0.931601	0.9437	0.968627	0.929697	0.944551	0.987864	0.951974	0.941176	0.97996	0.953125	0.93454	0.918902	0.933943	0.944291	0.94514	0.939777	0.929109	0.934014	0.927265	0.938593	0.923013	0.911417	0.890625	0	0.935719	0.91997	0.948929	0.962382	0.938641
22468782	0.913589	0.986068	0.88565	0.808554	0.939441	0.741128	0.958301	0.980922	0.84973	0.98464	0.923664	0.989247	0.805233	0.74793	0.938686	0.726415	0.866124	0.995987	0.955118	0.693899	0.705479	0.942105	0.935127	0.888381	0.941358	0.989379	0.846351	0.911111	0.968168	0.875472	0.715232	0.778912	0.787938	0.801047	0.786946	0.774686	0.785131	0.773521	0.711254	0.741284	0.748673	0.971536	0.936213	0.935719	0	0.807165	0.936543	0.918248	0.798655
22496350	0.890389	0.978648	0.887866	0.792267	0.927872	0.75	0.965126	0.974359	0.856312	0.981378	0.902375	0.979664	0.819089	0.770697	0.941851	0.739677	0.864126	0.992599	0.938013	0.748544	0.706196	0.932053	0.928507	0.888969	0.924444	0.985849	0.858733	0.875934	0.965426	0.866894	0.766833	0.781865	0.776344	0.814997	0.802944	0.779145	0.802703	0.756173	0.728308	0.738224	0.749042	0.967604	0.898162	0.91997	0.807165	0	0.923588	0.911789	0.804337
22499768	0.95583	0.960486	0.921649	0.91148	0.941489	0.943629	0.964674	0.980519	0.945455	0.985915	0.905941	0.954955	0.93117	0.925981	0.943478	0.936238	0.929924	0.985663	0.950292	0.92921	0.928243	0.954248	0.92	0.952991	0.919786	0.988722	0.942966	0.940819	0.977337	0.934694	0.939934	0.924095	0.922249	0.962602	0.953557	0.938538	0.954018	0.907859	0.93709	0.9277	0.92444	0.966837	0.955446	0.948929	0.936543	0.923588	0	0.948875	0.959476
22593177	0.928571	0.980501	0.901606	0.892077	0.950249	0.912291	0.974684	0.981928	0.913761	0.973684	0.931193	0.98913	0.884538	0.88088	0.963415	0.914837	0.913284	0.990132	0.953552	0.896792	0.913218	0.957614	0.925134	0.938462	0.945813	0.986159	0.878431	0.911011	0.970588	0.892495	0.918999	0.912682	0.858025	0.9501	0.939771	0.88813	0.944892	0.878071	0.917144	0.91913	0.883302	0.983412	0.950479	0.962382	0.918248	0.911789	0.948875	0	0.946255
22633412	0.946237	0.986277	0.946898	0.87749	0.968186	0.74915	0.978331	0.989987	0.845826	0.990176	0.956118	0.986045	0.847555	0.789326	0.964813	0.681032	0.935948	0.993464	0.974874	0.754365	0.735747	0.940219	0.969064	0.918971	0.966165	0.994962	0.87364	0.921932	0.985082	0.93978	0.600928	0.804269	0.85961	0.465132	0.593424	0.79222	0.517284	0.808603	0.643298	0.661109	0.802163	0.979471	0.929695	0.938641	0.798655	0.804337	0.959476	0.946255	0
22798277	0.921408	0.982082	0.912288	0.836416	0.940104	0.69773	0.975063	0.980104	0.852436	0.987847	0.937153	0.98472	0.802219	0.746863	0.938758	0.717591	0.885995	0.993947	0.96333	0.721789	0.638231	0.928543	0.947871	0.879887	0.950707	0.993034	0.874462	0.898353	0.970903	0.897766	0.622568	0.737601	0.815842	0.677296	0.678729	0.787149	0.642598	0.773841	0.635893	0.640314	0.76516	0.976598	0.925331	0.931048	0.753293	0.778347	0.92718	0.93594	0.703896
22843994	0.90052	0.985173	0.894366	0.819845	0.930233	0.755669	0.971683	0.97619	0.794118	0.98185	0.941176	0.982744	0.785627	0.770483	0.944785	0.724305	0.852524	0.992268	0.949537	0.702015	0.730663	0.94773	0.917165	0.798965	0.940213	0.984224	0.782486	0.875354	0.969522	0.850163	0.728428	0.785536	0.759695	0.800589	0.797842	0.750432	0.781735	0.755779	0.714009	0.740323	0.721527	0.972222	0.933473	0.917847	0.785308	0.798901	0.952164	0.918336	0.795229
22886815	0.908142	0.95953	0.884835	0.848934	0.90781	0.780963	0.967901	0.977394	0.864276	0.975172	0.925749	0.966538	0.861152	0.805016	0.955605	0.810745	0.870432	0.990424	0.928947	0.796053	0.802476	0.952153	0.92238	0.876298	0.934243	0.975955	0.795327	0.874023	0.964467	0.832736	0.835351	0.868778	0.797872	0.880553	0.860855	0.805651	0.862107	0.76832	0.822666	0.800576	0.786415	0.973747	0.864301	0.916749	0.84271	0.820081	0.929785	0.922136	0.872947
22985185	0.930223	0.982355	0.922236	0.835589	0.955519	0.734491	0.977679	0.980881	0.848464	0.988745	0.943921	0.985306	0.781179	0.734931	0.94998	0.69934	0.905668	0.99083	0.967755	0.709948	0.653782	0.93277	0.950355	0.889876	0.952185	0.992465	0.86348	0.899068	0.970758	0.9067	0.595271	0.731749	0.808702	0.658946	0.669311	0.767677	0.611032	0.748785	0.61778	0.635015	0.756236	0.97211	0.936685	0.932308	0.767227	0.793818	0.928222	0.92675	0.692814
23041048	0.893574	0.965753	0.91704	0.871601	0.895062	0.920859	0.957187	0.950192	0.938389	0.983607	0.864407	0.980132	0.907098	0.921254	0.920097	0.93079	0.875803	0.974684	0.892361	0.916488	0.920213	0.976109	0.869565	0.908948	0.94186	0.963801	0.944149	0.923077	0.947541	0.876457	0.943729	0.92192	0.887597	0.963134	0.959583	0.913082	0.959229	0.919593	0.930264	0.942358	0.896928	0.963068	0.942959	0.949033	0.929003	0.907826	0.951049	0.927602	0.959072
23286773	0.975124	0.98125	0.97006	0.967742	0.947115	0.980491	0.984925	0.945312	0.980249	0.990741	0.956349	0.981928	0.975169	0.9824	0.934028	0.979855	0.956757	1	0.947368	0.977003	0.979444	0.989035	0.952632	0.96846	0.986486	0.941176	0.984496	0.95992	0.954023	0.960606	0.984392	0.979073	0.965616	0.989769	0.986003	0.974813	0.988782	0.976143	0.983311	0.984431	0.973656	0.991071	0.979775	0.98	0.977618	0.974288	0.966777	0.969231	0.988713
23312004	0.955764	0.985645	0.958843	0.910754	0.975783	0.785939	0.984345	0.989964	0.86997	0.993069	0.969419	0.987584	0.868344	0.823549	0.97159	0.747503	0.94962	0.994109	0.981472	0.796976	0.753374	0.946316	0.977828	0.929341	0.974213	0.996535	0.904154	0.932933	0.98359	0.955237	0.613349	0.821804	0.893558	0.454964	0.549495	0.834248	0.463194	0.841109	0.683435	0.678199	0.850155	0.978987	0.949309	0.947018	0.831436	0.843649	0.962202	0.956078	0.572099
23322592	0.874699	0.98368	0.828146	0.774403	0.87386	0.7189	0.947674	0.971831	0.845622	0.975649	0.860668	0.985316	0.799328	0.757618	0.927555	0.76514	0.77957	0.996795	0.913313	0.712932	0.737143	0.943011	0.883901	0.848291	0.917391	0.973154	0.796524	0.870933	0.960118	0.778249	0.803309	0.800508	0.743434	0.88416	0.862925	0.763539	0.869634	0.7584	0.766222	0.791469	0.69913	0.969697	0.902137	0.941748	0.766438	0.784125	0.9375	0.891332	0.872493
23628362	0.870324	0.963722	0.869096	0.749149	0.904762	0.833977	0.939024	0.972222	0.885952	0.97449	0.85822	0.97527	0.847987	0.798639	0.917568	0.817857	0.854167	0.998325	0.88595	0.792392	0.810251	0.956284	0.889423	0.897059	0.922039	0.971831	0.855578	0.880663	0.955178	0.772727	0.862932	0.827238	0.770475	0.911417	0.889187	0.820873	0.896026	0.744646	0.838055	0.817291	0.780731	0.962536	0.914089	0.926802	0.841176	0.815441	0.885042	0.909211	0.897173
23692254	0.882172	0.966871	0.864595	0.785849	0.9022	0.782954	0.947431	0.972222	0.78655	0.980595	0.882562	0.975845	0.77735	0.742102	0.931744	0.763834	0.843648	0.981795	0.916772	0.741284	0.751582	0.949309	0.901126	0.855422	0.917365	0.981457	0.82467	0.781282	0.963899	0.827982	0.793494	0.747704	0.768893	0.865396	0.846004	0.796209	0.84653	0.756186	0.782988	0.778557	0.752453	0.921335	0.912668	0.903661	0.803178	0.802667	0.89755	0.878319	0.853213
23808766	0.897123	0.97992	0.870755	0.789561	0.892562	0.707266	0.962635	0.980392	0.857321	0.979852	0.891758	0.975952	0.823647	0.71988	0.93186	0.728741	0.830028	1	0.913775	0.704585	0.704233	0.941176	0.910973	0.876396	0.934783	0.98274	0.796488	0.864238	0.969124	0.815842	0.763448	0.788094	0.729839	0.838232	0.807674	0.783042	0.815208	0.698687	0.726117	0.699295	0.726829	0.97042	0.896115	0.942788	0.772596	0.760227	0.907042	0.914077	0.817478
23874979	0.981092	0.825871	0.977941	0.966616	0.989619	0.981348	0.988971	0.980392	0.977692	0.994475	0.953271	0.67033	0.970619	0.977964	0.972973	0.975135	0.975446	0.964912	0.979839	0.9753	0.977945	0.957031	0.981273	0.978896	0.958042	0.987578	0.984658	0.974003	0.971774	0.967742	0.979265	0.977257	0.980769	0.981459	0.978986	0.979983	0.975162	0.967228	0.978041	0.97073	0.972522	0.943463	0.913402	0.843478	0.981161	0.970588	0.953678	0.98	0.978602
23882029	0.952577	0.992218	0.954869	0.936556	0.970588	0.959369	0.989831	0.995652	0.970363	0.9801	0.980114	0.992395	0.966014	0.958111	0.974555	0.962142	0.952174	0.994975	0.977778	0.954642	0.956115	0.977982	0.986254	0.966719	0.957792	0.983607	0.958391	0.9801	0.989091	0.959716	0.964495	0.963121	0.951282	0.972984	0.970501	0.954506	0.969093	0.949627	0.958795	0.957493	0.955078	0.987421	0.977695	0.977901	0.951182	0.945217	0.964377	0.953883	0.971856
23889490	0.900548	0.971505	0.883876	0.806861	0.910971	0.779439	0.963542	0.976385	0.876424	0.98338	0.891343	0.979789	0.830049	0.788657	0.921096	0.764267	0.836149	0.989862	0.947935	0.761233	0.740602	0.940962	0.915301	0.874182	0.927753	0.983083	0.871145	0.89466	0.960142	0.857021	0.773057	0.737011	0.802236	0.824722	0.826633	0.777908	0.808192	0.785586	0.761541	0.779351	0.729974	0.962521	0.917665	0.911478	0.780344	0.785138	0.926689	0.922015	0.809196
23911959	0.936669	0.982185	0.930667	0.857185	0.96124	0.727202	0.979093	0.988095	0.840524	0.989215	0.95	0.984024	0.818851	0.741121	0.9528	0.667365	0.916617	0.993126	0.972562	0.722069	0.65371	0.932072	0.961942	0.902327	0.956964	0.994305	0.867707	0.905726	0.978667	0.927786	0.543114	0.742601	0.829419	0.532614	0.588666	0.787778	0.466456	0.76545	0.574638	0.596154	0.77909	0.973839	0.932855	0.932033	0.770563	0.781424	0.938872	0.933333	0.60023
23917254	0.944509	0.980369	0.942605	0.880799	0.96869	0.718673	0.980792	0.989733	0.830723	0.990396	0.957676	0.982343	0.828377	0.764841	0.965946	0.677909	0.930055	0.992564	0.973103	0.72704	0.686947	0.932287	0.970764	0.911558	0.966268	0.995199	0.878423	0.904841	0.983123	0.940067	0.495152	0.789182	0.851216	0.416782	0.437823	0.794384	0.39616	0.791323	0.590455	0.592764	0.795152	0.970707	0.93067	0.9305	0.779796	0.787956	0.951962	0.941977	0.530996
24011590	0.944444	0.887468	0.961214	0.921569	0.964135	0.941834	0.958242	0.97995	0.928144	0.986702	0.925703	0.908416	0.935018	0.93956	0.964222	0.920103	0.94382	0.922636	0.951276	0.927225	0.942256	0.952857	0.962555	0.934363	0.953684	0.985994	0.952542	0.950928	0.982063	0.943299	0.932125	0.930111	0.93576	0.945361	0.9508	0.944573	0.938708	0.942323	0.921435	0.942467	0.926787	0.940426	0.877898	0.781667	0.945615	0.911442	0.953321	0.96944	0.935707
24117733	0.89801	0.974359	0.883082	0.793513	0.954922	0.786124	0.958101	0.966601	0.846201	0.983152	0.895131	0.979323	0.79776	0.751284	0.944828	0.755111	0.880584	0.995079	0.930799	0.72586	0.716749	0.934261	0.93001	0.879848	0.9277	0.984879	0.857558	0.871069	0.955323	0.826816	0.749572	0.767944	0.763019	0.823518	0.806908	0.74938	0.804496	0.707171	0.750099	0.747063	0.701236	0.958067	0.917916	0.92163	0.772499	0.759756	0.922807	0.90079	0.821667
24129246	0.947699	0.988048	0.915212	0.914596	0.938356	0.939244	0.975524	0.972727	0.94902	0.979592	0.933735	0.980392	0.91766	0.919112	0.966234	0.934891	0.905963	1	0.953668	0.922287	0.934092	0.975881	0.884615	0.912605	0.957096	0.965714	0.920405	0.937282	0.945946	0.887179	0.949795	0.937272	0.908725	0.970068	0.965586	0.921124	0.966974	0.916908	0.942741	0.947228	0.907692	0.980707	0.965844	0.968105	0.937984	0.937555	0.950392	0.937656	0.966408
24173317	0.919408	0.98227	0.912571	0.83432	0.944807	0.720209	0.976163	0.978903	0.825705	0.985401	0.937609	0.980531	0.787119	0.714351	0.959866	0.714557	0.872464	0.985976	0.958059	0.711968	0.677393	0.93796	0.941601	0.850543	0.946249	0.987101	0.79346	0.883396	0.97104	0.877214	0.691862	0.78681	0.773656	0.739488	0.728261	0.753283	0.715647	0.746247	0.690591	0.683796	0.751602	0.968804	0.9218	0.920278	0.774082	0.779197	0.947665	0.916476	0.748377
24215720	0.99446	0.982143	0.993174	0.990975	0.957055	0.996807	0.993421	0.963855	0.994606	1	0.971154	0.991597	0.995322	0.996719	0.992188	0.997174	0.99403	1	0.984496	0.996226	0.995095	0.997567	0.972603	0.988024	0.994286	0.975	0.993355	0.987069	0.984733	0.982699	0.998134	0.996189	0.992515	0.998393	0.998	0.996176	0.998427	0.996933	0.997271	0.996857	0.995657	1	0.9875	0.992629	0.995918	0.995296	0.992308	0.989399	0.997735
24275569	0.937314	0.983817	0.935053	0.874403	0.956843	0.731778	0.978459	0.985552	0.862863	0.990752	0.952002	0.986934	0.835953	0.782716	0.953271	0.718397	0.919026	0.993225	0.969818	0.748554	0.695781	0.940695	0.962369	0.907837	0.96076	0.994129	0.895315	0.916471	0.977391	0.926561	0.621963	0.775074	0.85068	0.617265	0.630641	0.809604	0.599744	0.805184	0.647279	0.662739	0.801332	0.973668	0.934648	0.939421	0.774407	0.807906	0.947623	0.948633	0.650984
24300666	0.891361	0.985253	0.887064	0.775113	0.922469	0.66636	0.966574	0.98204	0.800106	0.980205	0.906582	0.984605	0.731905	0.636412	0.942077	0.641732	0.854396	0.993464	0.939811	0.648553	0.625	0.927385	0.918188	0.827058	0.936486	0.986706	0.780994	0.859405	0.969014	0.8467	0.647693	0.728146	0.700389	0.756544	0.729717	0.721954	0.727413	0.668969	0.619828	0.639313	0.669027	0.966415	0.919726	0.931246	0.717576	0.734037	0.936582	0.901495	0.746994
24322422	0.924079	0.984863	0.908537	0.833408	0.939817	0.67146	0.973697	0.984173	0.814874	0.983973	0.941066	0.984427	0.756559	0.717999	0.955768	0.684411	0.879376	0.996152	0.960596	0.653584	0.643385	0.93554	0.947927	0.886892	0.953555	0.991241	0.81863	0.889973	0.977809	0.890267	0.577805	0.76238	0.785907	0.66635	0.645132	0.73533	0.633972	0.722222	0.605332	0.596249	0.699076	0.972558	0.922158	0.941023	0.730245	0.765432	0.949634	0.917834	0.685246
24324209	0.936389	0.958968	0.934197	0.86746	0.930917	0.881202	0.965402	0.966346	0.890767	0.990315	0.897321	0.968858	0.845936	0.881859	0.907937	0.848101	0.902174	0.99271	0.93404	0.844591	0.829209	0.948582	0.95	0.906997	0.93736	0.988834	0.940906	0.877256	0.957471	0.912424	0.834906	0.831191	0.84793	0.883311	0.866556	0.885767	0.862856	0.852941	0.834963	0.824081	0.844218	0.962923	0.931097	0.923636	0.863946	0.852336	0.856512	0.94317	0.879915
24425749	0.865342	0.975	0.826406	0.738144	0.889628	0.765323	0.952625	0.976839	0.853553	0.977433	0.864341	0.987097	0.800944	0.72	0.916667	0.734959	0.807143	0.997214	0.899032	0.703704	0.740295	0.941003	0.891156	0.878469	0.924552	0.973837	0.81215	0.876238	0.967658	0.789141	0.795757	0.775788	0.707246	0.871406	0.848731	0.754539	0.856218	0.711042	0.760259	0.774207	0.719807	0.961776	0.910387	0.935644	0.791454	0.767425	0.910693	0.886417	0.856862
24461736	0.893519	0.987013	0.881034	0.844304	0.845815	0.830498	0.954639	0.964706	0.922045	0.965	0.905588	0.989339	0.887156	0.874375	0.922535	0.875858	0.804498	1	0.922222	0.855201	0.833138	0.96206	0.892308	0.919699	0.935743	0.971354	0.873239	0.892473	0.96383	0.83871	0.894469	0.887483	0.85123	0.929445	0.919227	0.853878	0.922526	0.876263	0.8687	0.877223	0.836215	0.982759	0.920341	0.960544	0.855491	0.856913	0.932409	0.943894	0.925155
24501219	0.914129	0.978249	0.90942	0.818046	0.941805	0.723878	0.969586	0.97957	0.826849	0.985366	0.915998	0.983693	0.785909	0.733306	0.944954	0.695051	0.885951	0.989172	0.954814	0.690288	0.632726	0.92974	0.941748	0.866015	0.939168	0.990741	0.857818	0.880824	0.969263	0.882166	0.61874	0.703274	0.788396	0.691997	0.699151	0.754569	0.661115	0.728142	0.629478	0.647275	0.681599	0.966216	0.923264	0.914509	0.748663	0.75	0.925945	0.920226	0.703579
24596151	0.961735	1	0.937304	0.942105	0.891192	0.96871	0.957672	0.976378	0.976939	0.970297	0.933884	0.993865	0.971526	0.963175	0.972789	0.974619	0.950413	1	0.92638	0.964582	0.969382	0.986667	0.910112	0.966229	0.962264	0.910256	0.94822	0.96994	0.946429	0.884488	0.98209	0.974378	0.947137	0.989353	0.985732	0.964015	0.98786	0.954082	0.977262	0.974797	0.953564	1	0.981859	0.98434	0.968421	0.969416	0.98	0.965517	0.987682
24702127	0.994318	1	0.996491	0.994516	1	0.998076	0.993007	1	0.998915	1	0.995098	1	0.995272	0.999176	0.991903	0.998866	0.996942	1	1	0.998484	0.998156	0.997512	1	0.993939	0.993976	1	0.998322	0.997826	1	0.992933	0.998502	0.996933	0.998492	0.998793	0.999249	0.998075	0.99865	0.99897	0.998632	0.99865	0.996714	1	0.992366	0.9975	0.99918	0.999055	1	1	0.998992
24804581	0.939568	0.903371	0.939778	0.895858	0.969697	0.937158	0.964637	0.982301	0.924217	0.997691	0.927007	0.919037	0.91652	0.930342	0.955372	0.907426	0.935629	0.932836	0.963039	0.920152	0.926972	0.952	0.952	0.924298	0.94636	0.982843	0.956337	0.946317	0.975758	0.951334	0.921721	0.91672	0.925051	0.939466	0.942312	0.935725	0.92407	0.93223	0.916842	0.936378	0.914787	0.930097	0.879137	0.753577	0.93634	0.909228	0.932886	0.952381	0.933154
24888630	1	1	1	0.996466	1	0.998733	1	1	0.99787	1	0.995495	1	0.997691	0.997559	1	0.996059	0.997101	1	0.992806	0.996252	0.996957	1	1	0.996109	1	1	0.996737	0.993697	1	0.996689	0.995899	0.996974	0.998532	0.997391	0.998004	0.996209	0.997081	0.995943	0.997283	0.996421	0.998928	1	1	0.997608	0.995134	0.996272	0.996296	0.996599	0.997237
25002506	0.931544	0.986462	0.929452	0.857972	0.963169	0.686117	0.978234	0.985399	0.822451	0.98908	0.94727	0.988661	0.796842	0.715203	0.959758	0.657816	0.911483	0.993466	0.967249	0.695778	0.608432	0.930634	0.961646	0.884418	0.954843	0.993752	0.84889	0.89994	0.977785	0.918768	0.494093	0.750486	0.814097	0.523413	0.536347	0.758439	0.480907	0.741379	0.571239	0.557805	0.748476	0.972137	0.93367	0.935034	0.754941	0.765834	0.946756	0.930577	0.604248
25003641	0.90755	0.980456	0.903037	0.809329	0.943169	0.677112	0.972118	0.985189	0.809187	0.98441	0.920306	0.981622	0.772578	0.681236	0.948518	0.643925	0.877671	0.996691	0.947807	0.637605	0.627269	0.9349	0.938436	0.874628	0.942779	0.991056	0.798784	0.867714	0.975702	0.874179	0.609565	0.747052	0.745108	0.699229	0.64761	0.713894	0.654703	0.619215	0.607857	0.532305	0.682509	0.96865	0.916583	0.940029	0.739368	0.729475	0.92234	0.903157	0.69327
25101063	0.99435	0.971154	1	0.998185	1	0.998078	1	1	0.995657	1	0.990244	0.991071	0.997647	0.997527	1	0.997731	0.99696	0.978723	0.99187	0.997727	0.997543	0.995037	0.992958	0.993964	0.994048	1	0.99665	0.995662	1	0.989437	0.997754	0.996169	0.998496	0.998592	0.998498	0.99904	0.998199	0.99691	0.998177	0.998201	0.995624	0.988095	0.994949	0.987437	0.998362	1	0.996063	0.996403	0.998489
25106551	0.897918	0.964286	0.886766	0.763795	0.933726	0.738822	0.956236	0.981329	0.823842	0.987131	0.895633	0.975824	0.766166	0.704816	0.937024	0.665501	0.853797	0.980887	0.944569	0.683493	0.683664	0.931732	0.923888	0.838647	0.927729	0.986943	0.826168	0.878049	0.968567	0.86087	0.685468	0.737226	0.760483	0.776128	0.76264	0.733406	0.743208	0.70988	0.667049	0.689063	0.694905	0.959227	0.900718	0.892388	0.746627	0.744783	0.913963	0.913134	0.75744
25119995	0.908527	0.978058	0.900484	0.799168	0.948493	0.71068	0.966866	0.979989	0.805791	0.983708	0.916068	0.984791	0.749161	0.683208	0.940338	0.628649	0.878495	0.989922	0.948546	0.667676	0.631111	0.93284	0.945	0.873689	0.939978	0.989842	0.826022	0.883241	0.968202	0.883607	0.593591	0.709053	0.769934	0.685402	0.672891	0.736343	0.664587	0.722508	0.62756	0.582058	0.715658	0.962284	0.915408	0.913437	0.735569	0.760123	0.92975	0.905914	0.685924
25142963	1	0.954128	1	0.998208	1	0.998087	1	1	0.99569	1	0.990566	0.956522	0.998834	1	1	0.999436	1	0.921569	1	0.996983	0.99694	0.992665	1	1	0.982659	1	0.998347	0.993576	1	1	0.998134	0.997717	1	0.997991	0.997248	1	0.997526	0.99898	0.998183	0.996857	0.997833	0.976879	0.984962	0.9801	0.997555	0.996241	0.984496	1	0.998491
25147952	0.96477	0.906582	0.967359	0.948521	0.980357	0.948267	0.974074	0.989627	0.937849	0.99345	0.954082	0.831839	0.939394	0.950904	0.968701	0.939024	0.964937	0.970655	0.960938	0.940636	0.946281	0.942783	0.983395	0.964652	0.97148	0.990868	0.960784	0.942961	0.980916	0.961136	0.947458	0.944717	0.959302	0.946009	0.942686	0.950832	0.935364	0.922837	0.94237	0.924051	0.942584	0.950998	0.889807	0.862553	0.95045	0.927737	0.930645	0.971557	0.934111
25159151	0.952064	0.986505	0.952871	0.897975	0.97417	0.748045	0.982401	0.991862	0.846154	0.99182	0.963575	0.987124	0.860814	0.797911	0.972407	0.702894	0.94162	0.993821	0.978469	0.764073	0.72437	0.941234	0.974681	0.923258	0.971957	0.995811	0.887763	0.923122	0.986556	0.94995	0.550689	0.818131	0.879794	0.372207	0.503077	0.808322	0.424308	0.827248	0.620809	0.640008	0.827887	0.978261	0.941569	0.943488	0.806025	0.815748	0.964532	0.950706	0.521252
25219547	0.862903	0.982143	0.809346	0.787349	0.894168	0.851741	0.946809	0.973621	0.901724	0.971867	0.901186	0.980132	0.854008	0.820648	0.915009	0.851872	0.767695	0.997475	0.9	0.832402	0.818019	0.961433	0.855814	0.903101	0.900212	0.97043	0.857831	0.886145	0.949115	0.762646	0.88463	0.844708	0.772672	0.932278	0.918717	0.837093	0.923042	0.814516	0.864973	0.870671	0.78756	0.966135	0.929799	0.945302	0.869065	0.840461	0.929078	0.892416	0.923058
25223752	0.96875	0.986207	0.95873	0.966841	0.979899	0.988651	0.972376	0.991525	0.98314	1	0.95339	0.993421	0.984055	0.981346	0.953237	0.98369	0.975069	0.988506	0.975	0.979026	0.982349	0.99093	0.954286	0.981132	0.960199	1	0.980861	0.983838	0.975309	0.978125	0.986572	0.970252	0.972344	0.99136	0.990255	0.982143	0.989879	0.981928	0.985034	0.985682	0.979766	0.97561	0.990783	0.98627	0.98063	0.97486	0.961268	0.987302	0.991462
25278378	0.893939	0.986894	0.885514	0.797631	0.894667	0.810667	0.956298	0.965278	0.902001	0.980142	0.879332	0.984355	0.836782	0.802799	0.921176	0.805596	0.851211	0.997191	0.905817	0.769944	0.782194	0.955122	0.902307	0.906191	0.945707	0.981077	0.870536	0.894221	0.955145	0.820545	0.841248	0.824509	0.753976	0.892941	0.872978	0.821379	0.879571	0.794118	0.811125	0.823505	0.787136	0.972973	0.925253	0.954012	0.818637	0.80732	0.940161	0.916284	0.881985
25307156	0.916393	0.981973	0.909565	0.850871	0.918582	0.85	0.966543	0.939086	0.899942	0.98607	0.921875	0.982075	0.844247	0.839362	0.920142	0.828045	0.900763	0.994048	0.95293	0.833928	0.776836	0.954233	0.919103	0.90597	0.943203	0.986829	0.913194	0.915781	0.894737	0.876233	0.825596	0.809001	0.831782	0.866133	0.866499	0.842742	0.844003	0.835534	0.818521	0.83382	0.816583	0.973803	0.926829	0.931304	0.844245	0.822196	0.928947	0.936806	0.866774
25311616	0.883006	0.977799	0.845438	0.769231	0.909002	0.706427	0.958254	0.979208	0.845633	0.97762	0.9035	0.981836	0.782726	0.710291	0.937279	0.713813	0.814061	0.997996	0.929353	0.685731	0.672148	0.939844	0.907186	0.841181	0.914811	0.981405	0.802317	0.874304	0.969407	0.815488	0.741678	0.740535	0.734949	0.825812	0.797524	0.757783	0.802792	0.727032	0.716381	0.71139	0.715659	0.969697	0.922586	0.931388	0.739861	0.758174	0.927111	0.908688	0.818792
25332170	0.926585	0.984397	0.915357	0.882579	0.936639	0.904186	0.964335	0.9062	0.928771	0.987768	0.926316	0.980226	0.877018	0.897281	0.915511	0.89847	0.913194	0.995413	0.951359	0.899772	0.872169	0.957862	0.934844	0.925388	0.944369	0.985804	0.932862	0.93014	0.837025	0.881398	0.901371	0.875147	0.872679	0.923951	0.921637	0.897196	0.912763	0.900694	0.90137	0.908811	0.873894	0.97903	0.937764	0.943633	0.902337	0.891102	0.937269	0.950355	0.921937
25338102	0.987277	0.993243	0.984615	0.977625	0.969849	0.982901	0.983784	0.974576	0.990605	0.978495	0.958159	0.993506	0.986395	0.985484	0.979094	0.985418	0.972376	1	0.993939	0.987389	0.98913	0.993243	0.96648	0.985019	0.990431	0.958904	0.984152	0.99	0.97561	0.971875	0.989219	0.987266	0.981295	0.990958	0.991016	0.985033	0.99147	0.989055	0.986884	0.988408	0.983051	1	0.974359	0.981693	0.98719	0.978704	0.986348	0.987382	0.988164
25348772	0.884454	0.985019	0.8627	0.751984	0.901391	0.773636	0.959707	0.976532	0.839146	0.975709	0.876999	0.983871	0.781861	0.716099	0.930726	0.761022	0.846325	0.998672	0.917862	0.724701	0.74098	0.939885	0.895969	0.856872	0.917079	0.980716	0.782649	0.843719	0.965174	0.784578	0.796085	0.787733	0.684564	0.870256	0.841496	0.773492	0.84837	0.642973	0.766355	0.74012	0.704944	0.973036	0.925024	0.94381	0.786792	0.778008	0.889017	0.879408	0.849631
Phosphosite_plus	0.96562	0.983885	0.971875	0.94385	0.982051	0.917745	0.987058	0.991803	0.92278	0.994419	0.970833	0.983972	0.936652	0.918554	0.975981	0.909481	0.956989	0.995331	0.985915	0.911574	0.907598	0.968323	0.987024	0.961957	0.975171	0.994318	0.950999	0.942553	0.984155	0.964567	0.89403	0.926538	0.933921	0.905647	0.901245	0.927499	0.895363	0.922497	0.895584	0.895862	0.927824	0.960069	0.95684	0.955474	0.914134	0.926516	0.965323	0.962698	0.91099
		pdist
	min	0.3722	0.6278
	mean	0.8949	0.1051
[truncated: 49 more columns]
