# Supplementary material for: Estimating the total number of phosphoproteins and phosphorylation sites in eukaryotic proteomes
Source: Gigascience. 2017 Jan 7;6(2):1–11. doi: 10.1093/gigascience/giw015 (PMC5466708; doi:10.1093/gigascience/giw015)
Supplement: Supplemental Files [file giw015_supp.zip › S8_Rcapture_CF_evaluation.xlsx]

## Sheet: random50%_Swaney_2010
Yeast proteins detected in PMID:20113005	ArgC	GluC	LysC	AspN	Trypsin	ArgC-50%_downsampled	GluC-50%_downsampled	LysC-50%_downsampled	AspN-50%_downsampled	Trypsin-50%_downsampled				RCAPTURE											proteins in that experiment	Cumulative-redundant	Cumulative-Nonredundant	Theoretical NON-redundant phosphoproteins	Squared_Error:(theoretical-observed)^2
YDR303C	1	1	1	1	1	1	0	1	0	1				Rcapture with ArgC, GluC										X	0	0	0	0	0
YMR266W	1	1	1	1	1	1	1	0	0	1				Number_of_captured_units:	2192									ArgC	1337	1337	1337	1313.31	561.234
YJL109C	1	1	1	1	1	0	1	1	1	1				Model	abundance	stderr	deviance	df	AIC	BIC	infoFit			ArgC-GluC	1394	2731	2192	2193.18	1.39313
YGL021W	1	0	1	1	1	1	0	1	0	1				M0	3459.4	90.2	1.966	1	31.203	42.588	OK			ArgC-GluC-LysC	1499	4230	2761	2785.76	613.104
YOR123C	1	1	1	1	1	1	0	0	0	1				Mt	3457.8	90.1	0	0	31.237	48.315	OK			ArgC-GluC-LysC-AspN	1569	5799	3161	3163.21	4.89906
YDL193W	1	1	1	0	1	0	0	1	0	1				Mb	3708.6	230.4	0	0	31.237	48.315	OK			ArgC-GluC-LysC-AspN-Trypsin	1632	7431	3411	3397.02	195.403
YNL201C	1	1	1	1	1	0	1	0	1	1
YGR095C	1	1	1	1	1	0	0	0	0	1				Rcapture with ArgC, GluC, LysC
YLR351C	1	1	1	1	1	1	0	0	0	1				Number_of_captured_units:	2761										y=a*(1-e(-x/b)) + c*x
YHR017W	0	0	1	1	1	0	0	1	1	0				Model	abundance	stderr	deviance	df	AIC	BIC	infoFit				Curve fitting parameter values
YFL022C	1	1	1	1	1	0	0	1	1	1				M0	3517.6	46.3	20.508	5	78.937	90.784	OK				a	3732.02
YDR301W	0	1	0	1	1	0	1	0	1	1				Mt	3514.3	46.2	4.538	3	66.967	90.66	OK				b	3082.67
YDL089W	0	0	1	0	1	0	0	1	0	1				Mh_Chao	3565.3	56.1	17.463	4	77.892	95.662	OK				c	0
YBR236C	1	1	1	1	1	1	0	0	1	1				Mh_Poisson2	3634.3	88.7	17.463	4	77.892	95.662	OK
YDR519W	1	1	1	1	1	0	0	1	0	1				Mh_Darroch	3709.1	134.7	17.463	4	77.892	95.662	OK
YLR090W	1	1	1	1	1	1	0	1	1	1				Mh_Gamma3.5	3791.4	191.9	17.463	4	77.892	95.662	OK				Sum of Squared Errors (theoretical-observed)^2	1376.03
YPL045W	0	1	1	0	1	0	1	1	0	1				Mth_Chao	3562.7	56	1.379	2	65.808	95.424	OK
YLR007W	1	0	0	0	1	1	0	0	0	1				Mth_Poisson2	3632.8	88.6	1.379	2	65.808	95.424	OK
YFR009W	1	1	1	1	1	1	1	0	1	1				Mth_Darroch	3708.9	134.7	1.379	2	65.808	95.424	OK
YDR016C	0	1	0	1	1	0	0	0	1	1				Mth_Gamma3.5	3792.8	192.2	1.379	2	65.808	95.424	OK
YGR286C	1	1	1	1	1	1	1	1	1	1				Mb	3809.8	112.5	5.786	4	66.215	83.985	OK
YNL076W	1	0	0	1	1	0	0	0	1	1				Mbh	3893	235.9	5.565	3	67.994	91.687	OK
YPL061W	1	1	1	1	1	0	1	1	1	1
YDR379W	1	1	1	1	1	1	0	0	0	1				Rcapture with ArgC, GluC, LysC, AspN
YBL076C	1	1	1	1	1	0	0	0	0	1				Number_of_captured_units:	3161
YKL122C	1	0	1	1	1	1	0	0	0	1				Model	abundance	stderr	deviance	df	AIC	BIC	infoFit
YLR222C	1	1	1	1	1	0	1	0	1	1				M0	3636.5	30.2	65.484	13	176.285	188.402	OK
YLR068W	1	0	1	1	1	0	0	0	1	1				Mt	3633.4	30	28.223	10	145.024	175.318	OK
YAL003W	1	1	1	1	1	1	1	0	0	1				Mh_Chao	3706.3	41.3	51.387	11	166.188	190.423	OK
YLR113W	1	1	1	1	1	0	1	0	1	1				Mh_Poisson2	3738.4	45.6	51.447	12	164.248	182.424	OK
YMR143W	1	1	1	1	1	0	0	0	1	1				Mh_Darroch	3817.2	68	51.604	12	164.406	182.582	OK
YGR074W	1	0	1	1	1	1	0	1	1	1				Mh_Gamma3.5	3898.3	96.8	51.979	12	164.781	182.957	OK
YER165W	1	1	1	1	1	0	0	0	1	1				Mth_Chao	3704.3	41.2	13.555	8	134.357	176.767	OK
YOR163W	1	1	1	1	1	1	1	1	1	1				Mth_Poisson2	3736.8	45.5	13.623	9	132.424	168.776	OK
YER027C	1	1	1	1	1	1	1	1	1	1				Mth_Darroch	3817.2	68	13.773	9	132.574	168.926	OK
YHR148W	1	1	1	1	1	0	1	1	1	1				Mth_Gamma3.5	3900.1	97.1	14.157	9	132.959	169.311	OK
YFL014W	1	1	1	1	1	1	0	1	1	1				Mb	3920.6	71.2	21.741	12	134.542	152.718	OK
YPL037C	1	1	1	1	1	0	1	1	0	1				Mbh	4006.4	144.2	20.518	11	135.32	159.554	OK
YBR035C	1	1	1	1	1	1	0	1	1	1
YGR187C	1	1	1	1	1	1	0	0	0	1				Rcapture with all five proteases
YJL036W	1	1	1	1	1	1	1	1	0	1				Number_of_captured_units:	3411
YGR275W	1	1	1	1	1	0	1	1	1	1				Model	abundance	stderr	deviance	df	AIC	BIC	infoFit
YNL242W	0	1	0	1	1	0	0	0	1	1				M0	3692.1	20.5	136.85	29	340.738	353.007	OK
YBR130C	1	1	1	1	1	0	0	1	0	1				Mt	3689.5	20.4	70.239	25	282.126	318.935	OK
YOR261C	1	1	1	1	1	0	1	1	1	1				Mh_Chao	3806	33.5	96.927	26	306.814	337.488	OK
YEL002C	1	1	1	1	1	1	1	1	0	1				Mh_Poisson2	3755.3	27.1	112.374	28	318.262	336.666	OK
YLR398C	1	1	1	1	1	0	0	1	1	1				Mh_Darroch	3837.8	40.6	103.568	28	309.456	327.86	OK
YIL046W	0	0	0	0	1	0	0	0	0	1				Mh_Gamma3.5	3925.4	59.4	100.721	28	306.609	325.013	OK
YDR382W	0	1	1	1	1	0	1	0	1	1				Mth_Chao	3804.5	33.4	28.832	22	246.719	301.932	OK
YIL078W	1	1	1	1	1	0	1	1	1	1				Mth_Poisson2	3753.8	27.1	44.549	24	258.436	301.38	OK
YPR010C	1	1	1	1	1	0	1	1	0	1				Mth_Darroch	3837.9	40.6	35.472	24	249.359	292.302	OK
YDR408C	1	1	1	1	1	1	1	1	0	1				Mth_Gamma3.5	3927.3	59.7	32.572	24	246.459	289.402	OK
YOR371C	1	0	1	1	1	0	0	1	0	1				Mb	3906.1	44.9	60.934	28	266.821	285.226	OK
YBL068W	0	1	1	1	1	0	1	1	1	1				Mbh	3936.5	110.4	60.243	27	268.131	292.67	OK
YGR202C	1	1	1	1	1	1	0	1	0	1
YCR024C	0	0	0	0	1	0	0	0	0	1
YDR305C	1	1	1	1	1	0	1	1	0	1
YOL090W	1	1	1	1	1	1	0	0	0	1
YLR389C	0	1	1	1	1	0	0	0	0	1
YAL031C	1	0	1	0	1	1	0	0	0	1
YER001W	1	1	1	1	1	1	1	1	0	1
YML001W	1	1	1	1	1	0	0	0	1	1
YHL002W	1	1	1	1	1	1	0	0	1	1
YMR196W	1	1	1	1	1	0	1	0	1	1
YIL110W	1	1	1	1	1	0	1	0	1	1
YDR399W	1	1	1	1	1	1	1	1	0	1
YJR117W	1	0	1	1	1	1	0	0	0	1
YMR297W	0	1	1	1	1	0	0	0	0	1
YDR440W	0	0	0	0	1	0	0	0	0	1
YOR007C	1	1	1	1	1	0	1	0	1	1
YML019W	0	0	0	1	1	0	0	0	1	1
YNL044W	1	0	1	0	1	0	0	0	0	1
YDR011W	1	1	1	1	1	0	0	1	0	1
YNL132W	1	1	1	1	1	1	0	1	0	1
YOR198C	1	1	1	1	1	0	0	1	0	1
YLR021W	0	1	0	1	1	0	0	0	1	1
YOR215C	0	1	1	1	1	0	0	1	0	1
YGL141W	1	0	1	0	1	0	0	1	0	1
YGL167C	1	1	1	1	1	0	0	1	0	1
YDR054C	1	1	1	1	1	1	0	1	0	1
YIL116W	1	1	1	1	1	0	0	0	1	1
YIL041W	1	1	1	1	1	1	1	1	1	1
YMR309C	1	1	1	1	1	1	0	0	0	1
YJR009C	1	1	1	1	1	0	0	0	1	1
YPR180W	1	1	1	1	1	1	0	1	1	1
YDR493W	1	0	1	1	1	1	0	0	0	1
YKL013C	1	1	0	0	1	0	1	0	0	1
YOR375C	1	1	1	1	1	1	1	0	1	1
YLR372W	0	1	1	0	1	0	1	0	0	1
YML015C	1	0	1	1	1	1	0	1	1	1
YDL182W	1	1	1	1	1	1	0	1	1	1
YDR264C	1	1	1	1	1	0	1	1	1	1
YKL172W	1	1	1	1	1	0	0	1	0	1
YHR064C	1	1	1	1	1	0	0	0	1	1
YKL096W	0	0	1	1	1	0	0	1	1	1
YOR254C	1	1	1	1	1	1	0	1	0	1
Q0250	0	1	0	1	1	0	0	0	1	1
YPR147C	1	0	1	1	1	1	0	1	0	1
YGR211W	1	1	1	1	1	1	1	1	1	1
YDR337W	1	1	1	1	1	0	1	0	1	1
YOL061W	1	1	1	1	1	1	0	1	0	1
YJL026W	1	1	1	1	1	0	1	0	1	1
YDR395W	1	1	1	1	1	0	0	0	1	1
YAR027W	0	0	1	0	1	0	0	1	0	1
YOR196C	1	1	1	1	1	0	0	1	0	1
YDR343C	0	1	1	1	1	0	0	1	1	1
YPL141C	1	0	1	0	1	1	0	0	0	1
YFR007W	1	0	1	1	1	0	0	1	1	1
YHR023W	1	1	1	1	1	0	0	1	1	1
YCL012C	1	1	1	1	1	1	0	1	0	1
YER006W	1	1	1	1	1	0	1	1	1	1
YLL050C	1	1	1	1	1	0	1	0	0	1
YDL189W	1	1	1	1	1	0	1	0	0	1
YJR017C	1	1	1	1	1	0	1	1	0	1
YEL060C	1	0	1	1	1	0	0	0	0	1
YMR246W	1	1	1	1	1	1	1	1	1	1
YOR272W	1	1	1	1	1	1	1	0	1	1
YKL179C	1	1	1	1	1	0	0	1	1	1
YKL054C	1	1	1	1	1	0	1	1	1	1
YDL123W	0	0	0	0	1	0	0	0	0	1
YNL271C	1	1	1	1	1	1	0	0	0	1
YIR002C	1	1	1	1	1	0	1	1	1	1
YLR420W	1	1	1	1	1	1	1	1	1	1
YDR146C	1	1	0	0	1	1	0	0	0	1
YOR250C	1	0	1	1	1	0	0	1	0	1
YER043C	1	1	1	1	1	1	1	0	1	1
YJR041C	0	1	0	1	1	0	0	0	1	1
YOR324C	1	0	0	0	1	1	0	0	0	1
YDL130W	0	1	1	1	1	0	1	0	1	1
YKR057W	1	1	1	1	1	1	0	0	0	1
YNR034W	1	0	1	1	1	0	0	1	0	1
YOL158C	0	0	1	1	1	0	0	0	1	1
YLR293C	1	1	1	1	1	0	0	0	1	1
YFR028C	1	0	1	1	1	0	0	0	1	1
YMR028W	0	1	1	1	1	0	1	1	0	1
YLL015W	0	0	1	0	1	0	0	0	0	1
YJL024C	0	1	0	0	1	0	0	0	0	1
YKL047W	0	0	0	0	1	0	0	0	0	1
YPR141C	0	1	1	0	1	0	0	1	0	1
YMR235C	0	1	1	1	1	0	1	1	0	1
YBR122C	1	1	1	1	1	1	1	0	0	1
YCR016W	0	1	1	1	1	0	0	1	1	1
YMR083W	1	1	1	1	1	0	1	0	0	1
YHL039W	1	1	1	1	1	1	1	0	1	1
YGL041W-A	0	1	1	0	1	0	0	1	0	1
YKL032C	1	1	1	1	1	0	0	0	0	1
YJL179W	1	1	1	1	1	0	0	0	0	1
YER002W	1	1	1	1	1	0	0	0	0	1
YHR049W	1	1	1	1	1	1	0	1	0	1
YMR173W	1	1	1	1	1	1	1	0	0	1
YCR036W	1	1	1	1	1	1	1	1	1	1
YNL317W	0	0	0	1	1	0	0	0	1	1
YJL030W	0	0	0	1	1	0	0	0	0	1
YGL197W	1	0	1	1	1	0	0	1	1	1
YGR277C	1	1	1	0	1	1	0	1	0	1
YPR179C	1	0	1	1	1	1	0	1	0	1
YGR284C	1	0	1	0	1	0	0	1	0	1
YOR210W	1	1	1	1	1	0	1	0	1	1
YLR029C	1	0	1	1	1	0	0	0	0	1
YJR025C	1	1	1	1	1	0	1	1	1	1
YJL112W	1	1	1	1	1	0	1	0	1	1
YGR001C	1	1	1	1	1	0	1	0	1	1
YEL058W	1	1	1	1	1	1	0	0	1	1
YOR120W	1	1	1	1	1	0	1	0	0	1
YJL098W	1	1	1	1	1	0	1	1	1	1
YLR333C	0	1	1	1	1	0	0	1	0	1
YPL271W	1	1	1	1	1	0	0	1	0	1
YNL160W	0	1	1	1	1	0	0	1	1	1
YDL101C	1	1	1	1	1	0	0	1	1	1
YLR209C	1	1	1	1	1	1	0	1	1	1
YOL062C	0	0	0	1	1	0	0	0	0	1
YOR081C	0	0	0	0	1	0	0	0	0	1
YMR033W	1	1	1	1	1	1	1	1	0	1
YLR454W	0	0	1	1	1	0	0	1	0	1
YDL229W	1	1	1	1	1	1	0	0	0	1
YGL026C	1	1	1	1	1	0	1	1	1	1
YDR003W	1	1	0	1	1	0	0	0	0	1
YML074C	1	1	1	1	1	0	0	1	1	1
YML026C	1	1	1	1	1	0	0	1	0	1
YBR263W	1	1	1	1	1	0	1	1	1	1
YOR361C	1	1	1	1	1	1	1	0	1	1
YGL031C	1	0	1	1	1	0	0	1	1	1
YOL064C	1	1	1	1	1	0	1	1	0	1
YER099C	1	0	1	1	1	1	0	1	0	1
YJL010C	0	1	1	1	1	0	0	0	1	1
YDL077C	1	0	0	0	1	0	0	0	0	1
YPL255W	0	0	1	0	1	0	0	0	0	1
YOL098C	0	1	1	1	1	0	1	1	0	1
YPL085W	1	1	1	1	1	0	1	1	1	1
YIR037W	1	1	1	1	1	1	1	0	0	1
YHR159W	1	0	1	1	1	0	0	1	1	1
YGR080W	1	1	1	1	1	1	0	1	1	1
YIR035C	1	1	1	0	1	1	0	1	0	1
YBL022C	1	1	1	1	1	0	0	0	1	1
YKL186C	1	0	1	1	1	0	0	1	0	1
YKL140W	1	0	1	1	1	1	0	1	0	1
YDR096W	0	1	0	1	1	0	1	0	0	1
YHR084W	1	1	1	1	1	1	0	0	0	1
YPL234C	0	0	1	0	1	0	0	0	0	1
YKL210W	1	1	1	1	1	0	1	0	0	1
YDR432W	1	1	1	1	1	1	0	1	0	1
YER123W	0	1	1	1	1	0	0	1	1	1
YFL016C	1	1	1	1	1	1	0	1	1	1
YAR007C	1	1	1	1	1	0	0	1	1	1
YPR033C	1	1	1	1	1	1	1	0	0	1
YKL166C	0	1	1	0	1	0	1	0	0	1
YOR126C	0	1	1	1	1	0	1	1	1	1
YBL017C	1	1	1	1	1	0	1	1	0	1
YOR166C	0	0	0	1	1	0	0	0	0	1
YJL201W	1	1	1	1	1	1	0	0	0	1
YKL138C-A	0	1	0	0	1	0	0	0	0	1
YGL221C	1	0	1	1	1	1	0	0	1	1
YNL066W	1	1	1	1	1	0	1	1	0	1
YCR069W	0	1	1	1	1	0	1	0	1	1
YBR080C	1	1	1	1	1	1	0	1	0	1
YJL117W	0	1	1	1	1	0	0	1	1	1
YGR200C	1	1	1	1	1	1	0	0	0	1
YPL241C	0	1	1	0	1	0	0	1	0	1
YML063W	1	1	1	1	1	0	1	0	1	1
YKL143W	1	1	1	1	1	1	1	1	1	1
YNL168C	1	1	1	1	1	1	1	1	0	1
YLR203C	1	1	1	1	1	1	1	0	0	1
YPL106C	1	1	1	1	1	0	0	1	0	1
YNL192W	1	1	1	1	1	0	0	1	0	1
YNL152W	0	1	1	0	1	0	1	0	0	1
YJR033C	0	1	1	1	1	0	0	1	0	1
YKR006C	1	1	1	1	1	0	1	0	1	1
YLR304C	1	1	1	1	1	0	0	0	0	1
YBR245C	1	1	1	1	1	1	1	1	1	1
YNL026W	0	1	1	1	1	0	0	1	1	1
YBR065C	1	1	1	0	1	1	0	1	0	1
YBL007C	1	1	1	1	1	1	1	1	1	1
YHR117W	1	1	1	1	1	1	1	0	1	1
YDR464W	1	1	1	1	1	0	1	0	1	1
YJL159W	0	0	1	1	1	0	0	0	0	1
YDR143C	1	1	0	1	1	0	1	0	0	1
YBR279W	1	1	1	1	1	0	1	0	1	1
YBR092C	1	1	1	1	1	0	0	1	0	1
YGL094C	0	0	1	1	1	0	0	1	1	1
YMR243C	1	1	1	1	1	1	0	1	1	1
YNL055C	1	1	1	1	1	0	1	1	0	1
YGL198W	1	1	1	1	1	1	1	0	1	1
YDR036C	1	1	1	1	1	0	0	0	0	1
YDR049W	1	1	1	1	1	0	1	0	0	1
YJL092W	0	1	1	1	1	0	0	0	0	1
YJL183W	1	1	1	1	1	1	0	0	1	1
YDR100W	0	0	0	0	1	0	0	0	0	1
YCL047C	1	1	1	1	1	1	1	0	0	1
YLR275W	1	1	1	0	1	0	1	0	0	1
YPR159W	1	1	1	1	1	0	0	1	0	1
YDR210W	0	0	0	0	1	0	0	0	0	1
YOR127W	1	1	0	0	1	1	0	0	0	1
YDR361C	1	1	1	1	1	0	1	0	0	1
YJL014W	1	1	1	1	1	1	0	1	1	1
YHR192W	0	1	0	1	1	0	1	0	0	1
YPL103C	0	0	0	0	1	0	0	0	0	1
YJR072C	1	1	1	1	1	0	1	0	0	1
YOR321W	1	0	1	0	1	1	0	0	0	1
YNL280C	1	0	1	0	1	0	0	0	0	1
YMR217W	1	1	1	1	1	0	0	0	1	1
YLR093C	1	1	1	0	1	0	1	1	0	1
YBR160W	1	1	1	1	1	1	0	1	0	1
YOR332W	1	1	1	1	1	0	1	0	1	1
YGR033C	1	1	1	1	1	0	0	0	1	1
YJL050W	1	1	1	1	1	0	1	1	1	1
YMR130W	0	0	1	1	1	0	0	1	0	1
YHR193C	1	1	1	1	1	1	1	0	1	1
YNL001W	0	1	1	1	1	0	0	1	0	1
YER118C	1	1	1	1	1	1	0	1	1	1
YOR285W	1	1	1	1	1	1	1	0	0	1
YFR040W	0	1	1	1	1	0	0	1	0	1
YLR361C-A	1	1	0	1	1	1	1	0	0	1
YPR034W	1	0	0	1	1	0	0	0	0	1
YDR411C	1	1	0	1	1	1	0	0	0	1
YLR044C	1	1	1	1	1	1	1	0	1	1
YHL025W	1	0	1	1	1	1	0	0	0	1
YLR303W	1	1	1	1	1	1	0	1	0	1
YHL034C	1	1	1	1	1	0	0	1	0	1
YKR068C	1	1	1	1	1	1	1	1	0	1
YCR011C	1	1	1	1	1	0	0	1	1	1
YKL150W	0	1	1	1	1	0	0	0	1	1
YKR008W	1	1	1	1	1	1	0	0	1	1
YLR189C	0	0	0	0	1	0	0	0	0	1
YBR031W	1	1	1	0	1	0	1	1	0	1
YDR117C	1	1	1	1	1	0	1	1	0	1
YPL239W	1	1	1	1	1	0	0	1	1	1
YPR125W	1	1	1	1	1	1	0	0	1	1
YNL088W	1	1	1	1	1	0	0	0	1	1
YBR205W	1	0	1	1	1	0	0	1	1	1
YKL045W	0	0	0	0	1	0	0	0	0	1
YNL137C	1	1	1	1	1	0	1	1	1	1
YAL029C	0	1	1	1	1	0	0	0	0	1
YPL115C	1	1	1	1	1	1	1	1	1	1
YNL245C	1	1	0	1	1	0	0	0	1	1
YGL160W	1	0	0	0	1	1	0	0	0	1
YBR087W	0	1	1	1	1	0	1	0	0	1
YPL270W	1	1	1	0	1	0	0	0	0	1
YOR148C	0	1	0	0	1	0	1	0	0	1
YPR018W	1	1	1	1	1	0	1	0	0	1
YMR305C	0	1	1	1	1	0	1	0	0	1
YPL158C	1	0	0	1	1	0	0	0	1	1
YDR538W	0	0	0	0	1	0	0	0	0	1
YFR002W	1	1	1	1	1	0	0	0	1	1
YHR001W-A	1	1	1	1	1	0	0	1	1	1
YNL287W	1	1	1	1	1	0	0	1	1	1
YOL070C	1	1	1	1	1	1	1	1	0	1
YLR439W	0	0	0	1	1	0	0	0	0	1
YNR011C	1	0	1	1	1	0	0	1	1	1
YPL116W	1	1	1	1	1	0	1	1	0	1
YNL167C	1	1	1	1	1	1	0	0	0	1
YEL061C	1	0	1	1	1	0	0	1	0	1
YDR139C	0	1	1	0	1	0	0	1	0	1
YDR444W	0	0	0	0	1	0	0	0	0	1
YER152C	1	1	0	1	1	1	0	0	1	1
YPL081W	1	1	1	1	1	1	1	0	0	1
YIL079C	0	0	1	1	1	0	0	1	1	1
YOR078W	1	1	1	1	1	1	0	0	0	1
YJR060W	1	1	1	1	1	0	1	0	1	1
YDR231C	1	1	1	0	1	0	1	1	0	1
YBR248C	1	1	1	1	1	1	0	1	1	1
YNL207W	1	1	1	1	1	1	1	1	0	1
YBL024W	1	1	1	1	1	1	1	1	1	1
YBR044C	0	0	0	0	1	0	0	0	0	1
YPL050C	1	1	1	1	1	0	0	1	1	1
YGR237C	0	1	1	1	1	0	1	1	0	1
YDR141C	1	1	1	1	1	0	1	1	0	1
YKL157W	1	1	1	1	1	1	1	0	1	1
YKL112W	1	1	1	1	1	0	0	0	1	1
YGR203W	1	0	1	1	1	0	0	0	0	1
YKL148C	1	1	1	1	1	0	1	0	1	1
YOL143C	1	1	1	1	1	1	0	0	0	1
YCL035C	0	1	1	1	1	0	0	1	1	1
YLR380W	1	1	1	1	1	1	0	0	1	1
YJR016C	1	1	1	1	1	0	1	1	1	1
YLR187W	1	1	1	1	1	1	0	0	1	1
YLL018C	1	1	1	1	1	1	0	0	0	1
YLR148W	0	0	0	0	1	0	0	0	0	1
YBR029C	0	1	1	1	1	0	0	1	0	1
YBL107C	0	1	0	1	1	0	1	0	0	1
YKL126W	1	1	1	1	1	0	0	1	1	1
YKL078W	1	0	1	1	1	1	0	0	0	1
YMR183C	1	1	1	1	1	1	1	0	1	1
YPL098C	0	0	1	1	1	0	0	0	0	1
YJL172W	1	1	1	1	1	0	0	1	1	1
YOR141C	0	1	1	1	1	0	0	1	1	1
YLR206W	1	1	1	1	1	1	1	0	0	1
YER161C	1	1	1	1	1	1	1	0	1	1
YNL283C	1	0	0	0	1	0	0	0	0	1
YKL152C	1	1	1	1	1	0	0	0	1	1
YIL105C	1	1	1	1	1	0	1	0	1	1
YBR106W	0	1	1	1	1	0	1	1	0	1
YLR082C	0	0	1	1	1	0	0	0	0	1
YER168C	1	1	1	1	1	1	1	0	0	1
YBR296C	0	0	0	0	1	0	0	0	0	1
YDL063C	1	0	1	1	1	1	0	1	0	1
YFR037C	1	1	1	1	1	1	0	1	0	1
YLR175W	1	1	1	1	1	0	1	1	0	1
YMR200W	0	0	0	0	1	0	0	0	0	1
YDR167W	1	1	1	1	1	0	1	0	1	1
YJR105W	1	1	1	1	1	0	0	1	1	1
YGL223C	0	1	1	1	1	0	0	0	1	1
YHR216W	1	1	1	1	1	1	1	0	0	1
YDR356W	1	1	1	1	1	1	0	0	0	1
YOL049W	1	1	1	1	1	1	1	1	0	1
YOL060C	1	1	1	1	1	0	0	1	0	1
YGR024C	0	0	1	1	1	0	0	1	1	1
YNL049C	0	1	1	1	1	0	1	1	0	1
YML097C	1	1	1	1	1	1	0	0	0	1
YBL023C	1	1	1	1	1	0	1	1	1	1
YFR016C	1	1	1	1	1	0	1	0	0	1
YDR032C	1	1	1	1	1	0	0	1	1	1
YNL161W	1	1	1	1	1	1	1	1	1	1
YPL198W	1	1	1	0	1	0	1	1	0	1
YGL062W	1	1	1	1	1	0	0	1	1	1
YDR110W	1	0	1	1	1	1	0	0	0	1
YML076C	0	0	0	1	1	0	0	0	1	1
YOR069W	1	1	1	1	1	0	0	1	0	1
YEL037C	1	1	1	1	1	0	1	1	0	1
YBL039C	1	1	1	1	1	0	1	1	1	1
YER146W	1	1	1	1	1	1	0	0	1	1
YOR089C	1	1	1	1	1	1	0	1	1	1
YPR131C	0	0	1	1	1	0	0	1	0	1
YHR102W	1	0	1	1	1	1	0	0	0	1
YGL169W	1	1	1	1	1	0	1	0	0	1
YDR023W	1	1	1	1	1	0	0	1	1	1
YDL156W	1	0	0	1	1	1	0	0	0	1
YJL033W	1	1	1	1	1	1	0	1	1	1
YER083C	0	1	1	1	1	0	0	0	0	1
YBR185C	0	0	0	1	1	0	0	0	1	1
YLR370C	1	1	1	1	1	0	1	0	0	1
YMR203W	1	1	1	1	1	1	0	1	0	1
YJR066W	1	0	1	0	1	1	0	0	0	1
YDR480W	1	1	1	1	1	1	1	0	1	1
YPL247C	1	1	1	1	1	0	1	1	0	1
YDR229W	1	1	1	1	1	0	0	0	1	1
YDR486C	1	1	1	1	1	1	0	1	1	1
YLL001W	1	1	1	1	1	0	0	0	0	1
YER137C	0	0	0	0	1	0	0	0	0	1
YDR430C	1	1	1	1	1	1	1	1	0	1
YDL056W	1	0	1	0	1	1	0	0	0	1
YIL035C	0	1	1	1	1	0	0	1	1	1
YGR252W	1	1	1	1	1	0	1	1	1	1
YBL006C	1	1	1	1	1	1	1	1	1	1
YGL153W	1	1	1	1	1	0	0	1	1	1
YFR006W	1	1	1	1	1	0	1	1	1	1
YOR124C	1	1	1	1	1	0	1	1	0	1
YDR152W	1	1	1	1	1	0	0	0	0	1
YLR390W-A	0	0	1	1	1	0	0	0	0	1
YER032W	0	0	1	0	1	0	0	1	0	1
YPR149W	1	0	1	0	1	1	0	1	0	1
YMR315W	1	1	1	1	1	1	1	1	1	1
YMR219W	1	1	1	1	1	1	1	1	0	1
YIL155C	1	1	1	1	1	0	1	1	1	1
YPR145W	1	1	1	1	1	0	1	0	0	1
YGR184C	1	1	1	1	1	1	1	0	1	1
YHR154W	1	1	1	1	1	0	1	0	1	1
YGR012W	1	1	1	1	1	0	0	1	0	1
YBL047C	1	1	1	1	1	1	1	0	1	1
YDR381W	1	1	1	1	1	1	0	1	1	1
YAL036C	1	1	1	1	1	0	0	1	0	1
YER105C	1	1	1	1	1	0	0	0	0	1
YIL051C	1	1	1	1	1	0	0	1	0	1
YJL042W	1	1	1	1	1	1	0	1	0	1
YOR113W	0	1	0	1	1	0	0	0	1	1
YER063W	1	1	1	1	1	1	1	1	0	1
YIL108W	1	1	1	1	1	1	1	0	1	1
YGR175C	1	1	1	1	1	1	0	1	0	1
YDR150W	1	1	1	1	1	0	0	0	0	1
YBL103C	1	0	1	1	1	1	0	1	0	1
YGR254W	1	1	1	1	1	0	0	0	1	1
YOL144W	0	0	1	1	1	0	0	1	0	1
YIL136W	1	1	1	1	1	1	1	1	1	1
YKL184W	1	0	1	1	1	0	0	1	1	1
YGR124W	1	1	1	1	1	1	0	0	1	1
YIL020C	0	1	1	1	1	0	1	0	1	1
YOR168W	1	1	1	1	1	1	0	0	1	1
YLR301W	1	1	1	1	1	1	1	1	0	1
YML105C	1	1	1	1	1	0	1	0	0	1
YMR283C	0	0	0	0	1	0	0	0	0	1
YFR049W	1	1	1	0	1	0	1	0	0	1
YJL143W	0	0	0	0	1	0	0	0	0	1
YHL011C	1	1	1	1	1	1	0	1	0	1
YOR271C	1	1	1	1	1	0	0	1	1	1
YOR103C	1	0	1	1	1	1	0	0	1	1
YKL117W	1	1	1	1	1	1	1	0	1	1
YHR106W	1	1	0	0	1	1	0	0	0	1
YOL006C	1	1	1	1	1	0	1	1	1	1
YAL033W	0	0	1	0	1	0	0	1	0	1
YOR278W	1	0	1	0	1	1	0	1	0	1
YLR126C	1	1	1	0	1	0	1	0	0	1
YGR235C	1	0	1	1	1	0	0	0	1	1
YHR097C	1	0	1	1	1	1	0	1	0	1
YGL111W	1	1	1	1	1	1	0	0	1	1
YER159C	1	1	1	1	1	0	0	0	0	1
YMR170C	1	0	1	1	1	0	0	1	1	1
YLR278C	0	0	1	1	1	0	0	0	1	1
YML130C	0	0	1	1	1	0	0	0	1	1
YIL142W	1	1	1	1	1	1	1	1	0	1
YKL180W	1	1	1	0	1	1	0	0	0	1
YJR134C	1	1	1	1	1	1	1	0	0	1
YFR017C	0	0	0	1	1	0	0	0	1	1
YOR227W	1	1	1	1	1	1	0	0	1	1
YCR094W	0	0	1	0	1	0	0	0	0	1
YHR104W	1	1	1	1	1	0	0	0	0	1
YHR013C	0	1	1	1	1	0	0	1	1	1
YPL232W	1	1	1	1	1	1	0	0	0	1
YDL100C	1	1	1	1	1	1	1	0	0	1
YNL027W	1	0	1	1	1	1	0	1	1	1
YBR173C	1	0	0	0	1	1	0	0	0	1
YOR234C	1	0	1	0	1	0	0	0	0	1
YML080W	1	1	1	1	1	1	0	0	0	1
YBR261C	1	1	1	1	1	1	0	0	1	1
YIL014W	0	0	0	0	1	0	0	0	0	1
YLR244C	1	1	1	1	1	1	0	1	1	1
YFL044C	0	0	1	1	1	0	0	1	1	1
YKR020W	1	1	1	1	1	0	0	0	1	1
YMR092C	1	1	1	1	1	0	1	1	0	1
YMR263W	1	1	0	1	1	1	0	0	0	1
YKR089C	1	0	1	1	1	1	0	1	1	1
YBL079W	1	1	1	1	1	1	0	0	1	1
YHR060W	0	0	1	1	1	0	0	1	1	1
YDR358W	1	1	1	1	1	1	1	0	1	1
YBR059C	1	1	1	1	1	0	1	0	1	1
YDR484W	0	0	1	0	1	0	0	1	0	1
YLR153C	1	1	1	1	1	1	0	0	0	1
YOR370C	0	1	1	1	1	0	1	1	1	1
YPL030W	1	1	1	1	1	1	1	1	0	1
YMR110C	1	1	1	1	1	1	0	0	0	1
YNR015W	1	1	1	1	1	1	1	1	0	1
YBR111C	1	1	1	1	1	1	1	1	0	1
YIL043C	1	1	1	1	1	0	1	0	1	1
YCL009C	1	1	1	1	1	1	0	0	0	1
YNL309W	1	0	1	1	1	0	0	1	0	1
YLR409C	1	1	1	1	1	0	1	1	0	1
YOL123W	1	1	1	1	1	1	0	0	1	1
YHR166C	1	1	0	0	1	0	1	0	0	1
YDR267C	0	1	1	0	1	0	1	1	0	1
YPL153C	1	1	1	0	1	1	0	0	0	1
YMR111C	1	0	0	0	1	1	0	0	0	1
YJL011C	0	1	1	1	1	0	1	0	1	1
YPL266W	1	1	1	1	1	0	0	0	0	1
YDR330W	1	1	1	1	1	1	0	1	0	1
YLR146C	0	0	1	1	1	0	0	0	1	1
YLR071C	1	0	1	0	1	0	0	1	0	1
YPL009C	1	1	1	1	1	1	0	0	1	1
YLR347C	1	1	1	1	1	0	1	0	0	1
YJL207C	0	0	0	1	1	0	0	0	1	1
YJR145C	1	1	1	1	1	1	1	1	1	1
YPR023C	1	1	1	1	1	0	0	0	1	1
YNR052C	1	0	0	0	1	0	0	0	0	1
YOR221C	0	1	1	0	1	0	0	1	0	1
YAL042W	1	1	1	1	1	0	1	0	0	1
YKL193C	1	1	1	1	1	1	1	0	1	1
YPL125W	1	1	1	1	1	0	0	0	1	1
YKR030W	1	0	1	0	1	1	0	0	0	1
YMR001C	0	0	0	1	1	0	0	0	0	1
YNL154C	1	1	1	1	1	1	1	1	0	1
YLL048C	1	1	1	1	1	1	1	1	1	1
YLR248W	1	1	1	1	1	1	1	1	0	1
YDL178W	0	1	1	1	1	0	0	1	0	1
YJR124C	0	0	0	0	1	0	0	0	0	1
YKL138C	0	0	1	0	1	0	0	1	0	1
YNL221C	1	0	0	1	1	1	0	0	0	1
YLR083C	1	1	1	1	1	0	0	1	0	1
YGL107C	0	1	1	1	1	0	1	1	1	1
YLR305C	0	1	1	1	1	0	0	1	1	1
YER008C	1	1	1	1	1	0	0	0	0	1
YIL021W	1	1	1	1	1	1	0	1	1	1
YBR195C	1	0	0	1	1	0	0	0	1	1
YLR109W	0	1	1	1	1	0	1	1	1	1
YKL006W	1	1	1	0	1	0	0	1	0	1
YCR035C	1	1	1	1	1	0	1	0	0	1
YFL039C	1	1	1	1	1	0	0	1	0	1
YDR122W	1	1	1	1	1	0	1	1	0	1
YBR145W	0	0	1	1	1	0	0	0	0	1
YDR429C	1	1	1	1	1	1	0	0	1	1
YER125W	1	1	1	1	1	0	1	1	1	1
YDL204W	1	1	1	1	1	0	0	1	1	1
YMR086W	1	1	1	1	1	1	1	1	0	1
YJR093C	0	0	1	1	1	0	0	1	0	1
YHR012W	1	0	1	1	1	1	0	1	1	1
YIL033C	1	1	1	1	1	0	1	0	0	1
YMR061W	1	1	1	1	1	0	1	0	1	1
YAR002W	1	1	1	1	1	0	1	1	0	1
YLR134W	1	1	1	1	1	0	1	1	0	1
YKR026C	0	1	1	0	1	0	1	1	0	1
YNL104C	1	1	1	1	1	1	1	1	0	1
YJR133W	1	1	1	1	1	0	0	0	0	1
YDR390C	1	1	1	1	1	0	1	0	0	1
YLR399C	1	1	1	1	1	1	0	1	0	1
YML093W	1	1	1	1	1	1	0	1	0	1
YJL189W	1	0	0	0	1	0	0	0	0	1
YLL024C	1	1	1	1	1	0	0	0	0	1
YNR051C	1	1	1	1	1	0	1	0	1	1
YHR065C	1	1	1	1	1	1	0	0	1	1
YPR191W	1	1	1	1	1	0	1	1	0	1
YML022W	1	1	1	1	1	0	0	0	0	1
YOL041C	1	1	1	1	1	0	0	0	0	1
YDR050C	1	1	1	1	1	1	0	0	0	1
YNL327W	0	0	1	1	1	0	0	0	1	1
YPL137C	1	1	1	1	1	0	1	0	0	1
YMR022W	1	1	1	1	1	1	0	1	0	1
YPR144C	0	1	1	1	1	0	0	1	1	1
YBR052C	1	1	1	1	1	1	1	0	1	1
YDR320C	1	1	1	1	1	0	0	0	1	1
YJL186W	0	1	1	1	1	0	0	0	0	1
YGR042W	0	0	0	1	1	0	0	0	0	1
YOR014W	1	1	1	1	1	1	0	0	1	1
YGR140W	0	0	1	1	1	0	0	1	1	1
YEL052W	1	0	1	1	1	1	0	0	0	1
YOR187W	1	1	1	1	1	1	0	0	1	1
YFR039C	0	0	1	0	1	0	0	0	0	1
YNL054W	1	1	1	1	1	0	1	0	1	1
YOR289W	0	1	1	1	1	0	1	0	0	1
YPR060C	1	1	1	1	1	0	0	1	1	1
YKL192C	1	1	1	1	1	1	1	1	0	1
YBL105C	1	1	1	1	1	1	1	0	0	1
YMR129W	1	1	1	1	1	1	0	0	0	1
YPL131W	1	1	1	1	1	1	1	0	0	1
YNL321W	1	1	1	0	1	1	1	0	0	1
YGR028W	0	0	0	1	1	0	0	0	0	1
YPL122C	1	1	1	0	1	0	1	0	0	1
YLR225C	0	1	1	1	1	0	1	0	1	1
YDL140C	1	1	1	1	1	1	0	0	1	1
YLR220W	1	1	0	1	1	0	1	0	0	1
YKL113C	1	1	1	1	1	1	1	0	1	1
YHR070W	1	1	1	1	1	0	1	0	1	1
YDL171C	1	1	1	1	1	0	1	1	1	1
YBR111W-A	1	1	1	0	1	1	1	1	0	1
YER026C	0	0	0	1	1	0	0	0	0	1
YLL043W	1	1	0	0	1	0	1	0	0	1
YOR101W	1	1	1	1	1	0	1	0	1	1
YDR251W	1	1	1	1	1	1	0	0	0	1
YKL003C	1	1	1	0	1	1	1	1	0	1
YOL039W	0	1	1	1	1	0	0	0	0	1
YER019C-A	1	1	1	1	1	0	0	0	0	1
YML059C	1	1	1	1	1	0	0	1	0	1
YMR210W	1	0	0	0	1	0	0	0	0	1
YER103W	1	1	1	1	1	1	0	1	1	1
YLR229C	1	1	1	1	1	0	0	1	1	1
YJL173C	1	1	1	1	1	1	0	1	1	1
YER094C	1	1	1	1	1	1	1	0	0	1
YDR378C	1	0	1	1	1	1	0	0	1	1
YLR433C	1	1	1	1	1	0	0	0	0	1
YHR137W	1	1	1	1	1	1	1	0	0	1
YKR002W	1	1	1	1	1	1	0	1	0	1
YLR034C	0	1	1	0	1	0	0	0	0	1
YJL111W	1	1	1	1	1	0	0	1	0	1
YCR090C	0	1	1	1	1	0	1	0	0	1
YOL036W	0	0	0	1	1	0	0	0	1	1
YER154W	1	0	1	1	1	0	0	1	1	1
YIL104C	0	1	0	1	1	0	1	0	1	1
YMR089C	1	1	1	1	1	1	1	1	0	1
YHR135C	1	1	1	1	1	1	0	0	0	1
YML082W	0	1	1	1	1	0	1	0	0	1
YGL108C	1	1	1	0	1	1	0	0	0	1
YOR216C	0	1	1	1	1	0	1	0	1	1
YKR014C	1	1	1	1	1	0	1	1	1	1
YNL135C	1	0	1	1	1	1	0	1	1	1
YOL135C	0	1	1	0	1	0	1	1	0	1
YJL066C	0	1	1	1	1	0	0	1	1	1
YGR174C	1	0	1	0	1	1	0	0	0	1
YLL004W	0	0	0	0	1	0	0	0	0	1
YDR513W	0	1	1	1	1	0	0	0	1	1
YJL203W	0	0	1	1	1	0	0	0	1	1
YBL064C	1	1	1	1	1	1	1	0	1	1
YDR195W	1	0	0	1	1	1	0	0	1	1
YCR008W	0	0	0	1	1	0	0	0	1	1
YDR034C	0	0	1	0	1	0	0	1	0	1
YGL210W	0	1	1	1	1	0	0	0	1	1
YLR017W	1	1	1	1	1	0	1	0	1	1
YGL181W	1	0	1	1	1	1	0	0	1	1
YOR241W	1	1	1	0	1	0	1	1	0	1
YEL048C	0	1	0	1	1	0	1	0	0	1
YPR025C	0	1	1	1	1	0	1	0	0	1
YNL320W	0	0	0	0	1	0	0	0	0	1
YGR063C	1	1	1	1	1	1	1	0	0	1
YOL012C	1	0	1	1	1	0	0	1	1	1
YGL213C	1	0	1	1	1	0	0	1	1	1
YLR172C	1	1	1	1	1	0	0	0	0	1
YJR101W	0	1	0	1	1	0	0	0	0	1
YKR082W	1	1	1	1	1	0	0	0	1	1
YDL047W	1	1	1	1	1	0	1	0	1	1
YCR020W-B	1	1	0	0	1	1	0	0	0	1
YOR204W	1	1	1	1	1	1	0	1	0	1
YDR481C	1	1	1	1	1	1	0	1	0	1
YFR033C	0	1	1	1	1	0	1	1	0	1
YDR397C	1	1	1	1	1	0	1	1	1	1
YJR088C	0	1	1	1	1	0	0	1	1	1
YIL140W	0	0	0	1	1	0	0	0	1	1
YML049C	0	0	0	1	1	0	0	0	0	1
YDR363W-A	0	1	1	1	1	0	0	1	1	1
YGL101W	1	1	1	1	1	1	0	1	0	1
YJR074W	0	1	1	1	1	0	0	1	0	1
YIL129C	1	0	0	1	1	1	0	0	0	1
YOL139C	1	1	1	1	1	0	0	0	1	1
YMR259C	0	1	1	0	1	0	1	1	0	1
YNL312W	1	1	1	1	1	0	1	1	1	1
YFR044C	1	1	1	1	1	1	1	0	1	1
YPL043W	1	1	1	1	1	1	0	1	0	1
YOL058W	1	1	1	1	1	1	0	1	0	1
YJR118C	0	0	1	0	1	0	0	1	0	1
YLR295C	0	1	1	1	1	0	1	0	1	1
YDR177W	1	1	1	1	1	0	1	1	1	1
YHR005C-A	0	1	1	1	1	0	0	0	1	1
YMR261C	1	1	1	1	1	1	1	0	1	1
YMR250W	0	1	1	1	1	0	1	1	0	1
YPR008W	1	1	0	1	1	0	0	0	0	1
YGL105W	1	1	1	1	1	1	0	1	0	1
YNR047W	1	1	1	1	1	0	1	1	1	1
YKR059W	1	1	1	1	1	0	0	0	1	1
YPL059W	1	1	1	1	1	0	0	0	0	1
YNL330C	1	1	1	1	1	0	1	1	0	1
YKL080W	1	1	1	1	1	0	0	1	0	1
YGR032W	1	1	1	1	1	1	1	0	1	1
YNL244C	1	1	1	1	1	0	1	0	0	1
YOR191W	1	1	0	1	1	0	1	0	1	1
YJR076C	1	1	1	1	1	1	0	0	0	1
YOR027W	1	1	1	1	1	0	1	1	0	1
YMR289W	1	1	0	0	1	1	0	0	0	1
YLR418C	0	1	1	1	1	0	1	0	1	1
YCL033C	1	1	1	1	1	0	0	0	0	1
YDR044W	1	1	1	1	1	0	0	1	1	1
YML096W	1	0	1	1	1	1	0	0	0	1
YJR138W	1	0	1	1	1	1	0	0	0	1
YNL224C	1	1	1	1	1	1	0	0	0	1
YGR126W	0	0	0	1	1	0	0	0	0	1
YNR030W	0	1	0	1	1	0	0	0	1	1
YFL001W	1	0	1	1	1	1	0	1	1	1
YKL212W	1	1	1	1	1	0	0	1	0	1
YJL124C	1	1	1	1	1	1	0	0	0	1
YLR118C	1	1	1	1	1	0	0	1	0	1
YOR185C	0	1	1	1	1	0	0	0	1	1
YER183C	1	0	1	1	1	1	0	1	0	1
YIL002C	0	0	0	0	1	0	0	0	0	1
YDR377W	1	0	1	0	1	0	0	1	0	1
YCL001W	0	0	1	0	1	0	0	1	0	1
YBL102W	1	0	0	1	1	1	0	0	1	1
YLR390W	1	0	1	1	1	1	0	0	1	1
YKL214C	1	1	1	1	1	0	1	0	1	1
YBL055C	0	1	1	1	1	0	0	1	0	1
YMR049C	1	1	1	1	1	0	0	0	1	1
YBR139W	1	1	1	1	1	1	1	1	1	1
YMR038C	1	1	1	1	1	0	0	1	1	1
YDR379C-A	0	1	1	0	1	0	0	0	0	1
YDL168W	1	1	1	1	1	0	0	1	0	1
YMR229C	1	1	1	1	1	0	1	1	1	1
YGL055W	1	1	1	1	1	1	1	0	0	1
YML111W	1	1	1	0	1	0	0	1	0	1
YGR132C	1	1	1	1	1	0	0	1	0	1
YKL009W	1	1	1	1	1	1	1	1	0	1
YKL114C	0	1	1	1	1	0	1	1	1	1
YDL225W	1	1	1	1	1	0	1	1	0	1
YOR280C	0	1	1	1	1	0	0	0	0	1
YGR240C	1	1	1	1	1	0	0	1	1	1
YHR007C	1	1	1	1	1	1	0	1	0	1
YMR079W	1	1	1	1	1	1	1	0	0	1
R0030W	0	1	1	0	1	0	1	1	0	1
YDR074W	1	1	1	1	1	1	0	0	0	1
YBR146W	0	1	1	0	1	0	0	0	0	1
YGL040C	1	1	1	1	1	1	1	1	1	1
YDR348C	1	1	1	1	1	1	1	0	0	1
YHR208W	1	1	1	1	1	0	0	0	1	1
YHR128W	1	1	1	1	1	1	1	1	1	1
YPL206C	0	1	1	1	1	0	1	0	0	1
YML078W	1	1	1	1	1	0	0	1	1	1
YLR247C	1	0	0	0	1	1	0	0	0	1
YDR405W	1	1	1	1	1	0	0	0	1	1
YPR028W	1	1	1	1	1	1	1	1	1	1
YDR258C	1	1	1	1	1	0	1	1	1	1
YER122C	1	1	1	1	1	0	1	0	1	1
YBR017C	0	1	1	1	1	0	0	0	1	1
YJR007W	1	1	1	1	1	0	0	1	1	1
YDR119W	1	1	1	1	1	0	1	0	1	1
YFR001W	1	1	1	1	1	1	1	0	1	1
Q0140	1	0	1	0	1	0	0	0	0	1
YNL032W	0	0	1	1	1	0	0	0	0	1
YMR073C	0	0	1	0	1	0	0	0	0	1
YJL102W	0	0	0	0	1	0	0	0	0	1
YGL140C	1	0	1	1	1	0	0	0	1	1
YGR195W	1	1	0	1	1	1	1	0	1	1
YBR041W	0	1	1	1	1	0	0	1	1	1
YER114C	1	0	1	1	1	0	0	0	1	1
YNL219C	1	0	1	1	1	1	0	1	0	1
YDR342C	1	1	0	0	1	0	0	0	0	1
YNL129W	0	1	1	1	1	0	0	1	0	1
YDL181W	1	1	1	1	1	1	0	1	1	1
YPL213W	1	0	1	1	1	0	0	1	1	1
YEL013W	1	1	1	1	1	1	1	1	1	1
YOR336W	0	1	1	1	1	0	1	0	1	1
YPR055W	0	1	1	1	1	0	1	1	1	1
YLR277C	0	1	1	1	1	0	1	0	1	1
YNL157W	1	1	1	1	1	1	0	1	1	1
YDR171W	1	1	1	1	1	0	1	1	0	1
YJL155C	0	1	0	1	1	0	0	0	0	1
YOL066C	1	1	1	0	1	0	1	0	0	1
YDL213C	1	0	1	1	1	1	0	1	0	1
YDR168W	1	1	1	1	1	0	0	0	1	1
YBR077C	0	1	1	1	1	0	0	0	1	1
YJR112W	0	1	1	0	1	0	0	1	0	1
YAL025C	1	1	1	1	1	0	1	1	1	1
YGR060W	0	0	1	0	1	0	0	1	0	1
YBR037C	0	1	0	1	1	0	0	0	0	1
YKL110C	1	1	1	1	1	1	1	0	1	1
YLR208W	1	1	1	1	1	1	0	1	0	1
YHR039C-A	1	1	1	1	1	0	0	0	0	1
YLL029W	1	1	1	1	1	1	1	1	0	1
YJL122W	1	1	1	1	1	0	1	1	1	1
YCR052W	1	1	1	1	1	0	0	0	0	1
YCR060W	1	1	1	1	1	0	1	1	1	1
YOR164C	1	1	1	1	1	0	0	1	1	1
YNL206C	1	1	1	1	1	0	0	1	1	1
YDR165W	1	1	1	1	1	1	1	0	0	1
YBR237W	0	0	0	0	1	0	0	0	0	1
YMR072W	1	1	1	1	1	0	1	1	1	1
YGL185C	0	1	1	1	1	0	1	0	1	1
YNR017W	0	1	1	1	1	0	0	0	0	1
YKL142W	1	1	1	1	1	0	0	0	1	1
YKL012W	1	0	0	1	1	0	0	0	0	1
YDL209C	0	1	1	1	1	0	1	0	1	1
YJL174W	0	0	1	1	1	0	0	1	1	1
YOL140W	1	1	1	1	1	0	0	1	0	1
YFL034C-B	1	0	0	0	1	0	0	0	0	1
YGR158C	1	0	1	1	1	0	0	0	1	1
YER134C	1	1	1	1	1	1	0	1	1	1
YGL018C	0	1	1	1	1	0	0	1	1	1
YOR184W	1	1	1	1	1	1	0	1	1	1
YGR117C	1	1	1	1	1	0	0	1	1	1
YDR001C	1	1	1	1	1	1	0	0	0	1
YEL007W	0	1	1	1	1	0	1	0	0	1
YJR004C	0	1	0	1	1	0	1	0	0	1
YIR003W	1	1	1	1	1	0	0	1	1	1
YBR200W	1	0	1	1	1	1	0	0	1	1
YOR095C	1	1	1	1	1	0	1	1	1	1
YMR037C	1	1	1	1	1	0	1	1	0	1
YGR270W	1	1	1	1	1	0	0	1	1	1
YFR015C	1	1	1	1	1	0	1	0	0	1
YPR058W	1	0	1	1	1	0	0	1	1	1
YOL068C	0	0	0	0	1	0	0	0	0	1
YPL129W	1	1	1	1	1	0	1	0	0	1
YLL034C	1	1	1	1	1	1	1	1	1	1
YAR042W	1	1	1	1	1	1	1	0	1	1
YDR357C	1	1	0	1	1	1	1	0	0	1
YBL005W-B	0	0	0	1	1	0	0	0	0	1
YDR458C	1	1	1	1	1	0	0	1	0	1
YBR026C	1	1	1	1	1	0	1	1	1	1
YDL088C	1	1	0	1	1	1	0	0	0	1
YDL095W	1	1	1	1	1	0	1	1	1	1
YKL211C	1	1	1	1	1	1	0	0	0	1
YLR107W	0	0	0	1	1	0	0	0	0	1
YNL139C	1	1	1	1	1	0	0	0	1	1
YKL190W	0	1	0	0	1	0	0	0	0	1
YNL115C	0	1	1	1	1	0	1	1	1	1
YOL149W	1	1	1	1	1	1	1	1	0	1
YLR188W	0	0	1	1	1	0	0	1	1	1
YBL033C	1	1	1	1	1	1	0	1	0	1
YIL112W	1	1	1	1	1	1	0	0	0	1
YNL096C	1	1	1	1	1	1	1	0	1	1
YFL004W	1	1	1	1	1	0	1	1	0	1
YIL115C	1	1	1	1	1	0	1	0	0	1
YKL100C	1	0	1	1	1	0	0	1	0	1
YDR514C	0	1	0	1	1	0	1	0	1	1
YDL202W	1	1	1	1	1	0	0	0	0	1
YHR055C	0	1	1	1	1	0	0	0	1	1
YOR054C	1	1	1	1	1	0	0	1	1	1
YHL030W	1	1	1	0	1	1	1	0	0	1
YHR073W	1	1	1	1	1	0	0	1	1	1
YPL127C	0	1	1	1	1	0	0	1	0	1
YOR074C	1	1	1	1	1	1	0	1	0	1
YLR325C	1	1	1	1	1	0	1	1	0	1
YBR121C	1	1	1	1	1	0	1	0	1	1
YPL249C-A	1	1	1	0	1	1	0	0	0	1
YLR432W	1	1	1	1	1	0	1	0	1	1
YLR467W	1	0	1	0	1	1	0	0	0	1
YKL218C	0	0	0	0	1	0	0	0	0	1
YDR353W	1	1	1	1	1	1	0	0	1	1
YJR006W	0	1	1	1	1	0	1	1	0	1
YDR080W	0	1	0	0	1	0	1	0	0	1
YEL054C	1	1	1	1	1	1	1	0	0	1
YER049W	1	1	1	1	1	1	0	1	0	1
YLR285W	1	1	1	1	1	1	0	0	1	1
YDL014W	1	1	1	1	1	1	0	0	1	1
YNL121C	1	1	1	1	1	0	1	0	1	1
YGR274C	1	1	1	1	1	0	0	1	0	1
YDR289C	1	1	1	1	1	0	0	0	1	1
YJL123C	1	1	1	1	1	1	0	0	1	1
YAL030W	1	1	1	1	1	1	0	0	1	1
YPL096W	1	0	1	1	1	0	0	0	1	1
YFL045C	1	1	1	1	1	0	0	1	1	1
YDR135C	1	1	1	1	1	0	0	0	1	1
YDR310C	1	1	1	1	1	0	0	0	1	1
YMR194W	1	0	1	0	1	1	0	1	0	1
YMR039C	1	1	1	1	1	1	1	1	0	1
YIL149C	1	1	1	1	1	0	1	0	0	1
YGL043W	1	1	1	1	1	1	1	0	0	1
YIL127C	1	0	1	1	1	1	0	0	1	1
YBR164C	0	1	1	1	1	0	1	1	1	1
YDR294C	0	1	1	1	1	0	1	1	1	1
YHR197W	1	1	1	1	1	1	1	1	1	1
YER143W	1	1	1	1	1	1	0	1	1	1
YGR209C	1	1	1	1	1	0	0	1	1	1
YGR245C	1	1	1	1	1	0	0	0	1	1
YPR035W	1	1	1	1	1	0	1	0	0	1
YCR030C	1	1	1	1	1	1	0	1	0	1
YNL108C	1	1	1	1	1	0	1	0	1	1
YDR208W	1	1	1	1	1	1	1	1	1	1
YER057C	1	1	1	1	1	0	0	0	0	1
YGR013W	1	1	0	1	1	1	0	0	1	1
YER151C	1	1	1	1	1	0	1	1	0	1
YMR296C	1	1	1	1	1	0	1	1	1	1
YER129W	0	1	1	1	1	0	1	0	1	1
YDL066W	1	1	1	1	1	1	1	1	1	1
YGR167W	1	1	1	1	1	0	0	0	1	1
YGR251W	1	1	1	1	1	0	1	1	1	1
YLR421C	1	1	1	1	1	0	0	1	1	1
YPL101W	1	1	1	1	1	1	1	0	0	1
YKR021W	1	0	0	1	1	0	0	0	1	1
YJL165C	1	0	1	1	1	0	0	0	1	1
YOR158W	1	1	1	1	1	0	0	0	1	1
YBR143C	0	1	1	1	1	0	0	1	0	1
YNL042W	0	0	0	0	1	0	0	0	0	1
YHL004W	1	1	1	1	1	0	0	0	1	1
YPR175W	0	0	1	1	1	0	0	1	0	1
YIL147C	0	0	0	1	1	0	0	0	0	1
YER029C	1	0	1	1	1	1	0	1	1	1
YPR132W	1	0	1	1	1	0	0	0	0	1
YKL081W	1	1	1	1	1	1	0	1	1	1
YGR111W	0	1	1	1	1	0	1	1	1	1
YGR183C	1	0	1	0	1	1	0	1	0	1
YOL107W	0	0	0	0	1	0	0	0	0	1
YJL180C	0	0	1	1	1	0	0	0	1	1
YPR072W	1	1	1	1	1	0	1	0	1	1
YER095W	1	1	1	1	1	0	0	1	1	1
YBR268W	0	0	0	1	1	0	0	0	0	1
YKR062W	1	0	1	1	1	0	0	0	0	1
YGL035C	1	1	0	0	1	0	1	0	0	1
YHR009C	0	1	1	1	1	0	1	0	1	1
YNL141W	1	1	1	1	1	1	1	0	1	1
YMR224C	1	0	0	1	1	0	0	0	1	1
YLR100W	1	1	1	1	1	0	0	1	1	1
YDR174W	0	1	1	1	1	0	1	0	1	1
YJL068C	1	1	1	1	1	1	1	0	1	1
YDR531W	0	0	1	0	1	0	0	0	0	1
YBR086C	1	1	1	1	1	1	1	1	0	1
YDR161W	1	1	1	1	1	0	0	0	0	1
YJR097W	1	1	1	1	1	1	1	1	1	1
YAL024C	0	1	1	1	1	0	0	1	1	1
YLR221C	0	1	1	1	1	0	0	1	1	1
YLR022C	1	1	1	1	1	1	1	1	1	1
YGR002C	1	1	1	0	1	0	1	1	0	1
YMR062C	0	1	1	1	1	0	0	0	0	1
YIL030C	1	1	1	1	1	1	1	1	0	1
YCR003W	1	0	1	0	1	0	0	0	0	1
YDR245W	0	1	1	1	1	0	1	0	0	1
YGL242C	1	1	1	1	1	1	1	1	1	1
YMR207C	0	0	1	0	1	0	0	1	0	1
YBR150C	0	0	0	0	1	0	0	0	0	1
YGR020C	1	1	1	1	1	1	0	0	1	1
YMR314W	1	1	1	1	1	0	1	1	1	1
YNR024W	1	0	1	1	1	0	0	0	0	1
YOR274W	0	0	0	0	1	0	0	0	0	1
YGR233C	1	1	1	1	1	1	0	1	0	1
YDR435C	0	0	0	0	1	0	0	0	0	1
YIR038C	1	1	1	1	1	1	1	1	1	1
YLR143W	0	1	1	1	1	0	1	1	0	1
YPR139C	1	1	1	1	1	0	0	1	1	1
YIL018W	1	1	1	1	1	1	1	1	1	1
YLR120C	0	0	0	1	1	0	0	0	1	1
YKL014C	1	1	1	1	1	0	0	0	1	1
YMR027W	0	1	1	1	1	0	0	0	1	1
YJR064W	1	1	1	1	1	1	0	1	0	1
YGR280C	1	1	1	1	1	0	0	0	1	1
YJL204C	0	0	0	1	1	0	0	0	1	1
YNL064C	1	1	1	1	1	1	0	1	0	1
YLR292C	1	1	1	1	1	1	0	1	0	1
YNL006W	1	0	0	1	1	0	0	0	0	1
YNL021W	1	0	1	1	1	1	0	0	1	1
YOR327C	1	1	1	1	1	1	0	1	1	1
YNL175C	1	1	1	1	1	0	1	1	0	1
YDR234W	1	1	1	1	1	1	1	0	0	1
YLL021W	1	1	1	1	1	0	0	0	0	1
YDL113C	1	1	1	1	1	1	1	1	0	1
YDR434W	0	1	1	1	1	0	0	1	1	1
YIL062C	1	1	1	1	1	0	1	1	0	1
YHR190W	0	1	1	1	1	0	0	0	1	1
YMR208W	1	1	1	1	1	1	1	1	0	1
YFL010C	1	1	1	1	1	1	1	1	0	1
YNL162W	1	1	1	0	1	0	1	0	0	1
YHR088W	1	1	1	1	1	1	1	1	0	1
YKL040C	1	1	1	1	1	1	1	1	0	1
YOL086C	1	1	1	1	1	1	1	1	0	1
YER163C	1	1	1	0	1	1	1	0	0	1
YFR003C	1	0	0	1	1	1	0	0	1	1
YML109W	1	1	0	0	1	1	1	0	0	1
YKR028W	0	1	1	1	1	0	0	0	0	1
YDL111C	1	0	1	1	1	0	0	0	0	1
YBR244W	1	1	1	1	1	0	1	0	0	1
YBR251W	1	1	1	1	1	1	0	1	1	1
YDR517W	1	1	1	1	1	1	1	0	0	1
YIL137C	1	1	1	1	1	1	0	0	0	1
YNL131W	1	1	1	1	1	1	1	1	0	1
YHR074W	1	1	1	1	1	0	1	0	0	1
YOR115C	1	0	0	0	1	1	0	0	0	1
YLR259C	1	1	1	1	1	1	1	0	1	1
YIL124W	1	1	1	1	1	1	1	0	0	1
YDR079C-A	1	1	1	1	1	0	0	1	1	1
YJR083C	1	0	1	1	1	1	0	0	1	1
YBR214W	1	1	1	1	1	0	1	1	1	1
YML100W	1	1	1	1	1	1	0	1	0	1
YER022W	0	1	1	1	1	0	0	1	0	1
YDL125C	1	1	1	1	1	1	0	0	1	1
YJR065C	1	1	1	1	1	1	1	1	1	1
YJR010C-A	1	0	0	0	1	1	0	0	0	1
YMR070W	1	0	1	1	1	0	0	1	0	1
YDL192W	1	1	1	1	1	0	0	1	0	1
YNL123W	1	1	1	1	1	0	1	0	1	1
YBR061C	1	1	1	1	1	0	1	1	0	1
YBR167C	0	1	0	0	1	0	0	0	0	1
YOL071W	0	0	1	1	1	0	0	1	1	1
YOL081W	0	1	1	0	1	0	1	0	0	1
YDR120C	1	1	1	1	1	1	0	1	1	1
YJL148W	0	1	1	1	1	0	1	0	1	1
YBL081W	1	0	0	1	1	0	0	0	0	1
YMR277W	1	1	1	1	1	1	0	0	1	1
YLR383W	0	1	1	1	1	0	0	1	1	1
YGR210C	1	1	1	1	1	1	1	0	0	1
YDR178W	0	0	0	1	1	0	0	0	1	1
YGR246C	1	1	1	1	1	0	0	1	0	1
YDL092W	1	1	1	1	1	1	1	1	1	1
YAL046C	1	0	1	1	1	0	0	0	1	1
YPL228W	1	1	1	1	1	1	1	0	1	1
YBR101C	1	1	1	1	1	1	0	1	0	1
YPR110C	1	1	1	1	1	0	1	0	1	1
YBL030C	1	1	1	1	1	0	1	0	1	1
YML013W	1	1	1	1	1	0	1	1	1	1
YKR095W-A	1	1	1	0	1	1	1	0	0	1
YPL217C	1	1	1	1	1	1	0	0	1	1
YGR157W	1	1	1	1	1	1	1	0	0	1
R0020C	1	1	1	1	1	0	0	1	0	1
YGL001C	0	1	1	1	1	0	0	1	1	1
YBL057C	1	0	1	1	1	1	0	0	1	1
YDR463W	0	0	0	1	1	0	0	0	0	1
YPR089W	0	1	1	1	1	0	1	1	1	1
YER048W-A	1	1	1	1	1	0	1	1	0	1
YJL164C	0	0	1	1	1	0	0	0	0	1
YFL013C	1	1	1	0	1	0	1	1	0	1
YDL130W-A	1	1	1	1	1	1	1	1	1	1
YMR088C	0	0	1	0	1	0	0	1	0	1
YGL226C-A	0	0	0	1	1	0	0	0	1	1
YPL227C	0	1	1	1	1	0	0	0	0	1
YOL125W	0	0	0	0	1	0	0	0	0	1
YNL298W	1	0	1	1	1	0	0	1	0	1
YFR010W	1	1	1	1	1	1	1	1	0	1
YIL002W-A	0	1	1	1	1	0	1	1	0	1
YOR157C	1	1	1	1	1	1	0	0	0	1
YGL049C	1	1	1	1	1	0	1	0	0	1
YGL068W	1	1	1	1	1	1	0	1	1	1
YPL010W	1	1	1	1	1	0	1	1	1	1
YOR267C	1	1	1	1	1	0	0	0	0	1
YLR435W	0	1	0	1	1	0	0	0	1	1
YKL028W	0	1	1	1	1	0	0	0	1	1
YOL010W	1	1	1	1	1	0	1	0	0	1
YMR024W	1	0	1	0	1	1	0	1	0	1
YOR016C	0	1	1	1	1	0	1	1	1	1
YER127W	1	1	1	1	1	0	0	1	1	1
YJL140W	1	1	1	1	1	0	1	0	1	1
YGR152C	1	1	1	1	1	1	0	0	1	1
YHR066W	1	1	1	0	1	0	1	0	0	1
YOL116W	0	0	0	0	1	0	0	0	0	1
YDR424C	0	1	1	1	1	0	1	1	0	1
YML052W	0	1	1	1	1	0	0	1	1	1
YER091C	1	1	1	1	1	0	0	1	0	1
YBR036C	0	0	0	1	1	0	0	0	0	1
YLR397C	1	1	1	1	1	1	0	0	0	1
YGL147C	1	1	1	1	1	1	0	1	0	1
YDL205C	1	1	1	1	1	1	0	0	1	1
YPL273W	1	1	1	1	1	1	0	0	0	1
YML024W	1	1	1	1	1	1	1	0	0	1
YDR284C	0	0	0	1	1	0	0	0	0	1
YOL019W	1	1	0	0	1	0	0	0	0	1
YNL149C	1	1	1	1	1	0	0	1	1	1
YDL120W	1	1	1	1	1	0	1	0	0	1
YOR092W	0	0	0	0	1	0	0	0	0	1
YHR114W	1	1	1	1	1	1	1	0	0	1
YMR125W	1	1	1	1	1	1	1	0	0	1
YBR120C	1	1	1	1	1	1	1	1	0	1
YMR140W	1	1	1	1	1	0	1	0	1	1
YOR020W-A	0	1	1	0	1	0	0	0	0	1
YFL049W	0	1	1	1	1	0	1	0	0	1
YLR357W	1	1	1	1	1	1	0	1	0	1
YOL021C	1	1	1	1	1	0	1	0	0	1
YNR035C	1	1	1	1	1	0	1	1	1	1
YHL007C	1	1	1	1	1	0	1	0	0	1
YPR037C	1	1	1	1	1	0	0	1	1	1
YNL292W	1	1	1	1	1	1	1	1	0	1
YHR122W	1	1	0	1	1	1	1	0	0	1
YLR026C	0	1	1	1	1	0	0	1	0	1
YGL148W	1	1	1	1	1	1	1	0	1	1
YDR380W	0	1	1	1	1	0	0	0	0	1
YLR200W	1	1	1	1	1	1	0	0	1	1
YMR145C	1	1	1	1	1	0	0	0	1	1
YIR009W	0	0	1	0	1	0	0	0	0	1
YOL127W	1	1	1	1	1	0	1	1	1	1
YDL215C	0	1	1	1	1	0	0	1	0	1
YOR354C	1	1	1	1	1	0	0	0	0	1
YDR533C	1	1	1	1	1	1	0	0	0	1
YLR052W	1	1	1	1	1	0	0	1	0	1
YHR056C	1	1	1	1	1	1	0	1	0	1
YPL090C	1	1	1	1	1	0	1	1	0	1
YPR091C	1	1	1	1	1	0	1	0	1	1
YHR008C	0	1	1	1	1	0	1	1	1	1
YHR206W	1	1	1	1	1	0	1	1	0	1
YNL264C	1	1	1	1	1	1	1	0	0	1
YPL207W	1	1	1	1	1	0	0	0	0	1
YDL219W	0	1	1	0	1	0	0	1	0	1
YBL050W	1	1	1	1	1	0	0	0	0	1
YNR008W	1	1	1	1	1	1	1	1	1	1
YPL031C	1	1	1	1	1	0	1	1	0	1
YDR372C	1	1	1	1	1	1	0	1	0	1
YBR222C	1	1	1	1	1	0	0	0	0	1
YNL308C	1	1	1	1	1	0	0	0	0	1
YKL004W	0	0	0	0	1	0	0	0	0	1
YDR307W	0	1	1	0	1	0	0	1	0	1
YBR202W	0	1	1	1	1	0	0	1	1	1
YFR014C	1	0	1	1	1	1	0	1	1	1
YFR043C	0	0	1	0	1	0	0	1	0	1
YML025C	1	1	1	1	1	1	0	1	0	1
YOR099W	1	1	1	1	1	1	1	0	0	1
YJR104C	1	1	1	1	1	0	1	0	1	1
YHR105W	0	0	0	0	1	0	0	0	0	1
YGR056W	1	0	1	1	1	0	0	1	1	1
YKL137W	1	1	0	1	1	0	0	0	1	1
YIR036C	1	1	1	1	1	1	1	0	0	1
YNL200C	1	1	0	0	1	1	0	0	0	1
YHR103W	1	1	1	1	1	1	1	1	0	1
YMR031C	1	1	1	1	1	1	0	1	1	1
YOR265W	1	1	1	1	1	0	1	1	0	1
YOL103W-B	0	1	1	1	1	0	1	1	0	1
YLR218C	1	1	1	0	1	1	0	1	0	1
YGR034W	1	1	1	0	1	1	1	1	0	1
YAL032C	1	1	1	1	1	1	0	0	0	1
YJL178C	0	1	1	1	1	0	1	0	0	1
YKL064W	0	0	0	1	1	0	0	0	0	1
YOL034W	1	1	1	1	1	1	1	0	0	1
YPL151C	1	0	1	1	1	1	0	1	0	1
YMR149W	1	1	1	1	1	0	1	1	0	1
YGR264C	1	1	1	1	1	0	1	0	0	1
YBL056W	1	1	1	1	1	0	0	0	0	1
YBR123C	0	1	0	1	1	0	0	0	0	1
YNL227C	1	0	1	0	1	1	0	0	0	1
YKL164C	0	0	1	1	1	0	0	0	1	1
YGR081C	1	1	1	1	1	1	1	1	1	1
YIL088C	0	0	1	1	1	0	0	1	1	1
YOR329C	0	0	0	1	1	0	0	0	0	1
YLR241W	0	0	0	1	1	0	0	0	0	1
YBR166C	0	1	1	0	1	0	1	0	0	1
YOR252W	1	1	1	1	1	1	0	0	0	1
YKL175W	1	0	1	1	1	1	0	0	1	1
YDL167C	1	1	1	1	1	0	0	1	1	1
YKR037C	1	1	1	1	1	0	0	1	1	1
YDR169C	1	1	1	1	1	0	1	1	0	1
YJL020C	1	1	1	1	1	0	1	0	0	1
YLR182W	1	1	1	1	1	0	0	0	1	1
YNL048W	0	0	1	1	1	0	0	0	1	1
YLL011W	1	1	1	1	1	1	0	0	0	1
YBR042C	0	0	1	0	1	0	0	0	0	1
YHR039C	1	1	1	1	1	1	1	0	0	1
YOR110W	1	1	1	1	1	1	1	0	1	1
YDR145W	1	1	1	1	1	0	1	1	1	1
YLR057W	0	0	1	0	1	0	0	0	0	1
YIL093C	1	1	1	1	1	1	1	0	1	1
YHR072W	1	0	1	1	1	0	0	1	0	1
YKR016W	1	1	1	1	1	0	0	0	1	1
YGR043C	1	1	0	1	1	0	0	0	0	1
YNL148C	1	1	1	0	1	0	1	0	0	1
YDL117W	1	0	0	1	1	1	0	0	1	1
YNL107W	0	1	0	1	1	0	1	0	0	1
YGR004W	0	0	1	0	1	0	0	0	0	1
YOL076W	1	1	1	1	1	1	0	0	0	1
YOR360C	0	1	0	0	1	0	1	0	0	1
YGL206C	1	1	1	1	1	0	0	1	1	1
YLR060W	1	1	1	1	1	0	0	1	1	1
YJR042W	0	1	1	0	1	0	1	1	0	1
YGR086C	1	1	1	1	1	0	1	1	0	1
YGR180C	1	1	1	1	1	1	1	1	0	1
YOL147C	0	0	1	1	1	0	0	1	0	1
YJR143C	1	1	1	1	1	1	0	0	1	1
YJL002C	0	1	1	1	1	0	0	0	1	1
YGR135W	1	1	1	1	1	0	1	1	1	1
YBR094W	0	1	1	1	1	0	1	1	0	1
YBR208C	1	1	1	1	1	1	1	1	1	1
YIL131C	1	0	0	1	1	0	0	0	1	1
YKL077W	1	1	1	1	1	1	0	0	1	1
YDR283C	0	1	1	0	1	0	0	0	0	1
YOL056W	1	1	1	1	1	0	1	0	0	1
YNR006W	1	1	1	1	1	1	0	0	1	1
YGR082W	1	1	1	1	1	1	0	1	1	1
YOR257W	1	1	1	1	1	1	1	1	0	1
YGR009C	1	1	1	1	1	0	0	1	1	1
YLR373C	0	1	0	1	1	0	0	0	0	1
YGL039W	1	1	1	1	1	0	1	0	0	1
YBR073W	1	1	1	1	1	1	1	1	1	1
YLR096W	1	1	1	1	1	1	0	0	1	1
YIR008C	1	1	1	1	1	0	1	0	0	1
YHR099W	1	1	1	1	1	0	0	0	0	1
YDL135C	1	1	1	1	1	1	1	0	0	1
YJR014W	1	1	1	1	1	1	1	0	0	1
YDR490C	1	0	1	1	1	1	0	0	1	1
YNL267W	1	1	1	1	1	0	1	1	0	1
YER004W	1	0	1	1	1	1	0	0	0	1
YCL061C	0	1	1	1	1	0	0	1	1	1
YDR318W	0	0	0	0	1	0	0	0	0	1
YMR237W	1	1	1	1	1	1	1	1	1	1
YPR148C	1	1	1	1	1	1	0	0	1	1
YLR298C	0	0	0	1	1	0	0	0	0	1
YCL018W	1	1	1	1	1	1	0	0	0	1
YCR004C	1	1	1	1	1	1	1	1	1	1
YPR187W	1	1	1	1	1	0	1	0	1	1
YDL090C	1	0	0	1	1	0	0	0	1	1
YDR037W	1	1	1	1	1	0	0	1	1	1
YML070W	1	1	1	1	1	0	1	1	1	1
YBR216C	0	1	1	1	1	0	0	0	0	1
YBR108W	1	0	1	1	1	1	0	1	0	1
YBL010C	1	0	0	1	1	0	0	0	1	1
YNL178W	1	1	1	1	1	1	0	0	0	1
YMR139W	0	1	1	1	1	0	1	0	1	1
YER155C	1	1	1	1	1	1	0	0	1	1
YOL111C	1	1	1	1	1	0	1	1	1	1
YER072W	1	0	1	0	1	1	0	0	0	1
YER021W	1	1	1	1	1	0	1	0	0	1
YOR052C	1	1	1	1	1	1	0	0	1	1
YBR088C	1	1	1	1	1	0	1	0	1	1
YLR003C	1	1	1	1	1	1	1	1	0	1
YOR188W	1	0	1	1	1	0	0	1	0	1
YNL030W	1	1	1	1	1	0	0	0	0	1
YDL143W	1	1	1	1	1	1	0	0	1	1
YFL018C	1	1	1	1	1	1	0	0	0	1
YMR128W	1	1	1	1	1	1	0	1	1	1
YNL085W	1	1	1	1	1	0	0	1	0	1
YDR153C	1	1	1	1	1	1	0	1	0	1
YPL112C	0	0	1	1	1	0	0	0	0	1
YDR107C	0	0	0	0	1	0	0	0	0	1
YCL039W	1	0	1	0	1	0	0	0	0	1
YNL134C	1	1	1	1	1	0	0	0	1	1
YDL226C	1	1	1	1	1	1	1	1	0	1
YBR103W	0	1	1	1	1	0	0	1	1	1
YPL173W	1	0	0	1	1	1	0	0	0	1
YML098W	1	0	0	1	1	0	0	0	0	1
YGL122C	1	1	1	1	1	1	1	0	1	1
YPL019C	1	1	1	1	1	0	1	1	0	1
YDR487C	1	1	1	1	1	1	0	0	0	1
YCR034W	1	0	1	1	1	0	0	0	1	1
YDR211W	1	1	1	1	1	1	0	0	1	1
YLR342W	1	1	1	1	1	0	1	1	0	1
YFR024C-A	1	0	1	1	1	1	0	1	1	1
YBR060C	1	1	1	1	1	0	0	0	0	1
YBL061C	1	1	1	1	1	0	0	0	1	1
YNL313C	1	1	1	1	1	1	1	1	0	1
YAL011W	0	0	0	1	1	0	0	0	1	1
YLR129W	0	1	1	1	1	0	1	1	0	1
YCL064C	1	1	1	1	1	1	1	0	0	1
YAL060W	0	1	1	1	1	0	0	0	1	1
YKR049C	1	0	0	1	1	1	0	0	0	1
YHR010W	1	1	1	0	1	1	1	1	0	1
YJL191W	1	1	0	1	1	0	1	0	1	1
YKL191W	1	1	1	1	1	0	0	1	1	1
YDR510W	1	1	1	1	1	1	1	1	0	1
YOR061W	1	1	1	1	1	1	0	1	1	1
YJR070C	1	1	1	1	1	1	1	1	0	1
YOR070C	0	0	0	1	1	0	0	0	1	1
YDR466W	1	0	1	0	1	1	0	0	0	1
YGR250C	0	0	1	1	1	0	0	0	0	1
YHR205W	1	1	1	1	1	0	0	0	0	1
YJR049C	1	1	1	1	1	1	1	1	1	1
YBL037W	1	0	1	1	1	1	0	0	1	1
YJL200C	1	1	1	1	1	0	1	0	1	1
YBR112C	0	1	1	1	1	0	0	1	1	1
YNL216W	1	1	1	1	1	1	1	0	1	1
YPL274W	1	0	0	1	1	0	0	0	0	1
YJL176C	1	1	1	1	1	0	0	1	0	1
YKL073W	1	1	1	1	1	0	0	0	0	1
YNL278W	1	1	1	1	1	1	1	0	1	1
YLR079W	0	0	0	0	1	0	0	0	0	1
YDL122W	1	1	1	1	1	0	1	1	1	1
YIL094C	1	1	1	1	1	0	1	0	0	1
YDL195W	1	1	1	1	1	1	1	1	0	1
YKL182W	1	1	1	1	1	0	1	1	0	1
YHR076W	0	1	1	1	1	0	1	0	1	1
YCL008C	0	0	0	0	1	0	0	0	0	1
YGL027C	1	1	1	1	1	1	1	1	1	1
YBR170C	1	1	1	1	1	1	1	0	1	1
YNR028W	1	0	1	1	1	1	0	1	0	1
YLR150W	1	1	1	1	1	0	0	1	0	1
YPL220W	1	1	1	1	1	0	1	0	0	1
YHR058C	1	0	1	0	1	0	0	1	0	1
YDR147W	0	0	0	1	1	0	0	0	0	1
YER112W	0	1	1	1	1	0	1	1	0	1
YKL168C	0	0	1	0	1	0	0	0	0	1
YBR159W	0	0	1	1	1	0	0	0	0	1
YDR404C	0	0	1	1	1	0	0	0	0	1
YLR427W	1	0	0	1	1	0	0	0	1	1
YGL159W	0	1	0	1	1	0	0	0	1	1
YGR136W	1	1	1	1	1	1	1	0	0	1
YOR229W	1	1	1	1	1	1	0	0	1	1
YDL074C	1	1	1	1	1	1	0	1	1	1
YOR356W	1	1	1	1	1	0	1	1	0	1
YFL025C	0	0	1	0	1	0	0	1	0	1
YNL215W	1	1	1	1	1	0	0	0	1	1
YPR129W	1	1	1	1	1	1	1	0	1	1
YNL062C	1	1	1	1	1	1	1	0	1	1
YOL004W	1	1	1	1	1	1	0	1	1	1
YNL099C	1	1	0	0	1	0	1	0	0	1
YDL224C	1	1	1	1	1	0	1	0	0	1
YGR008C	1	1	1	1	1	0	0	1	0	1
YGL008C	1	1	1	1	1	0	1	0	0	1
YKL041W	1	0	1	1	1	1	0	0	1	1
YIR010W	0	0	0	0	1	0	0	0	0	1
YMR116C	1	1	1	1	1	0	1	0	1	1
YHL009C	1	1	1	0	1	1	0	0	0	1
YFR053C	1	1	1	1	1	0	0	0	0	1
YHR123W	0	0	0	0	1	0	0	0	0	1
YML010W	1	1	1	1	1	0	1	1	0	1
YDR057W	0	1	1	1	1	0	1	0	1	1
YNR029C	1	1	1	1	1	1	0	1	0	1
YKL053C-A	0	1	1	1	1	0	1	1	1	1
YML120C	1	1	1	1	1	0	1	1	1	1
YML008C	1	1	1	1	1	0	0	0	1	1
YNL265C	0	1	0	1	1	0	0	0	1	1
YKR046C	1	1	1	1	1	1	0	0	0	1
YMR169C	0	0	0	0	1	0	0	0	0	1
YNR038W	1	1	1	1	1	0	0	0	0	1
YGL171W	1	1	1	1	1	0	1	1	1	1
YMR008C	1	1	1	1	1	1	0	0	0	1
YLR185W	1	0	1	0	1	0	0	1	0	1
YNL103W	1	1	1	1	1	0	1	1	1	1
YIR001C	1	1	1	1	1	1	1	1	0	1
YJR142W	1	1	1	1	1	1	1	1	1	1
YBR049C	1	1	1	1	1	0	1	0	1	1
YFR032C-A	0	0	1	0	1	0	0	1	0	1
YGL022W	1	0	1	1	1	0	0	0	1	1
YDL010W	1	1	1	1	1	1	0	1	0	1
YIL010W	1	1	1	1	1	0	0	1	0	1
YGR208W	1	1	1	1	1	0	1	1	1	1
YHR179W	1	1	1	1	1	1	0	1	0	1
YNL261W	1	0	1	0	1	0	0	1	0	1
YPL181W	0	1	0	1	1	0	0	0	0	1
YPR062W	1	1	1	1	1	0	0	1	1	1
YBL008W	1	1	1	1	1	0	0	0	0	1
YPL117C	1	1	1	1	1	0	0	0	0	1
YAR015W	1	1	1	1	1	0	1	0	0	1
YLR449W	1	1	1	1	1	0	1	0	1	1
YBR282W	1	1	0	0	1	0	0	0	0	1
YMR188C	1	1	1	1	1	0	0	1	1	1
YDR266C	1	0	1	1	1	1	0	0	0	1
YNL138W	1	1	1	1	1	1	1	0	0	1
YHR201C	1	1	1	1	1	0	1	1	0	1
YIL070C	1	1	1	1	1	0	1	0	1	1
YOL038W	1	1	1	1	1	1	1	0	0	1
YCR002C	1	1	1	1	1	0	1	1	0	1
YMR295C	1	1	1	1	1	1	0	1	1	1
YBR247C	1	1	1	1	1	0	0	0	1	1
YEL034W	1	1	1	1	1	0	1	1	0	1
YOR287C	1	1	1	0	1	1	0	1	0	1
YLR438W	1	1	1	1	1	0	0	0	0	1
YER088C	1	1	1	1	1	1	1	0	1	1
YLR038C	1	1	1	1	1	0	1	0	0	1
YNR018W	1	1	1	0	1	0	1	0	0	1
YBL004W	1	1	1	1	1	1	0	1	0	1
YLR069C	1	1	1	1	1	0	0	0	1	1
YLR005W	1	0	0	0	1	1	0	0	0	1
YEL042W	1	1	1	1	1	0	1	0	1	1
YOR341W	1	1	1	1	1	0	1	1	0	1
YGR092W	0	0	1	0	1	0	0	1	0	1
YOR004W	1	1	0	1	1	1	1	0	0	1
YMR240C	1	0	0	1	1	1	0	0	1	1
YDL060W	1	1	1	1	1	1	0	0	0	1
YNL305C	0	1	0	1	1	0	1	0	1	1
YOL077W-A	0	1	1	1	1	0	1	0	1	1
YNL182C	1	1	1	1	1	1	0	0	1	1
YJL192C	1	0	1	1	1	1	0	0	1	1
YKL023W	1	0	1	1	1	1	0	0	0	1
YDR449C	1	0	1	1	1	0	0	1	0	1
YMR311C	1	1	1	1	1	0	0	1	0	1
YPR036W	1	1	1	1	1	0	1	0	1	1
YER157W	0	1	0	1	1	0	0	0	0	1
YJR086W	1	0	1	0	1	0	0	0	0	1
YBR212W	1	1	0	1	1	0	1	0	1	1
YDR226W	1	1	1	1	1	1	0	0	0	1
YDR322W	1	1	1	1	1	0	1	1	1	1
YOR138C	0	1	1	1	1	0	1	0	0	1
YCR067C	0	1	1	1	1	0	1	0	1	1
YPL262W	1	1	1	1	1	1	0	0	1	1
YDR295C	1	1	1	1	1	0	0	1	1	1
YBR125C	0	0	1	0	1	0	0	1	0	1
YKL205W	1	1	1	1	1	0	0	1	0	1
YHR167W	1	1	1	1	1	1	0	1	1	1
YOR232W	1	1	1	1	1	0	1	0	0	1
YIL084C	1	1	1	1	1	1	1	0	1	1
YGL083W	1	0	0	1	1	0	0	0	1	1
YLR256W-A	0	1	1	0	1	0	0	0	0	1
YOR046C	1	1	1	1	1	0	0	0	1	1
YMR286W	1	0	1	0	1	1	0	0	0	1
YBR238C	0	0	0	0	1	0	0	0	0	1
YOL005C	1	1	1	1	1	0	1	1	1	1
YBL051C	1	1	1	1	1	1	0	0	0	1
YDR064W	1	1	1	1	1	1	0	0	1	1
YGL019W	1	1	1	1	1	0	1	0	1	1
YKL001C	1	1	1	1	1	1	1	0	0	1
YNL007C	1	1	1	1	1	1	1	0	0	1
YGR172C	0	0	1	0	1	0	0	1	0	1
YNL281W	1	1	1	1	1	0	0	1	0	1
YGL119W	0	1	1	1	1	0	0	1	1	1
YMR002W	1	1	1	1	1	0	1	0	0	1
YHR127W	1	0	1	1	1	1	0	0	1	1
YKL062W	1	1	1	1	1	0	0	0	0	1
YHR199C	0	1	1	1	1	0	1	0	1	1
YBR133C	1	0	1	1	1	0	0	0	0	1
YMR226C	1	1	1	1	1	1	1	0	1	1
YDL065C	1	1	1	1	1	1	0	0	0	1
YOL067C	1	1	1	1	1	1	1	1	1	1
YDR129C	1	1	1	1	1	0	0	1	1	1
YCR053W	1	1	1	1	1	0	1	1	0	1
YDR494W	1	1	0	1	1	0	1	0	0	1
YMR029C	0	1	1	1	1	0	1	0	0	1
YLR214W	0	0	1	0	1	0	0	0	0	1
YEL017W	0	1	1	1	1	0	0	1	0	1
YLR056W	1	1	1	1	1	0	0	0	1	1
YBR177C	1	1	1	1	1	0	0	0	1	1
YLR199C	0	0	0	1	1	0	0	0	1	1
YKR072C	1	1	1	1	1	1	1	0	0	1
YJR001W	1	0	1	1	1	0	0	1	1	1
YHR170W	1	1	1	1	1	0	1	1	1	1
YNL297C	1	1	1	1	1	0	0	1	0	1
YBR287W	0	0	0	0	1	0	0	0	0	1
YER052C	1	1	1	1	1	0	0	0	1	1
YMR054W	1	1	1	1	1	1	1	1	1	1
YLR231C	1	1	1	1	1	1	0	1	1	1
YKR001C	1	1	1	1	1	0	0	0	0	1
YGL099W	1	1	1	1	1	0	0	1	0	1
YNL272C	1	1	1	1	1	1	1	1	0	1
YKL068W	1	1	1	1	1	0	1	1	1	1
YKL155C	1	1	0	1	1	1	1	0	0	1
YER149C	1	1	1	1	1	1	1	1	1	1
YBR199W	1	1	1	1	1	1	0	1	0	1
YDL081C	0	1	1	1	1	0	0	0	1	1
YKL167C	1	1	0	1	1	1	1	0	0	1
YNR007C	0	0	0	1	1	0	0	0	1	1
YPL193W	1	1	0	0	1	0	0	0	0	1
YOR357C	1	1	1	0	1	0	1	1	0	1
YPL215W	0	1	1	1	1	0	1	1	1	1
YHR158C	1	1	1	1	1	1	0	0	0	1
YER019W	0	0	0	1	1	0	0	0	1	1
YDL208W	1	1	1	1	1	0	1	1	0	1
YMR278W	1	1	1	1	1	1	1	1	1	1
YGL020C	0	1	0	1	1	0	0	0	1	1
YPR133C	1	1	1	1	1	0	0	1	1	1
YER078C	1	0	1	1	1	0	0	0	1	1
YCR051W	1	1	1	1	1	0	1	1	1	1
YBR039W	1	1	1	1	1	0	1	0	1	1
YOR206W	1	1	1	1	1	0	0	0	0	1
YBR171W	0	1	1	0	1	0	1	1	0	1
YDL166C	1	1	1	1	1	1	0	1	1	1
YBR069C	1	1	1	1	1	0	0	0	1	1
YNL050C	0	1	0	1	1	0	0	0	1	1
YGR282C	1	1	1	1	1	0	0	1	1	1
YGL025C	1	1	0	1	1	1	1	0	1	1
YOL054W	0	1	1	0	1	0	0	0	0	1
YMR058W	1	1	1	1	1	0	0	0	1	1
YNL315C	1	1	1	1	1	0	0	0	0	1
YDR063W	1	1	1	1	1	0	0	0	0	1
YLR219W	1	1	1	1	1	0	1	1	0	1
YOR276W	0	1	1	1	1	0	1	1	1	1
YPL063W	0	1	1	1	1	0	0	0	1	1
YGL029W	1	1	1	0	1	0	0	0	0	1
YCL040W	1	1	1	1	1	1	1	1	0	1
YGR061C	1	1	1	1	1	0	0	1	1	1
YOL088C	1	1	1	1	1	1	1	0	1	1
YJR063W	0	1	0	1	1	0	0	0	0	1
YNR019W	1	1	0	1	1	1	0	0	0	1
YHR174W	1	1	1	1	1	0	0	0	1	1
YHR046C	1	1	0	1	1	0	0	0	1	1
YPL015C	1	1	1	1	1	1	0	0	1	1
YKL204W	1	1	1	1	1	1	0	1	1	1
YOR310C	1	1	1	1	1	1	0	0	0	1
YER016W	1	1	1	1	1	1	1	1	1	1
YHL015W	1	1	1	0	1	0	0	0	0	1
YJL053W	0	1	1	1	1	0	1	0	0	1
YGR181W	1	1	1	0	1	0	0	0	0	1
YOL082W	0	1	0	1	1	0	0	0	1	1
YDL223C	0	1	1	0	1	0	0	1	0	1
YKL135C	1	0	1	1	1	1	0	1	1	1
YLL058W	0	0	1	1	1	0	0	0	0	1
YMR021C	0	0	0	1	1	0	0	0	0	1
YAR014C	1	0	1	1	1	1	0	1	0	1
YMR109W	1	1	1	1	1	0	1	1	1	1
YOR322C	1	0	1	0	1	0	0	0	0	1
YIL107C	0	0	0	1	1	0	0	0	1	1
YDR156W	1	1	1	1	1	1	0	0	1	1
YKR018C	1	1	1	1	1	0	0	1	1	1
YPR052C	1	1	1	1	1	0	1	0	1	1
YPL143W	1	0	1	0	1	0	0	0	0	1
YPL028W	1	1	1	1	1	0	0	0	0	1
YBR085C-A	0	1	1	1	1	0	0	1	0	1
YBR283C	0	1	1	1	1	0	0	1	0	1
YGR186W	1	1	1	1	1	0	0	0	0	1
YDL005C	0	1	1	1	1	0	1	0	0	1
YGR129W	1	1	1	1	1	1	0	1	1	1
YML048W	1	1	1	1	1	0	1	1	1	1
YGL145W	0	1	0	0	1	0	1	0	0	1
YBL011W	0	1	0	1	1	0	1	0	1	1
YIL026C	0	1	1	0	1	0	0	0	0	1
YKR094C	1	0	1	0	1	1	0	0	0	1
YDL131W	1	1	1	1	1	1	0	0	1	1
YIL052C	1	1	1	0	1	1	1	0	0	1
YER142C	0	0	0	0	1	0	0	0	0	1
YLR388W	1	1	1	1	1	0	0	1	0	1
YLR166C	1	1	1	1	1	0	1	0	0	1
YGL248W	0	0	1	0	1	0	0	0	0	1
YBR269C	1	1	1	1	1	1	0	1	0	1
YEL003W	0	1	1	1	1	0	1	1	1	1
YDR299W	1	1	1	1	1	1	0	0	1	1
YIL085C	0	0	0	0	1	0	0	0	0	1
YOR374W	1	1	1	1	1	0	1	0	0	1
YNL035C	1	1	1	1	1	0	0	0	0	1
YOR042W	1	1	1	1	1	1	1	0	0	1
YLR163C	1	1	1	1	1	0	1	1	0	1
YFL034C-A	0	0	1	1	1	0	0	1	1	1
YGR125W	0	0	1	1	1	0	0	0	1	1
YGL161C	0	0	0	0	1	0	0	0	0	1
YOR251C	1	1	1	1	1	1	1	0	0	1
YDR201W	1	1	1	1	1	1	1	1	1	1
YLL036C	1	1	1	1	1	0	1	0	0	1
YNL163C	1	1	1	1	1	0	0	0	0	1
YJL063C	0	1	1	0	1	0	0	0	0	1
YPL100W	1	1	0	0	1	0	1	0	0	1
YGL110C	1	1	1	1	1	1	1	1	0	1
YLR243W	0	1	1	0	1	0	1	0	0	1
YPR189W	1	1	1	1	1	1	1	0	1	1
YPL048W	1	1	1	1	1	0	0	1	0	1
YDR246W	0	0	0	1	1	0	0	0	0	1
YPL204W	1	1	1	1	1	0	1	1	1	1
YOR045W	1	1	1	1	1	1	0	1	0	1
YOR367W	0	1	1	1	1	0	1	1	0	1
YNL262W	1	0	1	1	1	1	0	0	1	1
YIL133C	1	1	1	1	1	1	0	0	0	1
YPR040W	1	1	1	1	1	0	0	0	0	1
YGR104C	0	1	0	0	1	0	0	0	0	1
YCL030C	1	1	1	1	1	1	0	1	0	1
YDL022W	1	1	1	1	1	1	1	0	0	1
YDR495C	0	1	0	1	1	0	0	0	1	1
YOR165W	1	1	1	1	1	1	0	0	1	1
YCL057C-A	0	0	1	1	1	0	0	0	1	1
YLR396C	0	0	0	1	1	0	0	0	0	1
YLR045C	1	1	1	1	1	0	1	1	0	1
YFR034C	0	1	1	1	1	0	1	1	0	1
YDL190C	1	1	1	1	1	0	1	0	0	1
YHR072W-A	1	1	1	0	1	1	1	0	0	1
YLR197W	1	1	1	1	1	0	0	1	0	1
YMR231W	0	1	1	1	1	0	1	0	1	1
YLR018C	1	0	1	1	1	0	0	0	0	1
YLR328W	1	0	1	1	1	0	0	1	0	1
YKL165C	0	1	1	1	1	0	1	0	1	1
YER009W	1	1	1	1	1	0	1	0	1	1
YJL034W	1	1	1	1	1	1	1	1	1	1
YOR303W	0	1	1	1	1	0	1	1	0	1
YGR083C	1	1	1	1	1	0	0	0	0	1
YHR020W	1	1	1	1	1	0	0	0	0	1
YLR226W	1	1	1	0	1	0	1	1	0	1
YPR010C-A	1	1	1	1	1	0	0	1	1	1
YNL246W	0	1	1	1	1	0	1	0	0	1
YOR340C	1	1	1	1	1	1	0	0	1	1
YNL116W	1	0	1	0	1	0	0	0	0	1
YNL090W	0	1	1	1	1	0	0	1	0	1
YPL235W	1	1	1	1	1	0	1	0	1	1
YDR244W	0	1	0	1	1	0	1	0	0	1
YOR275C	0	1	0	1	1	0	1	0	0	1
YBR252W	1	1	1	1	1	1	1	1	0	1
YOL121C	1	1	1	1	1	1	1	0	0	1
YKR086W	0	1	0	1	1	0	1	0	1	1
YCR028C-A	1	1	1	1	1	1	0	0	0	1
YCR073W-A	1	1	1	1	1	1	0	0	1	1
YAL012W	1	1	1	1	1	1	0	1	1	1
YOR319W	1	0	0	1	1	1	0	0	1	1
YFL002C	0	1	0	1	1	0	1	0	1	1
YGL067W	1	1	0	1	1	1	1	0	0	1
YLR181C	0	1	1	1	1	0	1	0	0	1
YGL137W	1	1	1	1	1	1	1	0	0	1
YOL051W	1	1	1	0	1	0	0	0	0	1
YNL189W	1	1	1	1	1	1	0	1	1	1
YHR027C	1	1	1	1	1	1	0	1	1	1
YBR109C	1	1	1	1	1	0	0	0	0	1
YOR039W	1	1	1	1	1	1	0	0	0	1
YBR001C	0	0	0	0	1	0	0	0	0	1
YGL237C	1	1	1	1	1	1	0	1	1	1
YKR010C	1	1	0	1	1	1	0	0	1	1
YDR092W	1	1	1	1	1	0	0	0	0	1
YDR354W	0	1	1	1	1	0	0	0	1	1
YDR530C	0	1	0	0	1	0	1	0	0	1
YPL246C	1	0	1	1	1	1	0	0	1	1
YDR047W	1	1	1	1	1	0	1	0	1	1
YFL041W	1	1	1	1	1	1	0	1	1	1
YDR296W	0	1	1	0	1	0	1	1	0	1
YNL274C	1	1	1	1	1	0	1	1	0	1
YPR161C	1	0	1	1	1	1	0	0	1	1
YOL073C	1	0	0	0	1	0	0	0	0	1
YNL290W	1	1	1	1	1	0	1	1	0	1
YJL082W	1	1	1	1	1	0	1	0	0	1
YCR005C	0	0	1	1	1	0	0	1	1	1
YLR436C	0	1	1	0	1	0	1	0	0	1
YAR018C	0	1	0	0	1	0	1	0	0	1
YBR057C	1	1	1	1	1	0	0	0	1	1
YOL120C	1	1	1	1	1	0	0	0	1	1
YDR518W	1	1	1	1	1	0	0	1	0	1
YOL100W	1	0	1	1	1	1	0	0	0	1
YKL116C	0	1	0	0	1	0	0	0	0	1
YMR273C	1	1	1	1	1	0	1	1	1	1
YER020W	1	1	0	0	1	0	1	0	0	1
YMR192W	1	1	1	1	1	1	1	1	0	1
YJL005W	1	1	1	1	1	1	1	0	0	1
YLR410W	1	1	1	1	1	0	1	0	0	1
YGR241C	1	0	1	1	1	1	0	0	1	1
YJL177W	1	0	1	0	1	0	0	1	0	1
YCL050C	1	1	1	1	1	0	1	1	0	1
YFR030W	1	0	1	1	1	0	0	1	1	1
YDR088C	1	1	1	1	1	1	1	0	0	1
YGL070C	1	1	0	1	1	1	0	0	1	1
YKL074C	1	0	0	1	1	1	0	0	0	1
YHR028C	1	1	1	1	1	1	0	0	1	1
YMR004W	1	0	1	1	1	0	0	1	0	1
YOR142W	1	1	1	1	1	0	1	1	0	1
YGR119C	1	1	1	1	1	0	0	0	0	1
YBR137W	1	1	1	1	1	0	0	1	1	1
YDL086W	1	1	1	1	1	0	1	0	0	1
YKR079C	0	1	1	1	1	0	0	1	1	1
YMR123W	0	1	1	1	1	0	1	1	1	1
YBR023C	1	1	1	1	1	0	1	0	1	1
YKR092C	1	1	1	1	1	0	0	1	1	1
YJR032W	1	1	1	1	1	1	0	1	1	1
YEL026W	1	1	1	1	1	1	1	0	1	1
YGL086W	1	1	1	1	1	0	1	1	0	1
YGR266W	1	1	1	1	1	1	0	0	1	1
YJL125C	1	1	1	1	1	0	1	1	1	1
YHR087W	1	1	1	1	1	1	1	0	1	1
YER059W	0	1	1	1	1	0	1	1	1	1
YML062C	1	1	1	1	1	1	0	1	0	1
YDR233C	1	1	1	1	1	1	1	0	1	1
YNL252C	1	1	1	1	1	1	1	0	1	1
YOR086C	1	1	1	1	1	1	0	1	0	1
YGR278W	0	0	1	0	1	0	0	1	0	1
YNL286W	1	1	0	0	1	0	0	0	0	1
YPL196W	0	1	1	1	1	0	1	0	1	1
YOR065W	1	0	1	1	1	1	0	0	0	1
YOL097C	1	1	1	1	1	1	0	1	0	1
YGL187C	1	1	1	1	1	1	1	1	1	1
YLR407W	1	1	0	0	1	1	1	0	0	1
YGL073W	1	1	1	1	1	0	0	0	1	1
YML114C	1	1	0	0	1	0	0	0	0	1
YIR004W	1	1	1	1	1	0	1	0	0	1
YIL047C	0	0	0	0	1	0	0	0	0	1
YKL154W	0	1	1	1	1	0	1	1	0	1
YEL020W-A	1	1	1	1	1	1	0	0	1	1
YHR156C	0	0	0	0	1	0	0	0	0	1
YPR135W	1	1	1	1	1	1	1	1	1	1
YJR040W	0	0	1	1	1	0	0	1	1	1
YJR089W	0	0	0	1	1	0	0	0	1	1
YGL172W	0	1	1	1	1	0	0	1	0	1
YGL120C	1	1	1	1	1	0	0	0	1	1
YNR026C	0	0	1	1	1	0	0	1	1	1
YPL169C	1	1	1	1	1	1	0	1	1	1
YDR137W	1	1	0	1	1	1	0	0	1	1
YJR082C	1	0	1	1	1	0	0	1	0	1
YNL229C	1	1	1	0	1	0	1	1	0	1
YOR260W	1	1	1	1	1	0	0	1	1	1
YKR085C	1	0	1	1	1	0	0	1	0	0
YHR215W	1	1	1	1	1	1	1	0	0	0
YBR196C	1	1	1	1	1	0	0	0	1	0
YHR199C-A	0	1	1	0	1	0	0	0	0	0
YER074W-A	0	0	0	0	1	0	0	0	0	0
YGL093W	0	0	0	0	1	0	0	0	0	0
YDR021W	1	0	1	0	1	0	0	1	0	0
YDR207C	1	1	1	1	1	1	1	0	1	0
YDR243C	1	1	1	1	1	1	0	0	0	0
YHR149C	1	1	0	1	1	1	0	0	0	0
YLR055C	1	1	1	1	1	0	1	1	1	0
YML127W	1	1	1	1	1	0	1	1	1	0
YER079W	1	0	0	1	1	1	0	0	0	0
YKR083C	0	1	1	1	1	0	1	1	0	0
YOR355W	1	1	0	0	1	0	1	0	0	0
YNL153C	1	1	1	1	1	0	1	0	1	0
YGR276C	0	1	1	1	1	0	1	0	1	0
YER067W	0	1	1	1	1	0	1	0	0	0
YMR006C	1	1	0	1	1	0	1	0	0	0
YHR098C	1	1	1	1	1	1	1	1	1	0
YLR114C	1	1	1	1	1	1	0	0	1	0
YDR422C	1	1	0	1	1	0	0	0	0	0
YDL085C-A	1	1	1	1	1	1	1	0	0	0
YFL024C	1	0	1	1	1	0	0	0	1	0
YDR087C	1	1	1	1	1	0	1	0	0	0
YIL063C	1	1	1	1	1	0	0	0	1	0
YKL104C	1	1	1	1	1	1	0	1	0	0
YGL023C	1	1	1	1	1	1	1	0	1	0
YJL041W	1	1	1	1	1	0	0	0	0	0
YAL038W	1	1	1	1	1	0	0	1	1	0
YBR207W	1	0	0	1	1	0	0	0	0	0
YPR105C	1	0	1	1	1	1	0	0	0	0
YDR170C	1	1	1	1	1	0	1	1	0	0
YHR047C	1	1	1	1	1	0	1	1	0	0
YPR184W	1	0	1	1	1	1	0	1	0	0
YDL103C	1	1	1	1	1	0	1	0	1	0
YLR270W	1	1	1	1	1	0	1	0	0	0
YGR247W	1	0	1	1	1	0	0	1	1	0
YBR022W	0	1	1	1	1	0	0	0	1	0
YDR017C	1	1	1	1	1	0	1	0	1	0
YOR018W	1	0	1	0	1	1	0	1	0	0
YDL019C	1	1	1	1	1	0	1	0	1	0
YDR138W	1	1	1	1	1	0	0	1	1	0
YDR477W	1	1	1	1	1	0	0	1	0	0
YOR076C	1	1	0	0	1	1	1	0	0	0
YPR165W	1	1	1	1	1	0	1	0	1	0
YHR082C	1	1	0	1	1	0	1	0	1	0
YBR091C	1	1	0	1	1	0	0	0	0	0
YBL018C	0	1	1	0	1	0	1	1	0	0
YJL069C	1	1	1	1	1	0	0	0	0	0
YCL045C	0	1	1	1	1	0	0	0	1	0
YNL091W	1	1	0	1	1	0	1	0	0	0
YDL201W	1	1	1	1	1	1	0	1	0	0
YOR291W	1	0	0	1	1	1	0	0	0	0
YIL003W	1	1	0	0	1	1	1	0	0	0
YBL002W	0	0	0	1	1	0	0	0	0	0
YPL145C	1	1	1	1	1	0	0	0	1	0
YOR189W	1	1	1	1	1	0	1	1	0	0
YFL033C	1	1	0	1	1	1	0	0	0	0
YKR055W	1	1	1	1	1	0	1	0	1	0
YBR079C	1	1	1	1	1	0	1	1	1	0
YOL032W	1	0	0	1	1	0	0	0	0	0
YEL030W	0	0	0	0	1	0	0	0	0	0
YNL087W	1	1	1	1	1	1	1	1	0	0
YER042W	1	1	1	1	1	0	1	1	0	0
YLR321C	1	1	1	1	1	0	0	1	0	0
YER070W	1	1	1	1	1	0	0	1	1	0
YOR136W	1	1	1	1	1	0	1	0	0	0
YOR270C	1	1	1	1	1	1	0	1	0	0
YPL067C	0	1	1	1	1	0	1	1	1	0
YPL263C	1	1	1	1	1	1	0	0	0	0
YJL085W	0	0	0	1	1	0	0	0	1	0
YAL017W	1	1	0	1	1	0	1	0	1	0
YGR173W	1	1	1	1	1	0	0	0	0	0
YOR197W	1	0	1	1	1	1	0	1	0	0
YBL099W	1	1	1	1	1	0	0	0	0	0
YER172C	1	1	1	1	1	1	0	1	1	0
YLL012W	0	0	0	1	1	0	0	0	1	0
YCL044C	1	0	1	1	1	1	0	0	1	0
YGL087C	1	1	1	1	1	0	0	0	0	0
YPR073C	1	1	1	1	1	0	0	0	0	0
YNL047C	0	0	0	0	1	0	0	0	0	0
YMR189W	1	1	1	1	1	1	0	1	0	0
YDL137W	1	1	0	1	1	0	1	0	1	0
YER025W	1	1	1	1	1	1	0	1	1	0
YCR075W-A	0	1	1	1	1	0	0	0	1	0
YMR158W	1	0	1	1	1	1	0	0	0	0
YJR048W	1	1	1	1	1	0	1	1	0	0
YNL180C	1	1	1	1	1	0	0	0	0	0
YLR287C	0	1	1	1	1	0	1	1	0	0
YHR019C	1	1	1	1	1	0	1	0	1	0
YGR178C	1	1	1	1	1	1	0	0	0	0
YLR027C	1	1	1	1	1	0	1	1	0	0
YIL098C	1	1	1	1	1	0	1	0	0	0
YDR012W	1	1	1	1	1	0	1	1	1	0
YML012W	1	1	1	1	1	0	0	1	0	0
YKL020C	0	0	0	0	1	0	0	0	0	0
YOR211C	1	1	1	1	1	0	1	0	0	0
YOR116C	1	1	1	1	1	1	0	0	0	0
YPR017C	1	1	0	1	1	0	0	0	1	0
YKR024C	1	0	1	1	1	0	0	1	0	0
YPR042C	1	0	1	1	1	0	0	0	0	0
YLR306W	0	1	0	0	1	0	0	0	0	0
YDR257C	1	1	1	1	1	0	1	1	1	0
YCL011C	1	1	1	1	1	1	0	1	1	0
YBR072W	1	1	1	1	1	1	1	1	1	0
YPL128C	0	0	0	1	1	0	0	0	1	0
YIL125W	1	1	1	1	1	1	1	0	1	0
YJL222W	0	0	0	0	1	0	0	0	0	0
YPL001W	0	1	1	1	1	0	0	1	1	0
YNL288W	0	0	1	1	1	0	0	0	1	0
YLL032C	1	1	1	1	1	1	1	0	0	0
YAL044C	0	1	1	1	1	0	1	0	1	0
YNR046W	1	1	1	1	1	0	0	0	0	0
YDR322C-A	0	1	0	1	1	0	0	0	0	0
YGR003W	0	0	0	0	1	0	0	0	0	0
YDR452W	1	1	1	1	1	0	1	0	1	0
YIR034C	1	1	1	1	1	1	0	1	0	0
YML128C	0	1	1	1	1	0	0	0	0	0
YLL009C	0	1	1	1	1	0	0	1	0	0
YLR300W	1	1	1	1	1	1	0	0	1	0
YHR113W	1	1	1	1	1	0	1	0	0	0
YHL013C	0	1	1	1	1	0	0	1	0	0
YDL064W	1	1	1	1	1	1	0	1	0	0
YKL060C	1	1	1	1	1	1	0	1	0	0
YGR263C	0	0	0	0	1	0	0	0	0	0
YHL003C	1	0	0	1	1	1	0	0	0	0
YPL023C	1	0	1	1	1	0	0	0	1	0
YGR005C	1	1	1	1	1	0	0	1	1	0
YJL130C	1	1	1	1	1	0	0	0	0	0
YOR317W	1	1	1	1	1	0	0	1	0	0
YMR288W	1	1	0	1	1	1	0	0	0	0
YIL103W	1	1	1	1	1	1	0	1	0	0
YMR099C	1	1	1	1	1	1	0	1	0	0
YKL059C	1	0	1	1	1	0	0	0	0	0
YGR189C	0	1	1	1	1	0	1	1	0	0
YPL029W	0	0	0	1	1	0	0	0	0	0
YHR062C	1	0	1	0	1	1	0	1	0	0
YNL039W	1	0	0	1	1	0	0	0	0	0
YER148W	1	1	1	1	1	1	0	1	0	0
YOL109W	0	1	1	1	1	0	1	0	1	0
YIL143C	0	0	1	0	1	0	0	0	0	0
YKL033W-A	1	1	1	1	1	1	1	0	1	0
YLR323C	0	0	1	1	1	0	0	0	0	0
YML034W	1	1	1	1	1	1	1	0	0	0
YFR004W	1	1	1	1	1	0	1	1	0	0
YPR163C	1	1	1	1	1	0	0	1	0	0
YOL013C	0	0	0	0	1	0	0	0	0	0
YDL160C-A	1	1	0	1	1	0	0	0	0	0
YDR071C	1	1	1	1	1	0	0	1	0	0
YML004C	1	1	1	1	1	1	0	1	0	0
YER107C	1	0	1	1	1	1	0	0	0	0
YOR212W	1	1	1	1	1	1	1	0	0	0
YLR116W	1	0	1	1	1	1	0	1	0	0
YMR074C	1	1	1	1	1	0	0	0	0	0
YDR448W	1	1	0	0	1	0	0	0	0	0
YPL210C	1	1	1	1	1	1	0	1	0	0
YJL084C	1	1	1	1	1	1	1	0	1	0
YNL084C	1	1	1	1	1	1	1	0	1	0
YDL004W	0	1	1	0	1	0	0	1	0	0
YCR072C	1	1	1	1	1	0	1	0	1	0
YKL103C	1	1	1	1	1	1	0	0	1	0
YER164W	1	1	1	1	1	0	0	0	0	0
YHR115C	1	0	1	1	1	1	0	1	0	0
YJL145W	0	1	1	1	1	0	0	0	1	0
YNR037C	1	1	1	0	1	0	0	0	0	0
YHL033C	1	1	1	1	1	1	1	1	1	0
YJR140C	0	0	1	0	1	0	0	0	0	0
YGR130C	1	1	1	1	1	1	0	1	1	0
YGL066W	0	1	1	1	1	0	1	0	1	0
YHR041C	1	1	1	1	1	0	0	0	0	0
YNL061W	1	1	1	1	1	1	0	1	1	0
YJL055W	1	1	1	1	1	0	0	0	1	0
YKL213C	0	1	1	1	1	0	1	0	0	0
YGR218W	1	1	1	1	1	0	0	0	1	0
YGL036W	1	0	0	1	1	1	0	0	0	0
YNL169C	1	1	0	1	1	0	0	0	1	0
YJL184W	1	1	1	1	1	1	0	0	1	0
YOR173W	1	1	1	1	1	1	0	1	1	0
YPR063C	0	0	1	0	1	0	0	0	0	0
YML071C	1	1	1	1	1	1	1	0	0	0
YMR298W	1	1	1	1	1	0	0	0	1	0
YGL097W	1	1	1	1	1	0	0	0	1	0
YPL242C	0	0	0	0	1	0	0	0	0	0
YNL022C	1	0	0	1	1	0	0	0	0	0
YOL052C	0	1	1	1	1	0	0	0	0	0
YMR093W	1	0	1	1	1	0	0	0	0	0
YGL150C	1	1	1	1	1	1	1	0	0	0
YGR220C	1	0	1	1	1	1	0	0	0	0
YGL232W	1	1	1	1	1	1	0	1	0	0
YIL048W	0	1	1	1	1	0	1	0	0	0
YEL021W	1	1	1	1	1	0	0	0	1	0
YPL011C	1	1	0	1	1	0	1	0	0	0
YDR335W	1	0	1	1	1	1	0	1	1	0
YGR267C	1	1	1	1	1	1	1	0	1	0
YGR285C	1	1	1	1	1	0	0	1	1	0
YDR529C	1	1	1	1	1	0	1	1	1	0
YKL088W	1	1	1	1	1	0	1	0	1	0
YPL175W	0	0	0	0	1	0	0	0	0	0
YNL193W	0	1	1	0	1	0	0	0	0	0
YDR341C	1	1	1	1	1	1	1	1	0	0
YKR048C	1	1	1	1	1	1	1	1	1	0
YDL110C	0	1	1	1	1	0	0	0	1	0
YPL004C	1	1	1	1	1	0	0	0	1	0
YDR334W	1	1	0	0	1	1	1	0	0	0
YDL148C	1	1	1	1	1	1	0	1	0	0
YFR021W	1	0	1	1	1	1	0	0	1	0
YJR099W	1	1	1	1	1	0	0	0	0	0
YER128W	1	1	1	0	1	1	1	0	0	0
YJR092W	1	1	1	1	1	1	0	1	1	0
YLR387C	1	1	1	1	1	0	1	1	0	0
YJL208C	1	1	1	1	1	1	1	0	0	0
YLR286C	0	1	1	1	1	0	1	1	0	0
YPR113W	1	0	1	0	1	1	0	1	0	0
YNL112W	1	1	1	1	1	1	0	0	0	0
YEL047C	1	1	1	1	1	1	1	1	1	0
YLR147C	0	1	0	1	1	0	0	0	1	0
YFL023W	1	1	1	1	1	1	0	1	0	0
YBL032W	1	1	1	1	1	1	1	0	1	0
YNL241C	1	1	1	1	1	1	1	0	1	0
YLL026W	1	1	1	1	1	1	1	1	1	0
YAL053W	0	1	1	1	1	0	0	1	1	0
YEL071W	1	1	1	1	1	1	1	1	0	0
YLR216C	1	1	1	1	1	0	1	1	0	0
YDR225W	1	1	1	1	1	0	1	1	0	0
YPL211W	1	0	1	1	1	0	0	0	1	0
YNL015W	0	1	1	1	1	0	0	1	0	0
YHR034C	0	1	0	1	1	0	1	0	0	0
YAL014C	1	1	1	1	1	1	0	1	1	0
YPR119W	1	1	1	0	1	1	1	0	0	0
YKL024C	1	1	1	1	1	0	0	1	1	0
YPR112C	1	1	1	1	1	0	1	0	0	0
YDL126C	1	1	1	1	1	0	0	0	0	0
YNL053W	1	0	0	0	1	1	0	0	0	0
YDR091C	1	1	1	1	1	1	1	0	1	0
YGR038W	1	1	0	1	1	0	0	0	1	0
YGR214W	1	1	1	0	1	0	1	1	0	0
YDR394W	1	1	1	1	1	0	1	1	0	0
YOR153W	1	1	1	1	1	1	0	1	0	0
YGR047C	1	0	1	1	1	1	0	0	0	0
YDL102W	1	0	1	0	1	1	0	1	0	0
YOR283W	1	1	1	1	1	0	0	0	1	0
YPL139C	0	1	1	0	1	0	1	1	0	0
YAL026C	1	1	1	1	1	0	1	1	0	0
YNL010W	1	1	1	1	1	0	1	0	1	0
YDR144C	0	0	1	1	1	0	0	0	0	0
YDR148C	1	1	1	1	1	1	1	0	0	0
YDR186C	0	1	1	1	1	0	1	1	0	0
YFL048C	1	1	1	1	1	1	0	0	1	0
YMR117C	1	1	1	1	1	1	0	1	0	0
YDL007W	1	1	1	1	1	0	0	1	0	0
YBR053C	1	1	1	1	1	1	0	1	0	0
YDR038C	0	0	0	0	1	0	0	0	0	0
YDL084W	1	1	1	1	1	0	0	1	0	0
YHR196W	0	1	1	1	1	0	0	1	0	0
YHR037W	1	1	1	1	1	1	1	1	0	0
YJL065C	0	0	0	1	1	0	0	0	0	0
YGR156W	1	1	1	1	1	1	0	0	0	0
YPL058C	1	1	1	1	1	1	0	1	1	0
YKL058W	1	1	1	1	1	0	0	0	1	0
YCR031C	1	0	1	1	1	0	0	1	1	0
YHR111W	1	1	1	1	1	0	1	1	1	0
YOR108W	1	1	1	1	1	0	0	1	0	0
YPR097W	1	1	1	1	1	0	0	0	1	0
YEL046C	1	1	1	1	1	1	1	0	0	0
YMR060C	0	0	0	1	1	0	0	0	1	0
YMR215W	1	1	1	1	1	1	1	0	0	0
YNL248C	1	1	1	1	1	0	1	0	0	0
YKL085W	1	1	1	1	1	0	1	0	1	0
YKL069W	0	1	1	1	1	0	0	1	0	0
YMR267W	0	1	1	1	1	0	1	1	1	0
YMR212C	1	1	1	1	1	1	0	1	0	0
YGL252C	1	1	1	1	1	1	1	1	1	0
YPR183W	1	1	1	1	1	1	0	0	1	0
YBR034C	1	1	1	1	1	0	0	1	0	0
YBR225W	0	0	1	1	1	0	0	1	1	0
YCR084C	1	1	1	1	1	1	0	0	1	0
YOR194C	1	1	1	1	1	1	0	0	1	0
YGR007W	1	1	1	0	1	0	0	1	0	0
YHR043C	1	1	1	1	1	0	0	1	1	0
YIR021W	0	0	1	1	1	0	0	1	0	0
YKL197C	0	1	1	1	1	0	0	0	0	0
YCR087C-A	1	1	1	1	1	1	0	1	0	0
YLR250W	1	1	1	1	1	1	1	1	0	0
YGL234W	1	1	1	1	1	1	0	0	0	0
YHR161C	1	0	1	0	1	1	0	1	0	0
YDR002W	1	1	1	1	1	1	0	1	1	0
YDL076C	1	1	1	1	1	0	1	1	0	0
YDL015C	0	1	1	1	1	0	1	1	1	0
YLR033W	1	1	1	1	1	1	0	1	1	0
YHR121W	1	1	1	1	1	0	1	0	1	0
YCL026C-B	1	1	0	1	1	0	1	0	1	0
YML055W	0	1	1	1	1	0	0	0	1	0
YLR059C	1	1	1	1	1	0	0	0	1	0
YOR308C	0	1	1	1	1	0	1	0	1	0
YNL166C	1	1	1	1	1	1	0	1	1	0
YDR453C	1	0	0	0	1	1	0	0	0	0
YLR340W	1	1	1	1	1	0	1	0	0	0
YHR107C	1	1	1	1	1	1	0	0	1	0
YOL141W	1	0	0	0	1	0	0	0	0	0
YBR288C	1	1	1	0	1	1	1	1	0	0
YDR391C	1	1	1	1	1	1	0	0	0	0
YOR299W	1	0	1	0	1	1	0	1	0	0
YNL023C	1	0	1	0	1	0	0	0	0	0
YJL031C	1	1	0	1	1	1	1	0	0	0
YDR286C	0	1	1	0	1	0	0	1	0	0
YCL025C	0	1	0	0	1	0	0	0	0	0
YAL016W	1	1	1	1	1	0	0	0	1	0
YJR047C	1	1	1	1	1	1	0	1	0	0
YGR238C	1	0	0	1	1	0	0	0	0	0
YDR101C	1	1	1	1	1	1	0	0	1	0
YPL135W	1	1	1	0	1	0	0	1	0	0
YDR473C	0	0	0	0	1	0	0	0	0	0
YER030W	1	1	1	1	1	1	0	1	1	0
YDR300C	0	1	1	1	1	0	1	0	1	0
YLR088W	0	1	1	1	1	0	0	1	0	0
YGR155W	1	1	1	1	1	0	0	1	1	0
YCL014W	1	1	1	1	1	1	1	0	0	0
YLR002C	1	1	1	1	1	0	1	1	0	0
YHR169W	1	0	1	1	1	0	0	1	0	0
YPR103W	1	1	1	1	1	0	0	0	0	0
YJR090C	0	0	0	1	1	0	0	0	0	0
YDL124W	1	1	1	1	1	1	0	0	0	0
YNL106C	1	0	1	1	1	1	0	0	0	0
YDR364C	0	0	1	0	1	0	0	0	0	0
YMR075W	1	1	1	1	1	1	0	0	0	0
YLR257W	1	1	1	1	1	1	1	1	1	0
YPR143W	1	1	1	1	1	1	1	1	1	0
YIL004C	1	0	1	1	1	0	0	0	0	0
YJL087C	1	1	1	1	1	1	1	0	0	0
YMR264W	1	1	1	1	1	0	0	0	0	0
YDR412W	1	1	1	1	1	0	0	0	1	0
YBL097W	1	0	1	1	1	1	0	0	1	0
YPL183C	0	0	1	1	1	0	0	1	0	0
YMR080C	1	1	1	1	1	1	1	1	1	0
YHR089C	1	1	1	1	1	1	0	0	0	0
YPR004C	0	1	1	1	1	0	0	0	0	0
YMR016C	1	1	1	1	1	1	1	1	1	0
YLR378C	1	0	1	0	1	0	0	0	0	0
YHR183W	1	1	1	1	1	1	1	1	0	0
YNL156C	1	1	1	1	1	1	0	0	0	0
YGR179C	0	0	0	0	1	0	0	0	0	0
YPR045C	0	0	1	1	1	0	0	0	1	0
YIL056W	0	0	0	1	1	0	0	0	1	0
YKL203C	0	1	1	1	1	0	0	0	1	0
YKR065C	1	1	1	1	1	1	1	1	0	0
YOR224C	1	1	1	1	1	0	0	1	0	0
YDR116C	1	1	1	1	1	0	1	0	0	0
YDR055W	0	0	1	1	1	0	0	0	1	0
YGL246C	1	1	1	1	1	0	1	1	0	0
YML067C	0	1	1	1	1	0	1	0	1	0
YPL184C	1	1	1	1	1	0	1	0	1	0
YBR056W	0	1	1	1	1	0	0	0	0	0
YDR268W	0	0	1	1	1	0	0	0	0	0
YHR188C	0	0	1	1	1	0	0	0	1	0
YIL068C	1	1	1	1	1	1	1	1	0	0
YGR078C	1	1	1	1	1	1	1	1	1	0
YOL059W	1	1	1	1	1	1	0	1	1	0
YDL044C	1	1	0	1	1	0	0	0	1	0
YER048C	1	1	1	1	1	0	1	0	0	0
YNL002C	1	1	1	1	1	0	0	1	1	0
YBR097W	0	1	0	1	1	0	1	0	1	0
YIL039W	1	1	1	1	1	1	0	1	1	0
YNL075W	1	0	1	1	1	0	0	0	1	0
YNL199C	1	1	0	1	1	0	1	0	1	0
YDL145C	1	1	1	1	1	1	0	0	1	0
[truncated: 1,895 more rows]
